# Supplementary material for: Selective autophagy regulates heat stress memory in Arabidopsis by NBR1-mediated targeting of HSP90.1 and ROF1
Source: Autophagy. 2020 Sep 24;17(9):2184–99. doi: 10.1080/15548627.2020.1820778 (PMC8496721; doi:10.1080/15548627.2020.1820778)
Supplement: Supplemental Material [file KAUP_A_1820778_SM4625.zip]

Archive with 4 entries (3 files):
- Supplementary information/
- Supplementary information/Supplementary Datasets S1-S4.xlsx
- Supplementary information/Supplementary Figures-Thirumalaikumar et al.-SB R3.docx
- Supplementary information/Supplementary Tables S1-S2.xlsx
