# Supplementary material for: Selective autophagy regulates heat stress memory in Arabidopsis by NBR1-mediated targeting of HSP90.1 and ROF1
Source: Autophagy. 2020 Sep 24;17(9):2184–99. doi: 10.1080/15548627.2020.1820778 (PMC8496721; doi:10.1080/15548627.2020.1820778)
Supplement: Supplemental Material [file KAUP_A_1820778_SM4625.zip › Supplementary information/Supplementary Datasets S1-S4.xlsx]

## Sheet: Dataset S1
Dataset S1. Protein groups (MaxQuant output) measured in the priming experiment. LFQ (label-free quantification) intensities (columns PE - RP) were used for the downstream analysis of the Arabidopsis proteins identified with at least two unique peptides (column J). LFQ intensity of "0" was treated as a missing value in the downstream analysis.
Protein IDs	Majority protein IDs	Peptide counts (all)	Peptide counts (razor+unique)	Peptide counts (unique)	Fasta headers	Number of proteins	Peptides	Razor + unique peptides	Unique peptides	Peptides Cont_1day_nbr1_rep1	Peptides Cont_1day_nbr1_rep2	Peptides Cont_1day_nbr1_rep3	Peptides Cont_1day_nbr1_rep4	Peptides Cont_1day_wt_rep1	Peptides Cont_1day_wt_rep2_1	Peptides Cont_1day_wt_rep3	Peptides Cont_1day_wt_rep4	Peptides Cont_2day_nbr_rep1	Peptides Cont_2day_nbr_rep2	Peptides Cont_2day_nbr_rep3	Peptides Cont_2day_nbr_rep4	Peptides Cont_2day_wt_rep1	Peptides Cont_2day_wt_rep2	Peptides Cont_2day_wt_rep3	Peptides Cont_2day_wt_rep4	Peptides Cont_3day_nbr_rep1	Peptides Cont_3day_nbr_rep2	Peptides Cont_3day_nbr_rep3	Peptides Cont_3day_nbr_rep4	Peptides Cont_3day_wt_rep1	Peptides Cont_3day_wt_rep2	Peptides Cont_3day_wt_rep3	Peptides Cont_3day_wt_rep4	Peptides Cont_4day_nbr1_rep1	Peptides Cont_4day_nbr1_rep2	Peptides Cont_4day_nbr1_rep3	Peptides Cont_4day_nbr1_rep4	Peptides Cont_4day_wt_rep1_1	Peptides Cont_4day_wt_rep2	Peptides Cont_4day_wt_rep3	Peptides Cont_4day_wt_rep4	Peptides Prim_1day_nbr1_rep1	Peptides Prim_1day_nbr1_rep2	Peptides Prim_1day_nbr1_rep3	Peptides Prim_1day_nbr1_rep4	Peptides Prim_1day_wt_rep1	Peptides Prim_1day_wt_rep2	Peptides Prim_1day_wt_rep3	Peptides Prim_1day_wt_rep4
AT1G01050.2;AT1G01050.1;AT4G01480.2;AT4G01480.1	AT1G01050.2;AT1G01050.1;AT4G01480.2;AT4G01480.1	6;6;5;5	3;3;2;2	3;3;2;2	AT1G01050.2 | pyrophosphorylase 1 | Chr1:31382-32670 REVERSE LENGTH=212 | 201606;AT1G01050.1 | pyrophosphorylase 1 | Chr1:31382-32670 REVERSE LENGTH=212 | 201606;AT4G01480.2 | pyrophosphorylase 5 | Chr4:626539-627758 FORWARD LENGTH=216 | 201606;AT4G01480.1	4	6	3	3	3	3	3	3	0	3	1	2	4	5	4	5	6	4	5	5	5	4	5	5	5	5	5	5	0	3	4	4	0	0	0	0	4	5	5	2	3	0	3	2
AT1G01080.3;AT1G01080.1;AT1G01080.2	AT1G01080.3;AT1G01080.1;AT1G01080.2	6;6;6	6;6;6	6;6;6	AT1G01080.3 | RNA-binding (RRM/RBD/RNP motifs) family protein | Chr1:45610-46789 REVERSE LENGTH=286 | 201606;AT1G01080.1 | RNA-binding (RRM/RBD/RNP motifs) family protein | Chr1:45503-46789 REVERSE LENGTH=293 | 201606;AT1G01080.2 | RNA-binding (RRM/RBD/RNP	3	6	6	6	3	3	3	2	3	5	4	4	3	4	4	4	4	4	4	3	4	4	4	4	5	3	5	5	2	4	4	4	0	2	1	2	4	4	4	3	5	0	5	3
AT1G01090.1	AT1G01090.1	21	21	21	AT1G01090.1 | pyruvate dehydrogenase E1 alpha | Chr1:47705-49166 REVERSE LENGTH=428 | 201606	1	21	21	21	10	12	11	11	6	11	7	10	11	13	11	12	10	11	12	12	7	7	10	7	12	13	15	12	2	7	5	6	0	2	2	2	12	13	11	12	14	1	13	15
AT1G01100.4;AT1G01100.2;AT1G01100.1;AT1G01100.3	AT1G01100.4;AT1G01100.2;AT1G01100.1;AT1G01100.3	6;6;6;4	4;4;4;2	3;3;3;1	AT1G01100.4 | 60S acidic ribosomal protein family | Chr1:50284-50954 REVERSE LENGTH=112 | 201606;AT1G01100.2 | 60S acidic ribosomal protein family | Chr1:50284-50954 REVERSE LENGTH=112 | 201606;AT1G01100.1 | 60S acidic ribosomal protein family | Chr1:50284	4	6	4	3	5	5	5	5	2	6	2	5	5	5	5	5	6	5	6	6	5	5	5	5	6	6	6	6	0	5	5	5	0	0	0	0	5	5	5	5	6	0	5	4
AT1G01160.1;AT4G00850.2;AT4G00850.1;AT1G01160.2	AT1G01160.1;AT4G00850.2;AT4G00850.1;AT1G01160.2	1;1;1;1	1;1;1;1	1;1;1;1	AT1G01160.1 | GRF1-interacting factor 2 | Chr1:72583-73883 FORWARD LENGTH=195 | 201606;AT4G00850.2 | GRF1-interacting factor 3 | Chr4:357675-358851 FORWARD LENGTH=222 | 201606;AT4G00850.1 | GRF1-interacting factor 3 | Chr4:357675-358928 FORWARD LENGTH=223	4	1	1	1	0	0	0	0	0	0	0	0	0	0	0	0	0	0	0	0	0	0	0	0	0	0	0	0	0	0	0	0	0	0	0	0	0	0	0	0	0	0	0	0
AT1G01170.2;AT1G01170.1	AT1G01170.2;AT1G01170.1	3;3	3;3	3;3	AT1G01170.2 | ozone-responsive stress-like protein (DUF1138) | Chr1:74105-74443 REVERSE LENGTH=83 | 201606;AT1G01170.1 | ozone-responsive stress-like protein (DUF1138) | Chr1:74105-74443 REVERSE LENGTH=83 | 201606	2	3	3	3	2	2	2	2	1	1	1	1	2	2	2	2	2	2	2	2	2	2	2	2	2	2	2	2	2	2	2	2	1	2	0	2	2	2	2	2	2	0	2	2
AT1G01320.2;AT1G01320.3;AT1G01320.1	AT1G01320.2;AT1G01320.3;AT1G01320.1	37;37;37	37;37;37	29;29;29	AT1G01320.2 | Tetratricopeptide repeat (TPR)-like superfamily protein | Chr1:121582-130099 REVERSE LENGTH=1787 | 201606;AT1G01320.3 | Tetratricopeptide repeat (TPR)-like superfamily protein | Chr1:121582-130099 REVERSE LENGTH=1789 | 201606;AT1G01320.1 | Te	3	37	37	29	14	17	7	8	3	6	1	6	6	14	6	7	11	10	12	12	2	2	1	2	12	8	13	9	0	0	0	1	0	1	0	1	4	6	15	3	13	0	10	10
AT1G01470.1	AT1G01470.1	4	4	4	AT1G01470.1 | Late embryogenesis abundant protein | Chr1:172295-172826 REVERSE LENGTH=151 | 201606	1	4	4	4	3	2	3	3	0	1	0	1	3	3	2	3	3	3	2	3	3	3	3	2	1	1	1	1	2	3	3	3	0	1	1	1	2	3	3	3	2	0	3	2
AT1G01490.2;AT1G01490.1;AT1G01490.4;AT1G01490.3	AT1G01490.2;AT1G01490.1;AT1G01490.4;AT1G01490.3	3;3;3;2	3;3;3;2	3;3;3;2	AT1G01490.2 | Heavy metal transport/detoxification superfamily protein | Chr1:180401-182066 REVERSE LENGTH=177 | 201606;AT1G01490.1 | Heavy metal transport/detoxification superfamily protein | Chr1:180401-182066 REVERSE LENGTH=177 | 201606;AT1G01490.4 | He	4	3	3	3	2	2	2	2	1	3	2	3	3	3	3	3	3	3	3	3	3	3	3	3	3	2	3	3	0	1	1	1	0	0	0	0	3	3	3	2	1	0	1	1
AT1G01630.1	AT1G01630.1	3	3	3	AT1G01630.1 | Sec14p-like phosphatidylinositol transfer family protein | Chr1:229206-230675 FORWARD LENGTH=255 | 201606	1	3	3	3	1	1	1	1	0	0	0	0	0	0	0	0	0	0	1	1	0	0	0	0	0	0	0	0	0	0	0	0	0	0	0	0	0	0	1	0	1	0	1	0
AT1G01710.1	AT1G01710.1	3	3	3	AT1G01710.1 | acyl-CoA thioesterase II | Chr1:262950-266029 FORWARD LENGTH=427 | 201606	1	3	3	3	1	2	0	0	0	0	0	0	0	0	0	0	0	0	0	0	0	0	0	0	0	0	0	0	0	0	0	0	0	0	0	0	1	0	1	0	0	0	0	0
AT1G01730.1	AT1G01730.1	3	3	3	AT1G01730.1 | hypothetical protein | Chr1:271002-271872 FORWARD LENGTH=224 | 201606	1	3	3	3	0	0	0	0	0	1	1	1	1	1	1	1	1	1	1	1	0	0	0	0	1	1	1	1	0	0	0	0	0	0	0	0	0	0	0	0	0	0	0	0
AT1G01750.1;AT1G01750.2	AT1G01750.1;AT1G01750.2	2;2	2;2	2;2	AT1G01750.1 | actin depolymerizing factor 11 | Chr1:275528-276126 FORWARD LENGTH=140 | 201606;AT1G01750.2 | actin depolymerizing factor 11 | Chr1:275614-276126 FORWARD LENGTH=145 | 201606	2	2	2	2	0	2	0	2	0	1	0	0	2	1	1	2	1	0	1	0	1	1	1	2	1	1	2	2	1	1	1	1	0	0	0	0	1	1	1	1	0	0	1	1
AT1G01790.2;AT1G01790.1	AT1G01790.2;AT1G01790.1	3;3	2;2	2;2	AT1G01790.2 | K+ efflux antiporter 1 | Chr1:284781-290869 FORWARD LENGTH=1193 | 201606;AT1G01790.1 | K+ efflux antiporter 1 | Chr1:284781-290869 FORWARD LENGTH=1193 | 201606	2	3	2	2	0	0	0	0	0	0	0	0	1	0	1	1	0	0	0	0	0	0	0	0	1	0	0	0	0	0	0	0	0	0	0	0	0	0	0	1	0	0	0	0
AT1G01800.1;AT1G01800.2;AT2G24190.1;AT2G24190.2	AT1G01800.1;AT1G01800.2	9;8;1;1	8;8;0;0	8;8;0;0	AT1G01800.1 | NAD(P)-binding Rossmann-fold superfamily protein | Chr1:293396-294888 FORWARD LENGTH=295 | 201606;AT1G01800.2 | NAD(P)-binding Rossmann-fold superfamily protein | Chr1:293595-294888 FORWARD LENGTH=260 | 201606	4	9	8	8	4	4	4	3	1	6	3	5	6	6	5	7	7	6	7	8	5	7	6	6	6	7	6	5	3	7	6	7	0	1	0	1	6	6	5	6	6	0	5	6
AT1G01910.4;AT1G01910.2;AT1G01910.1;AT1G01910.5;AT1G01910.3	AT1G01910.4;AT1G01910.2;AT1G01910.1;AT1G01910.5;AT1G01910.3	8;8;8;6;6	8;8;8;6;6	8;8;8;6;6	AT1G01910.4 | P-loop containing nucleoside triphosphate hydrolases superfamily protein | Chr1:313595-315831 REVERSE LENGTH=353 | 201606;AT1G01910.2 | P-loop containing nucleoside triphosphate hydrolases superfamily protein | Chr1:313595-315831 REVERSE LENG	5	8	8	8	2	2	1	1	1	0	1	1	3	3	2	3	1	0	3	1	2	2	2	2	3	3	1	1	0	2	2	2	0	0	0	0	3	5	5	4	5	0	3	2
AT1G01980.1	AT1G01980.1	2	1	1	AT1G01980.1 | FAD-binding Berberine family protein | Chr1:340374-341999 REVERSE LENGTH=541 | 201606	1	2	1	1	1	1	1	1	1	1	1	1	1	1	1	1	1	1	1	1	1	1	1	1	1	1	1	1	0	1	0	1	0	0	0	0	1	1	1	1	1	0	1	1
AT1G02020.2;AT1G02020.1;AT1G02020.3	AT1G02020.2;AT1G02020.1;AT1G02020.3	3;3;2	3;3;2	3;3;2	AT1G02020.2 | nitroreductase family protein | Chr1:353214-354845 REVERSE LENGTH=543 | 201606;AT1G02020.1 | nitroreductase family protein | Chr1:352842-354845 REVERSE LENGTH=642 | 201606;AT1G02020.3 | nitroreductase family protein | Chr1:353390-354845 REVER	3	3	3	3	1	1	1	0	0	0	0	0	0	0	1	1	0	0	0	0	0	0	0	0	0	0	0	0	0	0	0	0	0	0	0	0	0	0	0	0	1	0	1	1
AT1G02080.2;AT1G02080.3;AT1G02080.1	AT1G02080.2;AT1G02080.3;AT1G02080.1	3;3;3	3;3;3	3;3;3	AT1G02080.2 | transcription regulator | Chr1:373694-386682 FORWARD LENGTH=2377 | 201606;AT1G02080.3 | transcription regulator | Chr1:373694-386682 FORWARD LENGTH=2378 | 201606;AT1G02080.1 | transcription regulator | Chr1:373335-386682 FORWARD LENGTH=2431 |	3	3	3	3	0	0	0	0	0	0	0	0	0	0	0	0	0	0	0	0	0	0	0	0	0	0	0	0	0	0	0	0	0	0	0	0	0	0	0	0	0	0	0	0
AT1G02090.1;AT1G02090.2;AT1G02090.3	AT1G02090.1;AT1G02090.2;AT1G02090.3	5;4;4	5;4;4	5;4;4	AT1G02090.1 | Proteasome component (PCI) domain protein | Chr1:387479-389568 REVERSE LENGTH=260 | 201606;AT1G02090.2 | Proteasome component (PCI) domain protein | Chr1:387647-389568 REVERSE LENGTH=225 | 201606;AT1G02090.3 | Proteasome component (PCI) domai	3	5	5	5	1	1	1	1	0	1	1	1	0	0	0	0	2	1	2	1	0	0	0	0	0	1	1	1	0	1	0	1	0	0	0	0	1	1	0	1	1	0	1	1
AT1G02140.1	AT1G02140.1	3	3	3	AT1G02140.1 | mago nashi family protein | Chr1:403467-404401 REVERSE LENGTH=150 | 201606	1	3	3	3	3	3	3	2	0	1	1	1	2	2	1	2	1	1	1	1	1	1	1	1	2	2	2	2	0	1	1	1	0	0	0	0	2	2	2	2	2	0	2	2
AT1G02150.1	AT1G02150.1	7	7	7	AT1G02150.1 | Tetratricopeptide repeat (TPR)-like superfamily protein | Chr1:408779-410433 FORWARD LENGTH=524 | 201606	1	7	7	7	3	3	3	2	1	3	3	3	2	3	1	2	4	2	4	4	2	3	3	3	5	4	5	3	0	0	0	0	0	0	0	0	2	2	3	2	4	0	3	3
AT1G02180.1	AT1G02180.1	1	1	1	AT1G02180.1 | ferredoxin-like protein | Chr1:413619-414505 REVERSE LENGTH=226 | 201606	1	1	1	1	0	1	1	1	0	0	0	0	0	1	1	1	0	1	1	1	1	1	1	1	1	1	1	1	0	1	1	1	0	0	0	0	0	0	0	0	0	0	0	0
AT1G02280.2;AT1G02280.1	AT1G02280.2;AT1G02280.1	3;3	3;3	3;3	AT1G02280.2 | translocon at the outer envelope membrane of chloroplasts 33 | Chr1:448665-450246 REVERSE LENGTH=297 | 201606;AT1G02280.1 | translocon at the outer envelope membrane of chloroplasts 33 | Chr1:448665-450246 REVERSE LENGTH=297 | 201606	2	3	3	3	2	2	1	1	0	0	0	0	1	1	1	1	0	0	0	0	1	0	1	1	2	1	2	2	0	0	0	0	0	0	0	0	1	0	1	1	2	0	2	2
AT1G02305.1	AT1G02305.1	2	2	2	AT1G02305.1 | Cysteine proteinases superfamily protein | Chr1:455816-457974 FORWARD LENGTH=362 | 201606	1	2	2	2	0	0	0	0	0	0	0	0	0	0	0	0	0	0	0	0	1	1	1	1	1	1	1	1	0	1	1	1	0	0	0	0	0	0	0	0	0	0	0	0
AT1G02335.1	AT1G02335.1	4	4	2	AT1G02335.1 | germin-like protein subfamily 2 member 2 precursor | Chr1:463979-464876 REVERSE LENGTH=219 | 201606	1	4	4	2	0	0	0	0	0	0	0	0	0	1	1	1	0	0	1	1	0	1	1	1	0	0	1	1	0	3	2	2	0	0	0	0	0	0	0	1	0	0	0	0
AT1G02360.3;AT1G02360.1;AT1G02360.2	AT1G02360.3;AT1G02360.1;AT1G02360.2	4;3;3	4;3;3	4;3;3	AT1G02360.3 | Chitinase family protein | Chr1:472138-473272 REVERSE LENGTH=324 | 201606;AT1G02360.1 | Chitinase family protein | Chr1:472138-473116 REVERSE LENGTH=272 | 201606;AT1G02360.2 | Chitinase family protein | Chr1:472138-473254 REVERSE LENGTH=318 |	3	4	4	4	0	0	1	1	0	1	0	1	1	0	1	1	1	1	0	1	1	0	0	1	1	1	2	2	0	1	0	1	0	0	0	0	1	0	0	0	0	0	0	0
AT1G02500.2;AT1G02500.1	AT1G02500.2;AT1G02500.1	23;23	11;11	8;8	AT1G02500.2 | S-adenosylmethionine synthetase 1 | Chr1:519037-520218 FORWARD LENGTH=393 | 201606;AT1G02500.1 | S-adenosylmethionine synthetase 1 | Chr1:519037-520218 FORWARD LENGTH=393 | 201606	2	23	11	8	16	14	17	16	12	18	12	18	19	19	18	18	18	16	17	17	17	17	17	16	17	17	18	18	6	15	13	14	3	6	4	8	17	17	17	16	19	4	18	17
AT1G02560.1	AT1G02560.1	9	9	9	AT1G02560.1 | nuclear encoded CLP protease 5 | Chr1:538000-539805 FORWARD LENGTH=298 | 201606	1	9	9	9	2	2	2	2	2	2	1	1	2	3	3	3	4	2	4	4	2	3	3	3	3	3	2	2	0	3	4	3	0	0	0	0	2	4	4	2	3	1	3	4
AT1G02690.1;AT1G02690.2	AT1G02690.1;AT1G02690.2	3;3	1;1	1;1	AT1G02690.1 | importin alpha isoform 6 | Chr1:584397-587036 FORWARD LENGTH=538 | 201606;AT1G02690.2 | importin alpha isoform 6 | Chr1:584397-587036 FORWARD LENGTH=539 | 201606	2	3	1	1	1	2	1	0	1	2	0	1	0	1	0	0	1	0	2	2	0	0	1	0	2	3	1	1	0	1	1	0	0	0	0	0	1	3	3	2	2	0	2	2
AT1G02700.1	AT1G02700.1	3	3	3	AT1G02700.1 | GATA transcription factor-like protein | Chr1:588367-589232 FORWARD LENGTH=247 | 201606	1	3	3	3	0	0	0	0	0	0	0	0	0	0	0	0	0	0	0	0	0	0	0	0	1	1	1	1	0	0	0	0	0	0	0	0	2	0	2	2	0	0	0	0
AT1G02780.1	AT1G02780.1	6	3	2	AT1G02780.1 | Ribosomal protein L19e family protein | Chr1:608120-609391 REVERSE LENGTH=214 | 201606	1	6	3	2	5	5	5	5	1	4	3	5	5	5	5	5	6	5	6	6	4	5	5	5	5	5	5	5	2	5	4	4	1	4	1	4	5	5	4	5	6	1	5	5
AT1G02816.1;AT4G02370.1	AT1G02816.1;AT4G02370.1	2;1	2;1	2;1	AT1G02816.1 | pectinesterase (Protein of unknown function%2C DUF538) | Chr1:621637-622137 FORWARD LENGTH=166 | 201606;AT4G02370.1 | pectinesterase (Protein of unknown function%2C DUF538) | Chr4:1042458-1042961 FORWARD LENGTH=167 | 201606	2	2	2	2	0	0	0	1	0	0	0	0	1	0	0	1	0	0	0	0	0	0	0	0	0	1	1	0	0	0	0	0	0	0	0	0	0	0	0	0	0	0	0	1
AT1G02840.5;AT1G02840.4;AT1G02840.3;AT1G02840.2;AT1G02840.1	AT1G02840.5;AT1G02840.4;AT1G02840.3;AT1G02840.2;AT1G02840.1	4;4;4;4;4	3;3;3;3;3	3;3;3;3;3	AT1G02840.5 | RNA-binding (RRM/RBD/RNP motifs) family protein | Chr1:626918-628798 FORWARD LENGTH=272 | 201606;AT1G02840.4 | RNA-binding (RRM/RBD/RNP motifs) family protein | Chr1:626918-628798 FORWARD LENGTH=272 | 201606;AT1G02840.3 | RNA-binding (RRM/RBD	5	4	3	3	1	1	1	0	1	2	1	2	0	0	0	0	2	1	2	2	0	0	0	0	2	2	2	2	0	1	0	0	0	0	0	0	2	2	1	1	3	0	2	2
AT1G02870.1	AT1G02870.1	1	1	1	AT1G02870.1 | nucleolar-like protein | Chr1:637401-638603 REVERSE LENGTH=193 | 201606	1	1	1	1	0	0	0	0	0	0	0	0	0	0	0	0	0	0	0	0	0	0	0	0	0	0	0	0	0	0	0	0	0	0	0	0	0	0	0	0	0	0	0	0
AT1G02880.2;AT1G02880.3;AT1G02880.6;AT1G02880.4;AT1G02880.5;AT1G02880.1;AT2G44750.1;AT2G44750.2	AT1G02880.2;AT1G02880.3;AT1G02880.6;AT1G02880.4;AT1G02880.5;AT1G02880.1	6;6;6;3;3;3;2;2	6;6;6;3;3;3;2;2	6;6;6;3;3;3;2;2	AT1G02880.2 | thiamin pyrophosphokinase1 | Chr1:643063-644476 REVERSE LENGTH=264 | 201606;AT1G02880.3 | thiamin pyrophosphokinase1 | Chr1:643063-644485 REVERSE LENGTH=267 | 201606;AT1G02880.6 | thiamin pyrophosphokinase1 | Chr1:643063-644485 REVERSE LENGTH	8	6	6	6	1	1	1	1	0	1	1	1	2	3	3	2	3	3	4	3	2	3	3	3	4	2	2	4	0	2	2	1	0	0	0	0	4	4	3	4	2	0	2	0
AT1G02910.1;AT1G02910.2	AT1G02910.1;AT1G02910.2	3;2	3;2	3;2	AT1G02910.1 | tetratricopeptide repeat (TPR)-containing protein | Chr1:655749-658125 REVERSE LENGTH=453 | 201606;AT1G02910.2 | tetratricopeptide repeat (TPR)-containing protein | Chr1:656293-658125 REVERSE LENGTH=370 | 201606	2	3	3	3	0	0	0	0	0	0	0	0	0	0	0	0	0	0	0	0	0	0	0	0	0	0	0	0	0	0	0	0	0	0	0	0	0	0	0	0	1	0	1	1
AT1G02920.1	AT1G02920.1	15	6	6	AT1G02920.1 | glutathione S-transferase 7 | Chr1:658886-659705 REVERSE LENGTH=209 | 201606	1	15	6	6	4	4	4	4	3	10	4	7	8	9	7	8	10	8	9	10	5	6	5	5	9	9	9	10	4	5	5	5	1	3	2	3	9	8	7	7	6	1	5	4
AT1G02930.2;AT1G02930.1	AT1G02930.2;AT1G02930.1	15;15	13;13	6;6	AT1G02930.2 | glutathione S-transferase 6 | Chr1:661363-662191 REVERSE LENGTH=208 | 201606;AT1G02930.1 | glutathione S-transferase 6 | Chr1:661363-662191 REVERSE LENGTH=208 | 201606	2	15	13	6	6	5	6	6	4	9	4	7	8	8	7	8	10	8	10	10	8	8	8	7	10	10	9	9	3	7	7	7	1	4	3	3	9	8	8	8	6	1	6	6
AT1G03030.1;AT1G03030.2	AT1G03030.1;AT1G03030.2	3;2	3;2	3;2	AT1G03030.1 | P-loop containing nucleoside triphosphate hydrolases superfamily protein | Chr1:701621-703568 FORWARD LENGTH=301 | 201606;AT1G03030.2 | P-loop containing nucleoside triphosphate hydrolases superfamily protein | Chr1:701621-703447 FORWARD LENG	2	3	3	3	2	2	1	2	0	1	0	0	0	0	0	0	2	1	2	2	0	0	0	0	0	0	0	0	0	0	0	0	0	0	0	0	1	1	2	1	1	0	1	1
AT1G03090.2;AT1G03090.1	AT1G03090.2;AT1G03090.1	3;2	3;2	3;2	AT1G03090.2 | methylcrotonyl-CoA carboxylase alpha chain | Chr1:739715-743819 FORWARD LENGTH=734 | 201606;AT1G03090.1 | methylcrotonyl-CoA carboxylase alpha chain | Chr1:739715-743819 FORWARD LENGTH=714 | 201606	2	3	3	3	0	1	0	0	0	0	0	0	0	1	0	0	0	0	0	0	0	0	0	0	0	0	0	0	0	0	0	0	0	0	0	0	1	0	1	0	0	0	0	0
AT1G03110.1	AT1G03110.1	1	1	1	AT1G03110.1 | Transducin/WD40 repeat-like superfamily protein | Chr1:749359-751796 FORWARD LENGTH=427 | 201606	1	1	1	1	1	1	0	0	0	0	0	0	0	0	0	0	0	0	0	0	0	0	0	0	0	0	0	0	0	0	0	0	0	0	0	0	0	1	1	0	0	0	0	0
AT1G03130.1	AT1G03130.1	13	1	1	AT1G03130.1 | photosystem I subunit D-2 | Chr1:753528-754142 REVERSE LENGTH=204 | 201606	1	13	1	1	10	10	10	9	6	12	10	12	12	13	13	12	11	9	11	10	10	9	10	9	10	10	11	11	9	12	11	12	2	8	7	10	10	11	10	11	10	5	10	9
AT1G03160.3;AT1G03160.2;AT1G03160.4;AT1G03160.1	AT1G03160.3;AT1G03160.2;AT1G03160.4;AT1G03160.1	5;5;5;5	5;5;5;5	5;5;5;5	AT1G03160.3 | FZO-like protein | Chr1:761321-765047 FORWARD LENGTH=692 | 201606;AT1G03160.2 | FZO-like protein | Chr1:761321-765091 FORWARD LENGTH=740 | 201606;AT1G03160.4 | FZO-like protein | Chr1:761321-766053 FORWARD LENGTH=883 | 201606;AT1G03160.1 | FZ	4	5	5	5	2	2	0	0	0	0	0	0	0	1	0	0	1	0	1	1	0	0	0	0	0	0	0	0	0	0	0	0	0	0	0	0	0	1	1	1	2	0	2	0
AT1G03220.1	AT1G03220.1	14	14	10	AT1G03220.1 | Eukaryotic aspartyl protease family protein | Chr1:787143-788444 FORWARD LENGTH=433 | 201606	1	14	14	10	6	6	6	6	2	7	3	6	7	7	7	6	8	7	8	7	6	6	5	4	8	7	8	7	3	6	5	5	0	2	0	2	7	8	9	7	6	2	6	6
AT1G03230.1	AT1G03230.1	9	5	5	AT1G03230.1 | Eukaryotic aspartyl protease family protein | Chr1:790110-791414 FORWARD LENGTH=434 | 201606	1	9	5	5	5	5	5	5	2	5	3	5	5	4	4	5	6	5	6	6	5	5	5	5	4	4	4	4	1	5	5	5	0	0	0	0	5	6	6	5	5	1	5	5
AT1G03330.1	AT1G03330.1	3	3	3	AT1G03330.1 | Small nuclear ribonucleoprotein family protein | Chr1:818161-819297 REVERSE LENGTH=93 | 201606	1	3	3	3	1	1	1	1	1	1	1	1	2	2	2	2	3	3	3	3	3	3	3	3	2	2	2	2	0	2	2	2	0	0	0	0	2	2	2	2	1	0	2	0
AT1G03350.1	AT1G03350.1	13	13	13	AT1G03350.1 | BSD domain-containing protein | Chr1:822834-824246 REVERSE LENGTH=470 | 201606	1	13	13	13	3	3	4	3	1	5	2	4	4	3	3	4	7	6	6	7	3	3	3	2	5	3	7	5	0	2	2	2	0	2	0	2	5	7	5	6	3	0	3	3
AT1G03430.1	AT1G03430.1	1	1	1	AT1G03430.1 | histidine-containing phosphotransfer factor 5 | Chr1:848159-849235 FORWARD LENGTH=157 | 201606	1	1	1	1	0	0	1	1	0	1	0	0	0	0	0	0	1	0	1	0	1	1	1	1	1	1	1	1	0	0	0	0	0	0	0	0	1	0	1	1	0	0	0	0
AT1G03475.1;AT4G03205.1;AT4G03205.2	AT1G03475.1	16;3;3	16;3;3	16;3;3	AT1G03475.1 | Coproporphyrinogen III oxidase | Chr1:869302-871175 REVERSE LENGTH=386 | 201606	3	16	16	16	11	11	11	8	6	11	9	9	10	10	9	9	11	9	13	13	10	10	9	11	12	14	14	12	4	12	12	12	0	5	2	5	10	11	11	8	10	4	11	10
AT1G03600.1	AT1G03600.1	5	5	5	AT1G03600.1 | photosystem II family protein | Chr1:898916-899440 FORWARD LENGTH=174 | 201606	1	5	5	5	3	4	4	4	3	4	2	4	5	4	4	5	3	3	3	3	4	4	4	4	3	4	3	3	3	4	4	4	1	2	2	2	4	4	4	4	4	0	4	4
AT1G03630.2;AT1G03630.1	AT1G03630.2;AT1G03630.1	11;11	7;7	7;7	AT1G03630.2 | protochlorophyllide oxidoreductase C | Chr1:907699-909245 FORWARD LENGTH=399 | 201606;AT1G03630.1 | protochlorophyllide oxidoreductase C | Chr1:907699-909245 FORWARD LENGTH=401 | 201606	2	11	7	7	5	5	5	5	3	6	5	5	6	6	5	6	6	7	7	7	4	4	4	4	6	5	6	5	1	4	4	4	0	0	0	0	4	4	4	4	3	0	3	3
AT1G03680.1	AT1G03680.1	7	7	7	AT1G03680.1 | thioredoxin M-type 1 | Chr1:916990-917865 REVERSE LENGTH=179 | 201606	1	7	7	7	6	5	6	6	4	6	5	6	6	6	6	6	6	6	6	6	6	6	6	6	6	6	6	6	5	6	6	6	1	5	2	4	6	6	5	6	5	3	5	5
AT1G03760.1	AT1G03760.1	2	2	2	AT1G03760.1 | Prefoldin chaperone subunit family protein | Chr1:941211-943320 REVERSE LENGTH=391 | 201606	1	2	2	2	1	0	1	1	0	1	0	1	1	1	0	1	1	1	1	1	1	1	1	1	0	0	0	0	0	1	1	1	0	0	0	0	1	1	1	1	1	0	1	1
AT1G03860.3;AT1G03860.1;AT1G03860.2	AT1G03860.3;AT1G03860.1;AT1G03860.2	6;6;5	4;4;3	3;3;2	AT1G03860.3 | prohibitin 2 | Chr1:979611-981157 REVERSE LENGTH=286 | 201606;AT1G03860.1 | prohibitin 2 | Chr1:979611-981157 REVERSE LENGTH=286 | 201606;AT1G03860.2 | prohibitin 2 | Chr1:979611-980870 REVERSE LENGTH=221 | 201606	3	6	4	3	4	3	4	3	0	2	1	2	2	3	2	2	4	3	4	4	2	2	2	2	3	3	3	3	1	3	3	3	0	0	0	0	3	4	3	4	3	0	3	3
AT1G03870.1	AT1G03870.1	6	5	5	AT1G03870.1 | FASCICLIN-like arabinoogalactan 9 | Chr1:982625-983368 REVERSE LENGTH=247 | 201606	1	6	5	5	4	4	4	4	3	5	3	4	4	4	5	4	3	4	4	4	4	4	4	4	4	3	4	4	1	4	3	4	1	2	0	5	4	4	3	4	3	0	4	3
AT1G03880.1	AT1G03880.1	16	15	15	AT1G03880.1 | cruciferin 2 | Chr1:985786-987916 FORWARD LENGTH=455 | 201606	1	16	15	15	1	0	2	0	7	14	3	12	1	1	6	3	11	12	13	14	1	1	0	1	13	14	16	15	0	5	1	4	0	3	1	3	1	0	2	2	11	1	12	8
AT1G03890.1	AT1G03890.1	14	14	14	AT1G03890.1 | RmlC-like cupins superfamily protein | Chr1:989250-990908 FORWARD LENGTH=451 | 201606	1	14	14	14	0	0	3	2	3	9	4	6	0	0	2	1	8	10	9	9	0	0	0	0	11	9	11	12	0	1	1	0	0	1	0	1	0	0	0	1	3	0	4	2
AT1G03900.1	AT1G03900.1	2	2	2	AT1G03900.1 | non-intrinsic ABC protein 4 | Chr1:991252-992852 FORWARD LENGTH=272 | 201606	1	2	2	2	0	0	0	0	0	0	0	0	0	0	0	0	0	0	0	0	0	0	0	0	0	0	0	0	0	0	0	0	0	0	0	0	0	0	0	0	0	0	0	0
AT1G04040.1	AT1G04040.1	7	5	5	AT1G04040.1 | HAD superfamily%2C subfamily IIIB acid phosphatase | Chr1:1042564-1043819 REVERSE LENGTH=271 | 201606	1	7	5	5	1	3	2	2	0	1	1	1	1	1	1	1	1	1	1	1	1	1	1	1	1	1	1	1	0	0	0	0	0	0	0	0	1	1	1	1	0	0	0	0
AT1G04080.2;AT1G04080.4;AT1G04080.1;AT1G04080.3	AT1G04080.2;AT1G04080.4;AT1G04080.1;AT1G04080.3	6;6;6;6	6;6;6;6	1;1;1;1	AT1G04080.2 | Tetratricopeptide repeat (TPR)-like superfamily protein | Chr1:1053171-1056550 FORWARD LENGTH=582 | 201606;AT1G04080.4 | Tetratricopeptide repeat (TPR)-like superfamily protein | Chr1:1051803-1056550 FORWARD LENGTH=768 | 201606;AT1G04080.1 |	4	6	6	1	2	2	1	1	0	1	1	1	1	3	1	1	2	0	2	2	0	0	1	0	2	1	1	1	0	1	1	1	0	0	0	0	2	2	2	2	5	0	3	2
AT1G04170.2;AT1G04170.1;AT4G18330.1;AT4G18330.2	AT1G04170.2;AT1G04170.1	11;11;1;1	11;11;1;1	11;11;1;1	AT1G04170.2 | eukaryotic translation initiation factor 2 gamma subunit | Chr1:1097423-1099702 FORWARD LENGTH=465 | 201606;AT1G04170.1 | eukaryotic translation initiation factor 2 gamma subunit | Chr1:1097423-1099702 FORWARD LENGTH=465 | 201606	4	11	11	11	5	5	2	2	1	3	4	3	5	6	5	4	6	3	6	6	1	3	3	2	7	6	6	5	0	1	0	0	0	0	0	0	2	3	5	2	5	1	4	4
AT1G04270.2;AT1G04270.1;AT5G09510.1;AT5G09510.2;AT5G43640.1;AT5G09500.1	AT1G04270.2;AT1G04270.1;AT5G09510.1	4;4;3;1;1;1	4;4;3;1;1;1	4;4;3;1;1;1	AT1G04270.2 | cytosolic ribosomal protein S15 | Chr1:1141852-1142960 REVERSE LENGTH=151 | 201606;AT1G04270.1 | cytosolic ribosomal protein S15 | Chr1:1141852-1142960 REVERSE LENGTH=152 | 201606;AT5G09510.1 | Ribosomal protein S19 family protein | Chr5:2955	6	4	4	4	0	3	2	3	0	2	1	2	2	1	4	2	2	2	2	1	1	0	1	1	3	4	4	3	0	0	0	0	0	1	0	1	3	1	2	3	0	0	0	0
AT1G04410.1;AT5G56720.1	AT1G04410.1	19;1	19;1	9;0	AT1G04410.1 | Lactate/malate dehydrogenase family protein | Chr1:1189418-1191267 REVERSE LENGTH=332 | 201606	2	19	19	9	12	11	12	13	11	15	7	13	13	16	15	14	13	12	16	13	11	12	13	12	17	16	17	18	3	9	9	9	3	7	4	5	14	13	13	15	13	7	12	12
AT1G04420.1	AT1G04420.1	14	14	14	AT1G04420.1 | NAD(P)-linked oxidoreductase superfamily protein | Chr1:1191634-1193699 FORWARD LENGTH=412 | 201606	1	14	14	14	6	5	6	4	3	5	4	5	7	8	6	7	7	5	6	7	6	5	6	6	5	7	4	6	0	7	6	6	0	0	0	0	6	9	8	6	4	0	3	3
AT3G04400.2;AT2G33370.2;AT3G04400.1;AT2G33370.1;AT1G04480.1	AT3G04400.2;AT2G33370.2;AT3G04400.1;AT2G33370.1;AT1G04480.1	8;8;8;8;8	8;8;8;8;8	8;8;8;8;8	AT3G04400.2 | Ribosomal protein L14p/L23e family protein | Chr3:1167611-1168308 FORWARD LENGTH=125 | 201606;AT2G33370.2 | Ribosomal protein L14p/L23e family protein | Chr2:14143718-14144270 REVERSE LENGTH=125 | 201606;AT3G04400.1 | Ribosomal protein L14p/L	5	8	8	8	5	5	4	5	1	4	3	4	4	3	4	4	2	2	3	2	1	1	1	1	3	4	5	4	1	2	2	2	0	0	0	0	5	6	5	6	4	1	2	4
AT1G04510.2;AT1G04510.1	AT1G04510.2;AT1G04510.1	1;1	1;1	1;1	AT1G04510.2 | MOS4-associated complex 3A | Chr1:1226749-1230592 FORWARD LENGTH=523 | 201606;AT1G04510.1 | MOS4-associated complex 3A | Chr1:1226749-1230592 FORWARD LENGTH=523 | 201606	2	1	1	1	0	1	0	0	0	0	0	0	0	0	0	0	0	0	0	0	0	0	0	0	0	0	0	0	0	0	0	0	0	0	0	0	0	0	0	0	0	0	0	0
AT1G04530.1	AT1G04530.1	7	7	7	AT1G04530.1 | Tetratricopeptide repeat (TPR)-like superfamily protein | Chr1:1234456-1235895 REVERSE LENGTH=310 | 201606	1	7	7	7	5	4	4	4	3	6	1	4	4	6	4	5	4	4	4	4	4	4	4	4	4	3	4	4	0	4	4	4	0	0	0	0	5	5	5	5	4	0	4	4
AT1G04630.1	AT1G04630.1	4	1	1	AT1G04630.1 | GRIM-19 protein | Chr1:1289921-1290986 REVERSE LENGTH=143 | 201606	1	4	1	1	4	4	4	4	2	2	2	3	4	4	4	4	4	3	4	4	4	4	4	4	4	2	3	4	0	2	2	2	0	0	0	0	4	4	3	4	4	0	4	4
AT1G04690.1	AT1G04690.1	8	8	8	AT1G04690.1 | potassium channel beta subunit 1 | Chr1:1313662-1315420 FORWARD LENGTH=328 | 201606	1	8	8	8	1	2	1	1	0	1	1	1	1	2	1	1	1	1	1	1	1	1	1	1	1	1	1	1	0	1	1	1	0	0	0	0	2	2	5	2	2	0	2	1
AT1G04800.1	AT1G04800.1	1	1	1	AT1G04800.1 | glycine-rich protein | Chr1:1348635-1349237 REVERSE LENGTH=200 | 201606	1	1	1	1	0	0	1	1	0	1	1	1	1	1	1	1	1	1	1	1	0	1	1	1	1	1	1	1	0	0	0	0	0	0	0	0	0	0	0	0	1	0	1	1
AT1G04810.1	AT1G04810.1	6	1	1	AT1G04810.1 | 26S proteasome regulatory complex%2C non-ATPase subcomplex%2C Rpn2/Psmd1 subunit | Chr1:1350304-1355261 FORWARD LENGTH=1001 | 201606	1	6	1	1	4	4	0	0	0	0	0	0	1	1	1	1	1	0	1	1	0	0	0	0	0	0	0	0	0	0	0	0	0	0	0	0	0	0	1	0	2	0	1	1
AT1G50010.1;AT1G04820.1	AT1G50010.1;AT1G04820.1	21;21	1;1	1;1	AT1G50010.1 | tubulin alpha-2 chain | Chr1:18517737-18519729 FORWARD LENGTH=450 | 201606;AT1G04820.1 | tubulin alpha-4 chain | Chr1:1356421-1358266 REVERSE LENGTH=450 | 201606	2	21	1	1	11	13	11	12	9	12	8	10	12	16	13	12	14	12	14	14	10	9	11	10	13	14	13	11	3	13	11	9	1	3	2	3	11	14	15	11	14	5	12	12
AT1G04850.1;AT1G04850.2	AT1G04850.1;AT1G04850.2	2;1	2;1	2;1	AT1G04850.1 | ubiquitin-associated (UBA)/TS-N domain-containing protein | Chr1:1365311-1368706 REVERSE LENGTH=413 | 201606;AT1G04850.2 | ubiquitin-associated (UBA)/TS-N domain-containing protein | Chr1:1365311-1367835 REVERSE LENGTH=324 | 201606	2	2	2	2	1	1	1	1	0	1	1	1	1	1	1	1	1	1	1	1	1	2	1	1	1	1	1	1	0	1	0	0	0	0	0	0	1	1	1	1	1	0	1	1
AT1G04870.1;AT1G04870.2	AT1G04870.1;AT1G04870.2	4;4	4;4	4;4	AT1G04870.1 | protein arginine methyltransferase 10 | Chr1:1373485-1375128 REVERSE LENGTH=280 | 201606;AT1G04870.2 | protein arginine methyltransferase 10 | Chr1:1373485-1375598 REVERSE LENGTH=383 | 201606	2	4	4	4	2	2	2	2	0	2	1	2	3	3	1	2	3	3	3	3	1	2	1	1	3	2	3	3	0	1	2	1	0	0	0	0	2	2	2	2	4	0	3	3
AT1G04970.1;AT1G04970.3;AT1G04970.2	AT1G04970.1;AT1G04970.3;AT1G04970.2	3;2;2	3;2;2	3;2;2	AT1G04970.1 | lipid-binding serum glycoprotein family protein | Chr1:1411216-1413431 FORWARD LENGTH=488 | 201606;AT1G04970.3 | lipid-binding serum glycoprotein family protein | Chr1:1411885-1413431 FORWARD LENGTH=362 | 201606;AT1G04970.2 | lipid-binding se	3	3	3	3	2	2	2	2	0	0	0	0	1	1	2	1	1	1	1	1	2	3	3	3	2	2	2	2	0	1	1	1	0	0	0	0	2	2	2	2	1	0	1	1
AT1G04980.1	AT1G04980.1	4	4	4	AT1G04980.1 | PDI-like 2-2 | Chr1:1413869-1416120 REVERSE LENGTH=447 | 201606	1	4	4	4	1	1	1	1	0	0	0	0	1	0	1	1	1	1	2	2	1	1	1	1	1	1	1	1	0	0	0	0	0	0	0	0	3	2	3	2	1	0	1	1
AT1G05010.1	AT1G05010.1	12	11	11	AT1G05010.1 | ethylene-forming enzyme | Chr1:1431419-1432695 REVERSE LENGTH=323 | 201606	1	12	11	11	8	9	9	8	5	9	7	10	10	10	10	9	10	10	10	10	9	9	9	9	9	7	9	10	1	5	6	5	0	3	2	3	8	9	7	9	10	1	9	10
AT1G05060.1	AT1G05060.1	2	2	2	AT1G05060.1 | coiled-coil protein | Chr1:1451255-1452858 REVERSE LENGTH=253 | 201606	1	2	2	2	1	1	0	1	0	0	0	0	0	0	0	0	0	0	1	2	0	0	0	0	0	0	0	0	0	0	0	0	0	0	0	0	0	0	0	0	0	0	0	0
AT1G05190.1	AT1G05190.1	10	10	10	AT1G05190.1 | Ribosomal protein L6 family | Chr1:1502515-1503738 REVERSE LENGTH=223 | 201606	1	10	10	10	0	3	3	3	1	4	2	4	5	3	5	5	1	1	1	1	1	1	1	1	6	5	7	7	0	1	1	1	0	0	0	0	7	4	2	6	0	0	0	0
AT1G05250.1;AT1G05240.1	AT1G05250.1;AT1G05240.1	4;4	3;3	3;3	AT1G05250.1 | Peroxidase superfamily protein | Chr1:1525924-1527169 REVERSE LENGTH=325 | 201606;AT1G05240.1 | Peroxidase superfamily protein | Chr1:1521202-1522447 FORWARD LENGTH=325 | 201606	2	4	3	3	1	1	1	1	0	1	1	1	1	1	3	1	1	1	1	1	1	1	1	1	1	2	2	2	0	2	2	2	0	0	0	0	1	2	2	2	1	0	1	1
AT1G05260.1	AT1G05260.1	10	9	9	AT1G05260.1 | Peroxidase superfamily protein | Chr1:1529827-1531271 FORWARD LENGTH=326 | 201606	1	10	9	9	1	2	1	2	0	0	0	0	1	2	2	0	0	0	0	0	0	0	0	0	2	1	1	1	1	1	1	0	0	0	0	0	2	5	5	2	6	0	5	3
AT1G05320.6;AT1G05320.5;AT1G05320.9;AT1G05320.8;AT1G05320.7;AT1G05320.4;AT1G05320.3;AT1G05320.2;AT1G05320.1	AT1G05320.6;AT1G05320.5;AT1G05320.9;AT1G05320.8;AT1G05320.7;AT1G05320.4;AT1G05320.3;AT1G05320.2;AT1G05320.1	6;6;6;6;6;6;6;6;6	5;5;5;5;5;5;5;5;5	5;5;5;5;5;5;5;5;5	AT1G05320.6 | myosin heavy chain%2C embryonic smooth protein | Chr1:1554856-1557109 FORWARD LENGTH=671 | 201606;AT1G05320.5 | myosin heavy chain%2C embryonic smooth protein | Chr1:1554856-1557109 FORWARD LENGTH=671 | 201606;AT1G05320.9 | myosin heavy chain	9	6	5	5	0	0	0	0	1	2	1	1	2	1	3	3	1	1	1	1	1	1	1	1	2	1	2	2	1	1	1	1	0	0	0	0	1	1	1	1	1	0	1	1
AT1G05350.1	AT1G05350.1	6	6	6	AT1G05350.1 | NAD(P)-binding Rossmann-fold superfamily protein | Chr1:1560891-1564005 REVERSE LENGTH=431 | 201606	1	6	6	6	0	0	0	0	1	1	0	1	1	1	0	0	1	0	1	1	0	0	0	0	1	0	1	2	0	1	1	0	0	0	0	0	1	1	1	0	4	0	2	3
AT1G05385.2;AT1G05385.1	AT1G05385.2;AT1G05385.1	4;4	4;4	4;4	AT1G05385.2 | photosystem II 11 kDa protein-like protein | Chr1:1582747-1583264 REVERSE LENGTH=145 | 201606;AT1G05385.1 | photosystem II 11 kDa protein-like protein | Chr1:1582747-1583648 REVERSE LENGTH=199 | 201606	2	4	4	4	1	1	2	2	1	1	1	1	2	2	2	3	1	1	1	1	1	1	1	1	1	1	1	1	0	1	2	2	0	0	0	0	1	1	1	1	1	0	1	1
AT1G05510.1;AT2G31985.1	AT1G05510.1	9;1	9;1	9;1	AT1G05510.1 | naphthalene 1%2C2-dioxygenase subunit alpha (DUF1264) | Chr1:1629527-1630690 FORWARD LENGTH=241 | 201606	2	9	9	9	2	4	3	4	3	4	5	5	5	5	4	4	3	4	4	4	2	2	2	2	5	4	5	4	0	2	1	2	0	0	0	0	6	5	6	7	3	0	3	4
AT1G05520.1	AT1G05520.1	4	4	4	AT1G05520.1 | Sec23/Sec24 protein transport family protein | Chr1:1631126-1635703 REVERSE LENGTH=783 | 201606	1	4	4	4	0	0	0	0	0	0	0	0	0	0	0	0	0	0	0	0	0	0	0	0	0	0	0	0	0	0	0	0	0	0	0	0	0	0	0	0	0	0	0	0
AT1G05560.1;AT1G05560.2;AT1G05530.1	AT1G05560.1;AT1G05560.2	8;7;1	8;7;1	7;6;1	AT1G05560.1 | UDP-glucosyltransferase 75B1 | Chr1:1645674-1647083 REVERSE LENGTH=469 | 201606;AT1G05560.2 | UDP-glucosyltransferase 75B1 | Chr1:1645674-1647233 REVERSE LENGTH=519 | 201606	3	8	8	7	0	0	0	0	0	0	0	0	0	0	0	0	1	0	1	1	0	0	0	0	0	0	0	0	0	0	0	0	0	0	0	0	1	4	5	1	2	0	0	1
AT1G05680.1;AT1G05675.1	AT1G05680.1;AT1G05675.1	1;1	1;1	1;1	AT1G05680.1 | Uridine diphosphate glycosyltransferase 74E2 | Chr1:1703196-1704639 REVERSE LENGTH=453 | 201606;AT1G05675.1 | UDP-Glycosyltransferase superfamily protein | Chr1:1701213-1702715 REVERSE LENGTH=453 | 201606	2	1	1	1	0	0	0	0	0	0	0	0	0	0	0	0	0	0	0	0	0	0	0	0	0	0	0	0	0	0	0	0	0	0	0	0	0	0	0	0	0	0	0	0
AT1G05720.1	AT1G05720.1	5	5	5	AT1G05720.1 | selenoprotein family protein | Chr1:1717677-1718849 REVERSE LENGTH=163 | 201606	1	5	5	5	1	2	3	3	1	1	1	1	2	1	3	2	1	2	2	2	1	2	2	2	1	1	1	1	0	1	1	1	0	1	0	1	1	1	1	1	0	0	0	0
AT1G05730.1	AT1G05730.1	2	1	1	AT1G05730.1 | FAM136A-like protein (DUF842) | Chr1:1719107-1720159 FORWARD LENGTH=149 | 201606	1	2	1	1	0	0	0	0	0	0	0	0	1	1	2	2	0	0	0	0	1	1	0	1	1	0	1	1	1	1	1	0	0	0	0	0	0	0	0	0	0	0	0	1
AT1G05840.1	AT1G05840.1	2	2	2	AT1G05840.1 | Eukaryotic aspartyl protease family protein | Chr1:1762843-1766150 REVERSE LENGTH=485 | 201606	1	2	2	2	0	0	0	0	0	0	0	0	1	1	1	1	0	0	0	0	0	0	0	0	0	0	0	0	0	0	0	0	0	0	0	0	0	0	0	0	0	0	0	0
AT1G05850.2;AT1G05850.1	AT1G05850.2;AT1G05850.1	1;1	1;1	1;1	AT1G05850.2 | Chitinase family protein | Chr1:1766833-1768117 REVERSE LENGTH=321 | 201606;AT1G05850.1 | Chitinase family protein | Chr1:1766833-1768117 REVERSE LENGTH=321 | 201606	2	1	1	1	0	0	0	0	0	0	0	0	0	0	0	0	0	0	1	1	0	0	0	0	0	0	0	0	0	0	0	0	0	0	0	0	0	0	0	0	0	0	0	0
AT1G06000.1	AT1G06000.1	3	3	3	AT1G06000.1 | UDP-Glycosyltransferase superfamily protein | Chr1:1820495-1821802 REVERSE LENGTH=435 | 201606	1	3	3	3	3	3	1	1	1	1	1	1	0	1	1	1	1	1	1	1	1	1	1	1	2	1	1	1	0	1	2	1	0	0	0	0	1	2	2	1	2	0	1	1
AT1G06060.2;AT1G06060.1	AT1G06060.2;AT1G06060.1	1;1	1;1	1;1	AT1G06060.2 | LisH and RanBPM domains containing protein | Chr1:1833071-1834405 FORWARD LENGTH=211 | 201606;AT1G06060.1 | LisH and RanBPM domains containing protein | Chr1:1833071-1834516 FORWARD LENGTH=213 | 201606	2	1	1	1	1	1	1	1	0	0	0	0	1	1	1	1	1	1	1	1	1	1	1	1	1	1	0	1	0	1	1	1	0	0	0	0	0	1	1	0	0	0	0	0
AT1G06070.1	AT1G06070.1	2	2	2	AT1G06070.1 | Basic-leucine zipper (bZIP) transcription factor family protein | Chr1:1835201-1837116 REVERSE LENGTH=423 | 201606	1	2	2	2	1	1	1	1	0	1	1	1	1	1	1	1	1	1	1	1	1	1	1	1	1	1	0	1	0	0	1	0	0	0	0	0	1	0	1	1	0	0	0	0
AT1G06130.2;AT1G06130.1;AT2G43430.3;AT2G43430.2;AT2G31350.2;AT2G31350.1;AT2G43430.1	AT1G06130.2;AT1G06130.1	8;8;1;1;1;1;1	8;8;1;1;1;1;1	8;8;1;1;1;1;1	AT1G06130.2 | glyoxalase 2-4 | Chr1:1858034-1860640 REVERSE LENGTH=330 | 201606;AT1G06130.1 | glyoxalase 2-4 | Chr1:1858034-1860640 REVERSE LENGTH=331 | 201606	7	8	8	8	1	1	1	1	2	4	0	3	4	5	4	4	4	3	4	3	4	4	5	4	5	6	4	4	0	5	4	5	0	0	0	0	5	5	6	5	1	0	1	1
AT1G06190.1;AT1G06190.5;AT1G06190.2;AT1G06190.4;AT1G06190.3;AT2G31150.1	AT1G06190.1;AT1G06190.5;AT1G06190.2;AT1G06190.4;AT1G06190.3	10;10;9;8;8;1	10;10;9;8;8;1	10;10;9;8;8;1	AT1G06190.1 | Rho termination factor | Chr1:1892467-1894078 REVERSE LENGTH=401 | 201606;AT1G06190.5 | Rho termination factor | Chr1:1892467-1893681 REVERSE LENGTH=404 | 201606;AT1G06190.2 | Rho termination factor | Chr1:1892589-1894078 REVERSE LENGTH=292 |	6	10	10	10	4	3	4	4	1	6	4	6	5	5	5	5	7	6	6	7	5	5	5	5	6	4	6	6	0	3	2	2	0	0	0	0	5	4	4	5	5	0	6	6
AT1G06210.2;AT1G06210.1	AT1G06210.2;AT1G06210.1	4;4	4;4	4;4	AT1G06210.2 | ENTH/VHS/GAT family protein | Chr1:1897567-1898494 FORWARD LENGTH=279 | 201606;AT1G06210.1 | ENTH/VHS/GAT family protein | Chr1:1897567-1898986 FORWARD LENGTH=383 | 201606	2	4	4	4	1	1	1	2	0	2	1	1	1	1	2	1	2	2	2	1	1	1	1	1	1	0	0	2	0	1	1	1	0	0	0	0	2	0	2	2	1	0	1	1
AT1G06220.3;AT1G06220.2;AT1G06220.1	AT1G06220.3;AT1G06220.2;AT1G06220.1	11;11;11	11;11;11	3;3;3	AT1G06220.3 | Ribosomal protein S5/Elongation factor G/III/V family protein | Chr1:1900524-1904583 FORWARD LENGTH=987 | 201606;AT1G06220.2 | Ribosomal protein S5/Elongation factor G/III/V family protein | Chr1:1900524-1904583 FORWARD LENGTH=987 | 201606;AT	3	11	11	3	4	6	1	1	0	0	0	0	0	2	1	0	1	0	1	2	0	0	0	0	2	2	2	2	0	0	0	0	0	0	0	0	0	1	1	1	1	0	1	1
AT1G06290.1;AT3G06690.1;AT1G06310.1	AT1G06290.1	11;3;3	11;3;3	11;3;3	AT1G06290.1 | acyl-CoA oxidase 3 | Chr1:1922423-1926002 FORWARD LENGTH=675 | 201606	3	11	11	11	3	4	3	3	0	1	1	2	1	2	1	2	3	2	3	3	2	2	2	2	4	3	3	4	0	0	0	1	0	0	0	0	3	3	3	4	4	0	3	3
AT1G06410.3;AT1G06410.2;AT1G06410.1;AT1G68020.1;AT1G68020.3;AT1G68020.2	AT1G06410.3;AT1G06410.2;AT1G06410.1	9;9;9;1;1;1	9;9;9;1;1;1	9;9;9;1;1;1	AT1G06410.3 | trehalose-phosphatase/synthase 7 | Chr1:1955413-1958153 FORWARD LENGTH=851 | 201606;AT1G06410.2 | trehalose-phosphatase/synthase 7 | Chr1:1955413-1958153 FORWARD LENGTH=851 | 201606;AT1G06410.1 | trehalose-phosphatase/synthase 7 | Chr1:195541	6	9	9	9	2	3	1	1	0	0	0	0	1	1	0	0	0	0	1	1	1	0	1	1	0	0	0	0	0	0	0	0	0	0	0	0	2	3	5	0	2	0	0	0
AT1G06430.3;AT1G06430.2;AT1G06430.1;AT5G15250.1;AT5G15250.2;AT3G02450.1	AT1G06430.3;AT1G06430.2;AT1G06430.1	24;24;24;2;1;1	6;6;6;0;0;1	5;5;5;0;0;0	AT1G06430.3 | FTSH protease 8 | Chr1:1960214-1962525 REVERSE LENGTH=685 | 201606;AT1G06430.2 | FTSH protease 8 | Chr1:1960214-1962525 REVERSE LENGTH=685 | 201606;AT1G06430.1 | FTSH protease 8 | Chr1:1960214-1962525 REVERSE LENGTH=685 | 201606	6	24	6	5	16	15	17	14	11	19	14	16	18	17	12	14	17	13	17	16	17	17	17	17	18	18	17	17	5	19	18	17	2	4	4	5	16	17	16	14	16	1	16	16
AT1G06460.1	AT1G06460.1	5	5	5	AT1G06460.1 | alpha-crystallin domain 32.1 | Chr1:1967308-1969414 REVERSE LENGTH=285 | 201606	1	5	5	5	0	0	0	0	1	1	1	0	2	0	3	2	2	1	2	2	1	1	1	1	1	0	2	1	0	2	1	2	0	0	0	0	0	0	1	0	0	0	0	0
AT1G06510.1	AT1G06510.1	3	3	3	AT1G06510.1 | forkhead-associated domain protein | Chr1:1992389-1993583 FORWARD LENGTH=277 | 201606	1	3	3	3	0	0	1	0	0	2	0	2	0	0	0	0	2	2	2	2	2	1	2	2	2	2	2	1	0	1	1	1	0	0	0	0	1	1	1	1	1	0	1	1
AT1G06530.1	AT1G06530.1	17	17	17	AT1G06530.1 | Tropomyosin-like protein | Chr1:2001625-2002596 FORWARD LENGTH=323 | 201606	1	17	17	17	9	9	11	11	2	11	7	11	12	9	12	11	13	13	13	13	10	10	11	11	10	9	11	11	6	11	11	11	1	3	2	4	11	12	9	11	9	0	9	10
AT1G06550.1	AT1G06550.1	9	9	9	AT1G06550.1 | ATP-dependent caseinolytic (Clp) protease/crotonase family protein | Chr1:2003834-2006564 REVERSE LENGTH=387 | 201606	1	9	9	9	4	4	3	2	1	2	2	2	1	1	1	1	3	2	3	3	3	2	3	3	4	2	3	3	0	0	0	0	0	0	0	0	4	4	6	3	4	0	4	4
AT1G06570.1;AT1G06570.2	AT1G06570.1;AT1G06570.2	7;6	7;6	7;6	AT1G06570.1 | 4-hydroxyphenylpyruvate dioxygenase | Chr1:2012015-2013459 REVERSE LENGTH=445 | 201606;AT1G06570.2 | 4-hydroxyphenylpyruvate dioxygenase | Chr1:2012173-2013543 REVERSE LENGTH=418 | 201606	2	7	7	7	0	1	0	0	0	1	2	1	3	3	0	1	4	2	4	3	1	1	3	2	2	1	2	2	0	2	2	2	0	0	0	0	4	6	5	6	3	0	3	2
AT1G06680.1;AT1G06680.2;AT2G30790.1	AT1G06680.1;AT1G06680.2	13;11;3	13;11;3	13;11;3	AT1G06680.1 | photosystem II subunit P-1 | Chr1:2047940-2049186 FORWARD LENGTH=263 | 201606;AT1G06680.2 | photosystem II subunit P-1 | Chr1:2048076-2049186 FORWARD LENGTH=219 | 201606	3	13	13	13	9	9	9	9	8	9	4	9	8	9	9	9	9	9	9	8	9	9	8	9	9	9	9	9	3	10	8	10	1	5	1	5	9	10	7	10	8	5	9	9
AT1G06690.1	AT1G06690.1	8	8	8	AT1G06690.1 | NAD(P)-linked oxidoreductase superfamily protein | Chr1:2049742-2052039 REVERSE LENGTH=377 | 201606	1	8	8	8	2	2	2	2	1	2	1	1	3	3	3	2	3	2	3	3	3	3	4	2	6	5	6	6	0	5	4	3	0	0	0	0	5	6	6	4	4	0	4	3
AT1G06760.1	AT1G06760.1	4	3	3	AT1G06760.1 | winged-helix DNA-binding transcription factor family protein | Chr1:2076687-2077616 REVERSE LENGTH=274 | 201606	1	4	3	3	2	3	3	3	1	3	2	1	3	3	3	3	2	2	2	2	2	1	2	2	2	2	2	2	0	1	2	2	0	0	0	0	2	2	1	2	2	0	2	2
AT1G06820.4;AT1G06820.2;AT1G06820.3;AT1G06820.1	AT1G06820.4;AT1G06820.2;AT1G06820.3;AT1G06820.1	1;1;1;1	1;1;1;1	1;1;1;1	AT1G06820.4 | carotenoid isomerase | Chr1:2093145-2095856 REVERSE LENGTH=476 | 201606;AT1G06820.2 | carotenoid isomerase | Chr1:2093721-2096220 REVERSE LENGTH=521 | 201606;AT1G06820.3 | carotenoid isomerase | Chr1:2093265-2096220 REVERSE LENGTH=586 | 20160	4	1	1	1	0	0	0	0	0	0	0	0	0	0	0	0	0	0	0	0	0	0	0	0	0	0	0	0	0	0	0	0	0	0	0	0	0	0	0	0	0	0	0	0
AT1G06840.1	AT1G06840.1	1	1	1	AT1G06840.1 | Leucine-rich repeat protein kinase family protein | Chr1:2097854-2103208 REVERSE LENGTH=953 | 201606	1	1	1	1	0	0	0	1	0	0	0	0	0	0	1	0	0	0	0	0	0	0	0	0	0	0	0	0	0	0	0	0	0	0	0	0	0	0	0	0	0	0	0	0
AT1G06850.2;AT1G06850.1	AT1G06850.2;AT1G06850.1	1;1	1;1	1;1	AT1G06850.2 | basic leucine-zipper 52 | Chr1:2105233-2106008 FORWARD LENGTH=231 | 201606;AT1G06850.1 | basic leucine-zipper 52 | Chr1:2105233-2106518 FORWARD LENGTH=337 | 201606	2	1	1	1	0	0	0	0	0	0	0	1	0	0	0	1	0	0	0	0	0	0	0	0	0	0	0	1	0	0	0	0	0	0	0	0	0	0	0	0	0	0	0	0
AT1G06900.1	AT1G06900.1	4	4	4	AT1G06900.1 | Insulinase (Peptidase family M16) family protein | Chr1:2115155-2120635 REVERSE LENGTH=1024 | 201606	1	4	4	4	1	1	0	0	0	0	0	0	0	0	0	0	0	0	0	0	0	0	0	0	0	0	0	0	0	0	0	0	0	0	0	0	0	0	0	0	0	0	0	0
AT1G06950.1	AT1G06950.1	36	36	35	AT1G06950.1 | translocon at the inner envelope membrane of chloroplasts 110 | Chr1:2130303-2135563 REVERSE LENGTH=1016 | 201606	1	36	36	35	18	18	8	6	2	5	3	4	13	19	8	12	13	6	16	15	4	5	7	7	15	12	15	13	0	8	6	5	0	2	1	0	13	17	21	9	13	0	12	11
AT1G07020.1	AT1G07020.1	1	1	1	AT1G07020.1 | hypothetical protein | Chr1:2155319-2155884 REVERSE LENGTH=147 | 201606	1	1	1	1	0	0	0	1	0	0	0	0	0	0	1	1	0	1	0	0	0	0	0	0	0	0	0	0	0	0	0	0	0	0	0	0	1	1	0	1	0	0	0	0
AT1G07040.1	AT1G07040.1	6	6	6	AT1G07040.1 | plant/protein | Chr1:2161225-2163035 REVERSE LENGTH=371 | 201606	1	6	6	6	0	0	0	0	0	0	0	0	2	1	1	1	2	0	2	3	0	0	0	0	0	0	0	0	0	0	0	0	0	0	0	0	1	4	3	1	2	0	2	2
AT1G07080.1	AT1G07080.1	2	2	2	AT1G07080.1 | Thioredoxin superfamily protein | Chr1:2170069-2171861 FORWARD LENGTH=265 | 201606	1	2	2	2	0	0	0	0	0	1	0	0	1	1	1	1	1	0	1	1	1	1	1	1	1	1	1	1	0	1	1	1	0	0	0	0	2	2	1	2	1	0	1	1
AT1G07110.1	AT1G07110.1	6	6	6	AT1G07110.1 | fructose-2%2C6-bisphosphatase | Chr1:2178363-2183980 REVERSE LENGTH=744 | 201606	1	6	6	6	2	3	1	1	1	1	0	1	1	2	2	1	2	0	2	1	2	2	3	1	1	0	1	1	0	0	0	0	0	0	0	0	2	2	2	2	2	0	3	1
AT1G07140.1	AT1G07140.1	13	9	7	AT1G07140.1 | Pleckstrin homology (PH) domain superfamily protein | Chr1:2192360-2193688 REVERSE LENGTH=228 | 201606	1	13	9	7	9	9	9	9	5	10	9	10	10	10	10	9	8	8	9	9	8	8	8	8	7	8	9	8	3	9	7	9	1	4	3	6	12	11	7	12	9	4	9	9
AT1G07210.1	AT1G07210.1	5	5	5	AT1G07210.1 | Ribosomal protein S18 | Chr1:2215320-2216668 FORWARD LENGTH=261 | 201606	1	5	5	5	2	2	3	3	1	3	3	3	2	3	4	3	2	3	2	3	3	3	3	3	2	3	4	5	0	1	2	2	1	1	0	1	3	3	2	3	2	0	2	2
AT1G07230.1	AT1G07230.1	1	1	1	AT1G07230.1 | non-specific phospholipase C1 | Chr1:2220509-2222778 REVERSE LENGTH=533 | 201606	1	1	1	1	0	0	0	0	0	0	0	0	0	0	0	0	0	0	0	0	0	0	0	0	0	0	0	0	0	1	1	1	0	0	0	0	0	0	0	0	0	0	0	0
AT1G07240.1	AT1G07240.1	2	2	2	AT1G07240.1 | UDP-glucosyl transferase 71C5 | Chr1:2223889-2225331 FORWARD LENGTH=480 | 201606	1	2	2	2	1	1	0	0	0	0	0	0	0	1	0	0	0	0	0	0	0	0	0	0	0	0	0	0	0	0	0	0	0	0	0	0	0	0	0	0	1	0	0	0
AT1G07250.1	AT1G07250.1	1	1	1	AT1G07250.1 | UDP-glucosyl transferase 71C4 | Chr1:2225963-2227402 FORWARD LENGTH=479 | 201606	1	1	1	1	1	1	0	0	0	0	0	0	0	0	0	0	0	0	0	0	0	0	0	0	0	0	0	0	0	0	0	0	0	0	0	0	0	0	0	0	0	0	0	0
AT1G07310.1	AT1G07310.1	2	2	2	AT1G07310.1 | Calcium-dependent lipid-binding (CaLB domain) family protein | Chr1:2247775-2248833 REVERSE LENGTH=352 | 201606	1	2	2	2	1	0	1	1	0	2	1	2	1	2	2	2	2	2	2	2	2	2	2	2	1	1	1	2	0	0	0	0	0	0	0	0	2	2	1	2	0	0	0	0
AT1G07320.1;AT1G07320.4;AT1G07320.3;AT1G07320.2	AT1G07320.1;AT1G07320.4;AT1G07320.3;AT1G07320.2	10;9;9;9	10;9;9;9	10;9;9;9	AT1G07320.1 | ribosomal protein L4 | Chr1:2249190-2250189 FORWARD LENGTH=282 | 201606;AT1G07320.4 | ribosomal protein L4 | Chr1:2249190-2250173 FORWARD LENGTH=278 | 201606;AT1G07320.3 | ribosomal protein L4 | Chr1:2249190-2250026 FORWARD LENGTH=278 | 20160	4	10	10	10	5	5	5	5	5	5	3	6	5	6	4	4	6	5	6	6	5	5	5	5	5	6	5	5	2	4	3	3	0	1	0	1	5	7	6	5	5	4	5	5
AT1G07360.1;AT2G29580.1	AT1G07360.1;AT2G29580.1	3;2	3;2	3;2	AT1G07360.1 | CCCH-type zinc fingerfamily protein with RNA-binding domain-containing protein | Chr1:2260562-2262795 REVERSE LENGTH=481 | 201606;AT2G29580.1 | CCCH-type zinc fingerfamily protein with RNA-binding domain-containing protein | Chr2:12652011-126	2	3	3	3	0	0	0	0	0	0	0	0	0	0	0	0	0	0	0	0	0	0	0	0	0	0	0	0	0	0	0	0	0	0	0	0	0	0	1	0	0	0	0	0
AT1G07370.1	AT1G07370.1	10	1	1	AT1G07370.1 | proliferating cellular nuclear antigen 1 | Chr1:2263204-2264382 FORWARD LENGTH=263 | 201606	1	10	1	1	8	6	7	7	4	6	2	6	6	6	4	6	7	6	6	6	8	8	7	8	5	4	8	8	1	4	4	3	0	0	0	0	6	5	5	5	4	0	4	4
AT1G07400.1	AT1G07400.1	8	8	4	AT1G07400.1 | HSP20-like chaperones superfamily protein | Chr1:2275148-2275621 FORWARD LENGTH=157 | 201606	1	8	8	4	0	0	0	0	0	0	0	0	0	0	0	0	0	0	0	0	0	0	0	0	0	0	0	0	0	0	0	0	0	0	0	0	7	7	5	7	6	2	5	7
AT1G07440.1;AT1G07440.2;AT2G29320.3;AT2G29320.2;AT2G29330.1;AT1G07450.1;AT2G29300.1;AT2G29320.1;AT2G29300.2	AT1G07440.1	5;2;1;1;1;1;1;1;1	5;2;1;1;1;1;1;1;1	5;2;1;1;1;1;1;1;1	AT1G07440.1 | NAD(P)-binding Rossmann-fold superfamily protein | Chr1:2286436-2287665 REVERSE LENGTH=266 | 201606	9	5	5	5	2	2	1	1	0	0	0	0	0	0	0	0	2	1	1	2	0	1	1	1	0	1	1	1	1	1	0	0	0	0	0	0	1	1	1	1	1	0	1	1
AT1G07480.2;AT1G07480.1;AT1G07470.2;AT1G07470.1;AT1G07480.3	AT1G07480.2;AT1G07480.1;AT1G07470.2;AT1G07470.1;AT1G07480.3	3;3;3;3;3	3;3;3;3;3	3;3;3;3;3	AT1G07480.2 | Transcription factor IIA%2C alpha/beta subunit | Chr1:2296706-2299215 REVERSE LENGTH=375 | 201606;AT1G07480.1 | Transcription factor IIA%2C alpha/beta subunit | Chr1:2296706-2299215 REVERSE LENGTH=375 | 201606;AT1G07470.2 | Transcription fact	5	3	3	3	1	1	1	1	0	1	0	1	1	1	1	1	1	1	1	1	1	1	1	1	1	1	1	1	0	0	0	0	0	0	0	0	1	1	1	1	1	0	1	1
AT5G59970.2;AT5G59970.1;AT5G59690.1;AT3G53730.1;AT3G46320.1;AT3G45930.1;AT2G28740.1;AT1G07820.2;AT1G07820.1;AT1G07660.1;AT1G07660.2	AT5G59970.2;AT5G59970.1;AT5G59690.1;AT3G53730.1;AT3G46320.1;AT3G45930.1;AT2G28740.1;AT1G07820.2;AT1G07820.1;AT1G07660.1;AT1G07660.2	4;4;4;4;4;4;4;4;4;4;3	4;4;4;4;4;4;4;4;4;4;3	4;4;4;4;4;4;4;4;4;4;3	AT5G59970.2 | Histone superfamily protein | Chr5:24146352-24146663 REVERSE LENGTH=103 | 201606;AT5G59970.1 | Histone superfamily protein | Chr5:24146352-24146663 REVERSE LENGTH=103 | 201606;AT5G59690.1 | Histone superfamily protein | Chr5:24051649-24051960	11	4	4	4	2	3	3	3	1	1	1	1	2	2	3	1	1	2	2	2	2	1	3	2	3	2	3	3	0	1	1	1	0	0	0	2	3	2	1	3	2	1	1	2
AT1G07700.4;AT1G07700.2;AT1G07700.1;AT1G07700.3	AT1G07700.4;AT1G07700.2;AT1G07700.1;AT1G07700.3	7;7;7;7	7;7;7;7	7;7;7;7	AT1G07700.4 | Thioredoxin superfamily protein | Chr1:2380214-2381127 FORWARD LENGTH=204 | 201606;AT1G07700.2 | Thioredoxin superfamily protein | Chr1:2380214-2381127 FORWARD LENGTH=204 | 201606;AT1G07700.1 | Thioredoxin superfamily protein | Chr1:2380214-2	4	7	7	7	4	4	5	5	0	5	3	4	4	5	5	5	5	6	5	5	5	6	5	5	5	5	6	6	0	4	5	5	0	1	0	1	3	3	3	4	2	0	3	2
AT1G07750.1;AT2G28680.1	AT1G07750.1	7;2	7;2	7;2	AT1G07750.1 | RmlC-like cupins superfamily protein | Chr1:2404300-2405863 REVERSE LENGTH=356 | 201606	2	7	7	7	1	1	1	1	3	3	2	2	2	1	1	2	3	3	3	3	3	3	2	2	4	5	3	3	0	2	3	2	0	0	0	0	0	2	2	1	0	0	1	1
AT5G59850.1;AT1G07770.3;AT1G07770.2;AT1G07770.1;AT3G46040.1;AT2G39590.1	AT5G59850.1;AT1G07770.3;AT1G07770.2;AT1G07770.1;AT3G46040.1	7;7;7;7;6;1	7;7;7;7;6;1	7;7;7;7;6;1	AT5G59850.1 | Ribosomal protein S8 family protein | Chr5:24112499-24113084 REVERSE LENGTH=130 | 201606;AT1G07770.3 | ribosomal protein S15A | Chr1:2408413-2409065 REVERSE LENGTH=130 | 201606;AT1G07770.2 | ribosomal protein S15A | Chr1:2408413-2409065 REVER	6	7	7	7	3	4	4	4	4	3	3	4	4	4	4	4	3	3	4	3	3	3	3	3	5	4	5	5	0	1	2	2	0	0	0	0	4	4	4	4	3	0	3	3
AT1G07780.7;AT1G07780.9;AT1G07780.5;AT1G07780.3;AT1G07780.2;AT1G07780.13;AT1G07780.12;AT1G07780.10;AT1G07780.1;AT1G29410.7;AT1G29410.6;AT1G29410.1;AT1G07780.4;AT1G07780.11;AT1G29410.5;AT1G29410.3;AT1G29410.4;AT1G29410.2;AT5G05590.1	AT1G07780.7;AT1G07780.9;AT1G07780.5;AT1G07780.3;AT1G07780.2;AT1G07780.13;AT1G07780.12;AT1G07780.10;AT1G07780.1;AT1G29410.7;AT1G29410.6;AT1G29410.1;AT1G07780.4;AT1G07780.11;AT1G29410.5;AT1G29410.3;AT1G29410.4;AT1G29410.2;AT5G05590.1	2;2;2;2;2;2;2;2;2;1;1;1;1;1;1;1;1;1;1	2;2;2;2;2;2;2;2;2;1;1;1;1;1;1;1;1;1;1	1;1;1;1;1;1;1;1;1;0;0;0;0;0;0;0;0;0;1	AT1G07780.7 | phosphoribosylanthranilate isomerase 1 | Chr1:2410352-2411217 REVERSE LENGTH=206 | 201606;AT1G07780.9 | phosphoribosylanthranilate isomerase 1 | Chr1:2410352-2411833 REVERSE LENGTH=275 | 201606;AT1G07780.5 | phosphoribosylanthranilate isomera	19	2	2	1	0	0	0	0	1	2	0	1	1	2	0	2	0	1	1	1	1	1	1	1	2	2	2	2	0	0	1	1	0	0	0	0	2	2	2	1	1	0	1	1
AT5G22880.1;AT3G46030.1;AT1G07790.1;AT5G59910.1;AT3G45980.1;AT2G28720.1;AT5G02570.1;AT2G37470.1;AT3G09480.1;AT3G53650.1	AT5G22880.1;AT3G46030.1;AT1G07790.1;AT5G59910.1;AT3G45980.1;AT2G28720.1;AT5G02570.1;AT2G37470.1	3;3;3;3;3;3;2;2;1;1	3;3;3;3;3;3;2;2;1;1	3;3;3;3;3;3;2;2;1;1	AT5G22880.1 | histone B2 | Chr5:7652130-7652567 REVERSE LENGTH=145 | 201606;AT3G46030.1 | Histone superfamily protein | Chr3:16913614-16914051 REVERSE LENGTH=145 | 201606;AT1G07790.1 | Histone superfamily protein | Chr1:2413049-2413495 FORWARD LENGTH=148 |	10	3	3	3	1	1	1	1	1	1	1	1	1	1	2	3	1	1	1	1	1	1	1	1	0	1	1	1	0	0	1	1	0	0	0	0	2	1	1	1	0	0	0	0
AT1G07830.1	AT1G07830.1	1	1	1	AT1G07830.1 | ribosomal protein L29 family protein | Chr1:2422549-2423392 FORWARD LENGTH=144 | 201606	1	1	1	1	1	1	1	1	0	1	1	1	1	1	1	1	1	1	1	1	1	1	1	1	1	1	1	1	0	1	1	1	0	0	0	0	1	1	1	1	1	0	1	1
AT1G07890.8;AT1G07890.7;AT1G07890.5;AT1G07890.4;AT1G07890.3;AT1G07890.2;AT1G07890.1;AT1G07890.6	AT1G07890.8;AT1G07890.7;AT1G07890.5;AT1G07890.4;AT1G07890.3;AT1G07890.2;AT1G07890.1;AT1G07890.6	17;17;17;17;17;17;17;16	16;16;16;16;16;16;16;15	16;16;16;16;16;16;16;15	AT1G07890.8 | ascorbate peroxidase 1 | Chr1:2438005-2439435 FORWARD LENGTH=250 | 201606;AT1G07890.7 | ascorbate peroxidase 1 | Chr1:2438005-2439435 FORWARD LENGTH=250 | 201606;AT1G07890.5 | ascorbate peroxidase 1 | Chr1:2438005-2439435 FORWARD LENGTH=250 |	8	17	16	16	12	12	12	13	7	16	8	14	15	16	15	15	14	13	14	14	14	14	14	14	13	14	15	15	7	15	13	12	1	4	4	6	15	16	13	16	15	4	15	15
AT5G60390.3;AT5G60390.2;AT5G60390.1;AT1G07940.4;AT1G07940.3;AT1G07940.2;AT1G07940.1;AT1G07930.1;AT1G07920.1;AT1G35550.1	AT5G60390.3;AT5G60390.2;AT5G60390.1;AT1G07940.4;AT1G07940.3;AT1G07940.2;AT1G07940.1;AT1G07930.1;AT1G07920.1	24;24;24;24;24;24;24;24;24;1	24;24;24;24;24;24;24;24;24;1	6;6;6;6;6;6;6;6;6;0	AT5G60390.3 | GTP binding Elongation factor Tu family protein | Chr5:24289226-24290675 FORWARD LENGTH=449 | 201606;AT5G60390.2 | GTP binding Elongation factor Tu family protein | Chr5:24289226-24290675 FORWARD LENGTH=449 | 201606;AT5G60390.1 | GTP binding	10	24	24	6	14	15	14	14	8	14	10	15	15	15	12	12	13	14	14	14	11	13	13	13	14	15	13	16	7	10	12	11	0	9	3	9	15	14	14	15	14	8	15	13
AT1G07930.2	AT1G07930.2	19	1	1	AT1G07930.2 | GTP binding Elongation factor Tu family protein | Chr1:2459014-2460458 FORWARD LENGTH=372 | 201606	1	19	1	1	11	12	11	11	6	12	10	12	12	12	9	8	11	11	11	11	8	10	9	9	10	12	10	12	7	9	9	9	0	8	2	8	11	10	11	11	10	8	11	10
AT1G07950.1;AT1G07950.2	AT1G07950.1;AT1G07950.2	2;2	2;2	2;2	AT1G07950.1 | Surfeit locus protein 5 subunit 22 of Mediator complex | Chr1:2466061-2466982 REVERSE LENGTH=154 | 201606;AT1G07950.2 | Surfeit locus protein 5 subunit 22 of Mediator complex | Chr1:2466061-2467072 REVERSE LENGTH=184 | 201606	2	2	2	2	1	1	1	1	0	1	0	1	1	1	1	1	1	1	1	1	1	1	1	1	1	1	0	1	0	1	1	1	0	0	0	0	0	0	0	0	1	0	1	1
AT1G07960.4;AT1G07960.3;AT1G07960.2;AT1G07960.1	AT1G07960.4;AT1G07960.3;AT1G07960.2;AT1G07960.1	5;5;5;5	5;5;5;5	5;5;5;5	AT1G07960.4 | PDI-like 5-1 | Chr1:2467681-2468831 FORWARD LENGTH=146 | 201606;AT1G07960.3 | PDI-like 5-1 | Chr1:2467681-2468831 FORWARD LENGTH=146 | 201606;AT1G07960.2 | PDI-like 5-1 | Chr1:2467681-2468831 FORWARD LENGTH=146 | 201606;AT1G07960.1 | PDI-like	4	5	5	5	2	1	3	3	1	2	2	2	3	2	4	4	2	2	2	2	4	4	4	4	4	1	4	4	0	2	3	4	0	0	0	0	4	4	3	4	0	0	1	1
AT1G08110.3;AT1G08110.2;AT1G08110.1;AT1G08110.4	AT1G08110.3;AT1G08110.2;AT1G08110.1;AT1G08110.4	12;12;12;12	12;12;12;12	12;12;12;12	AT1G08110.3 | lactoylglutathione lyase family protein / glyoxalase I family protein | Chr1:2535702-2537630 FORWARD LENGTH=185 | 201606;AT1G08110.2 | lactoylglutathione lyase family protein / glyoxalase I family protein | Chr1:2535702-2537630 FORWARD LENGTH	4	12	12	12	5	4	4	5	5	6	4	6	7	6	6	6	7	6	8	6	6	6	6	6	5	5	7	7	1	7	5	5	0	2	1	2	5	5	5	6	6	0	6	5
AT1G08200.1	AT1G08200.1	17	4	4	AT1G08200.1 | UDP-D-apiose/UDP-D-xylose synthase 2 | Chr1:2574259-2576609 REVERSE LENGTH=389 | 201606	1	17	4	4	9	9	9	6	3	9	4	7	8	10	9	8	10	8	9	9	4	6	6	7	9	8	8	11	2	7	7	6	0	1	1	2	7	7	9	5	10	0	10	10
AT1G08250.1;AT2G27820.1;AT3G44720.1;AT5G22630.1;AT1G11790.2;AT1G11790.1	AT1G08250.1;AT2G27820.1;AT3G44720.1;AT5G22630.1	3;3;2;2;1;1	3;3;2;2;1;1	2;2;1;1;0;0	AT1G08250.1 | arogenate dehydratase 6 | Chr1:2588994-2590235 REVERSE LENGTH=413 | 201606;AT2G27820.1 | prephenate dehydratase 1 | Chr2:11856808-11858082 FORWARD LENGTH=424 | 201606;AT3G44720.1 | arogenate dehydratase 4 | Chr3:16271759-16273033 FORWARD LENG	6	3	3	2	1	1	1	1	1	1	0	1	1	1	0	1	1	1	1	1	0	0	0	0	1	1	1	1	0	0	0	0	0	0	0	0	1	1	2	1	1	0	0	1
AT1G08360.1	AT1G08360.1	7	3	2	AT1G08360.1 | Ribosomal protein L1p/L10e family | Chr1:2636231-2637694 FORWARD LENGTH=216 | 201606	1	7	3	2	3	3	2	2	2	4	1	4	3	4	5	5	3	3	4	4	3	3	3	3	4	5	4	4	0	0	0	0	0	0	0	0	3	4	5	4	6	1	4	4
AT1G08370.1	AT1G08370.1	6	6	6	AT1G08370.1 | decapping 1 | Chr1:2638355-2640367 FORWARD LENGTH=367 | 201606	1	6	6	6	2	2	1	2	0	1	1	1	2	2	1	1	2	1	2	3	1	1	1	1	2	2	3	3	0	2	2	1	0	0	0	0	3	4	4	2	1	0	1	1
AT1G08450.1;AT1G08450.2;AT1G08450.3	AT1G08450.1;AT1G08450.2;AT1G08450.3	7;6;6	7;6;6	7;6;6	AT1G08450.1 | calreticulin 3 | Chr1:2668008-2671800 REVERSE LENGTH=424 | 201606;AT1G08450.2 | calreticulin 3 | Chr1:2668008-2671800 REVERSE LENGTH=370 | 201606;AT1G08450.3 | calreticulin 3 | Chr1:2668008-2671800 REVERSE LENGTH=399 | 201606	3	7	7	7	1	1	1	1	1	1	0	1	3	3	3	4	2	2	2	2	1	1	1	1	1	1	1	1	0	1	1	0	0	0	0	0	3	3	3	3	1	0	1	1
AT1G08480.1	AT1G08480.1	5	5	5	AT1G08480.1 | succinate dehydrogenase subunit | Chr1:2684340-2685395 FORWARD LENGTH=142 | 201606	1	5	5	5	3	3	3	3	1	1	2	1	1	1	1	1	1	1	1	2	1	0	2	2	1	2	2	3	0	2	3	3	0	1	1	1	1	1	1	1	2	0	3	2
AT1G08490.1	AT1G08490.1	4	4	4	AT1G08490.1 | chloroplastic NIFS-like cysteine desulfurase | Chr1:2685980-2688547 REVERSE LENGTH=463 | 201606	1	4	4	4	1	1	1	0	1	1	1	1	1	1	1	0	2	0	2	2	0	0	0	0	1	1	1	1	0	0	0	0	0	0	0	0	1	1	3	1	1	0	1	1
AT1G08520.1	AT1G08520.1	30	30	30	AT1G08520.1 | ALBINA 1 | Chr1:2696538-2700819 FORWARD LENGTH=760 | 201606	1	30	30	30	16	16	16	10	8	12	10	12	16	18	11	11	20	11	21	22	13	16	17	15	20	18	18	21	2	10	7	7	0	2	2	2	8	12	12	8	12	0	12	10
AT1G08550.3;AT1G08550.2;AT1G08550.1	AT1G08550.3;AT1G08550.2;AT1G08550.1	11;11;11	11;11;11	11;11;11	AT1G08550.3 | non-photochemical quenching 1 | Chr1:2707462-2709387 FORWARD LENGTH=462 | 201606;AT1G08550.2 | non-photochemical quenching 1 | Chr1:2707462-2709387 FORWARD LENGTH=462 | 201606;AT1G08550.1 | non-photochemical quenching 1 | Chr1:2707462-2709387	3	11	11	11	4	3	4	4	3	6	5	6	6	5	3	6	6	6	6	7	7	7	7	7	6	7	7	7	4	7	7	5	0	0	0	0	5	5	5	5	5	0	5	5
AT1G08640.1	AT1G08640.1	1	1	1	AT1G08640.1 | Chloroplast J-like domain 1 | Chr1:2748714-2751209 REVERSE LENGTH=294 | 201606	1	1	1	1	0	0	0	0	0	0	0	0	0	0	0	0	0	0	0	0	0	0	0	0	0	0	0	0	0	0	0	0	0	0	0	0	0	0	0	0	0	0	0	0
AT1G08680.5;AT1G08680.3;AT1G08680.1;AT1G08680.4;AT1G08680.2	AT1G08680.5;AT1G08680.3;AT1G08680.1;AT1G08680.4;AT1G08680.2	8;8;8;8;7	8;8;8;8;7	8;8;8;8;7	AT1G08680.5 | ARF GAP-like zinc finger-containing protein ZIGA4 | Chr1:2762820-2767421 FORWARD LENGTH=580 | 201606;AT1G08680.3 | ARF GAP-like zinc finger-containing protein ZIGA4 | Chr1:2762820-2768387 FORWARD LENGTH=607 | 201606;AT1G08680.1 | ARF GAP-like	5	8	8	8	1	2	2	2	0	2	1	2	3	3	4	3	1	1	1	1	4	4	4	5	4	3	3	4	0	1	1	1	0	0	0	0	4	3	3	3	1	0	1	2
AT1G08780.1	AT1G08780.1	7	7	7	AT1G08780.1 | ABI3-interacting protein 3 | Chr1:2809925-2811126 REVERSE LENGTH=129 | 201606	1	7	7	7	1	1	1	2	1	2	1	3	2	2	3	2	3	3	3	3	3	3	2	1	2	2	3	2	0	0	2	2	0	0	0	0	1	2	2	2	3	0	3	3
AT1G08820.5;AT1G08820.4;AT1G08820.3;AT1G08820.2;AT1G08820.1	AT1G08820.5;AT1G08820.4;AT1G08820.3;AT1G08820.2;AT1G08820.1	1;1;1;1;1	1;1;1;1;1	1;1;1;1;1	AT1G08820.5 | vamp/synaptobrevin-associated protein 27-2 | Chr1:2821810-2824412 REVERSE LENGTH=386 | 201606;AT1G08820.4 | vamp/synaptobrevin-associated protein 27-2 | Chr1:2821810-2824412 REVERSE LENGTH=386 | 201606;AT1G08820.3 | vamp/synaptobrevin-associa	5	1	1	1	1	1	0	1	0	0	0	0	0	0	0	0	0	0	0	0	0	0	1	1	0	0	0	0	0	0	0	0	0	0	0	0	0	0	0	0	1	0	1	0
AT1G08830.2;AT1G08830.1;AT5G18100.2;AT5G18100.1	AT1G08830.2;AT1G08830.1	5;5;1;1	5;5;1;1	5;5;1;1	AT1G08830.2 | copper/zinc superoxide dismutase 1 | Chr1:2827700-2829053 FORWARD LENGTH=152 | 201606;AT1G08830.1 | copper/zinc superoxide dismutase 1 | Chr1:2827700-2829053 FORWARD LENGTH=152 | 201606	4	5	5	5	2	3	4	4	2	4	3	4	4	3	4	4	3	3	3	3	3	3	2	3	3	3	3	3	0	0	0	0	1	1	0	1	4	4	3	4	4	0	3	4
AT1G08970.4;AT1G08970.3;AT1G08970.2;AT1G08970.1;AT1G54830.3;AT1G54830.2;AT1G54830.1	AT1G08970.4;AT1G08970.3;AT1G08970.2;AT1G08970.1;AT1G54830.3;AT1G54830.2;AT1G54830.1	5;5;5;5;4;4;4	5;5;5;5;4;4;4	4;4;4;4;3;3;3	AT1G08970.4 | nuclear factor Y%2C subunit C9 | Chr1:2883144-2883839 FORWARD LENGTH=231 | 201606;AT1G08970.3 | nuclear factor Y%2C subunit C9 | Chr1:2883144-2883839 FORWARD LENGTH=231 | 201606;AT1G08970.2 | nuclear factor Y%2C subunit C9 | Chr1:2883144-2883	7	5	5	4	2	3	4	4	1	4	4	4	4	4	4	4	4	4	4	4	4	4	3	3	3	3	3	4	0	2	2	2	0	0	0	0	2	3	2	3	1	0	2	2
AT1G08980.1	AT1G08980.1	6	6	6	AT1G08980.1 | amidase 1 | Chr1:2884455-2886430 FORWARD LENGTH=425 | 201606	1	6	6	6	2	1	2	2	2	3	2	2	2	2	2	2	2	2	2	2	2	2	2	2	3	3	3	3	0	2	2	2	0	0	0	0	2	2	2	2	2	0	2	2
AT1G09010.1	AT1G09010.1	16	16	16	AT1G09010.1 | glycoside hydrolase family 2 protein | Chr1:2895259-2899287 REVERSE LENGTH=944 | 201606	1	16	16	16	5	5	5	5	1	4	3	4	6	6	5	7	5	4	5	4	5	5	6	6	6	6	6	7	0	6	4	7	0	0	0	0	5	5	6	6	5	0	4	5
AT1G09020.1	AT1G09020.1	2	2	2	AT1G09020.1 | sucrose nonfermenting-like protein | Chr1:2900149-2904212 REVERSE LENGTH=487 | 201606	1	2	2	2	0	0	0	0	0	0	0	0	0	0	0	0	1	0	1	1	0	0	0	0	0	0	0	0	0	0	0	0	0	0	0	0	0	0	0	0	0	0	0	0
AT1G09070.1	AT1G09070.1	3	3	3	AT1G09070.1 | soybean gene regulated by cold-2 | Chr1:2927767-2928741 FORWARD LENGTH=324 | 201606	1	3	3	3	1	1	1	1	0	0	0	0	2	2	1	1	0	1	0	0	1	1	1	1	0	0	0	0	0	0	0	0	0	0	0	0	1	1	0	1	0	0	0	0
AT1G09080.2;AT1G09080.1	AT1G09080.2;AT1G09080.1	7;7	1;1	1;1	AT1G09080.2 | Heat shock protein 70 (Hsp 70) family protein | Chr1:2929268-2931804 REVERSE LENGTH=665 | 201606;AT1G09080.1 | Heat shock protein 70 (Hsp 70) family protein | Chr1:2929268-2931804 REVERSE LENGTH=675 | 201606	2	7	1	1	3	2	2	2	2	4	4	4	3	2	2	2	3	3	3	3	3	3	3	3	3	3	2	2	1	2	1	2	1	3	2	3	5	5	3	5	6	1	6	6
AT1G09100.1	AT1G09100.1	17	4	4	AT1G09100.1 | 26S proteasome AAA-ATPase subunit RPT5B | Chr1:2936675-2939258 REVERSE LENGTH=423 | 201606	1	17	4	4	7	6	8	8	2	5	4	6	7	8	9	8	7	8	8	7	8	9	8	8	8	6	8	7	3	7	7	7	0	3	0	4	8	10	8	10	8	1	9	9
AT1G09130.2;AT1G09130.1;AT1G09130.3	AT1G09130.2;AT1G09130.1;AT1G09130.3	13;13;13	13;13;13	13;13;13	AT1G09130.2 | ATP-dependent caseinolytic (Clp) protease/crotonase family protein | Chr1:2940063-2942217 REVERSE LENGTH=330 | 201606;AT1G09130.1 | ATP-dependent caseinolytic (Clp) protease/crotonase family protein | Chr1:2940063-2942217 REVERSE LENGTH=330 |	3	13	13	13	6	6	6	6	2	7	5	8	7	7	5	6	7	6	7	7	7	7	7	7	8	7	7	8	1	7	7	6	0	1	0	1	8	9	9	7	6	1	6	6
AT1G09140.3;AT1G09140.2;AT1G09140.1	AT1G09140.3;AT1G09140.2;AT1G09140.1	2;2;2	2;2;2	1;1;1	AT1G09140.3 | SERINE-ARGININE PROTEIN 30 | Chr1:2944156-2945818 REVERSE LENGTH=248 | 201606;AT1G09140.2 | SERINE-ARGININE PROTEIN 30 | Chr1:2943528-2945818 REVERSE LENGTH=256 | 201606;AT1G09140.1 | SERINE-ARGININE PROTEIN 30 | Chr1:2942887-2945818 REVERSE	3	2	2	1	0	0	0	0	0	0	0	0	0	0	0	0	0	0	0	0	0	0	0	0	0	0	0	0	0	0	0	0	0	0	0	0	1	1	1	1	0	0	0	0
AT1G09150.1	AT1G09150.1	3	2	2	AT1G09150.1 | pseudouridine synthase and archaeosine transglycosylase (PUA) domain-containing protein | Chr1:2946599-2948908 FORWARD LENGTH=181 | 201606	1	3	2	2	1	1	1	1	0	0	0	0	1	1	1	1	0	0	0	0	0	0	0	0	0	0	0	0	0	0	0	0	0	0	0	0	2	1	2	1	1	0	1	0
AT5G65360.1;AT5G10400.1;AT5G10390.1;AT3G27360.1;AT1G09200.1;AT1G13370.1;AT5G65350.1;AT1G19890.1	AT5G65360.1;AT5G10400.1;AT5G10390.1;AT3G27360.1;AT1G09200.1;AT1G13370.1;AT5G65350.1;AT1G19890.1	4;4;4;4;4;3;3;2	4;4;4;4;4;3;3;2	1;1;1;1;1;1;1;1	AT5G65360.1 | Histone superfamily protein | Chr5:26120099-26120509 REVERSE LENGTH=136 | 201606;AT5G10400.1 | Histone superfamily protein | Chr5:3270478-3270888 REVERSE LENGTH=136 | 201606;AT5G10390.1 | Histone superfamily protein | Chr5:3269065-3269475 REV	8	4	4	1	2	2	2	2	0	1	1	1	2	2	2	2	2	2	2	2	1	1	1	1	2	2	2	2	0	1	2	1	0	1	1	1	3	3	3	3	2	0	2	2
AT1G09210.1	AT1G09210.1	31	31	21	AT1G09210.1 | calreticulin 1b | Chr1:2973217-2976655 REVERSE LENGTH=424 | 201606	1	31	31	21	16	15	15	16	10	22	13	22	20	19	20	20	20	21	22	20	21	22	21	20	17	17	18	18	5	15	15	17	5	10	8	11	19	21	15	22	15	5	17	18
AT1G09270.3;AT1G09270.2;AT1G09270.1	AT1G09270.3;AT1G09270.2;AT1G09270.1	8;8;8	6;6;6	6;6;6	AT1G09270.3 | importin alpha isoform 4 | Chr1:2995162-2997833 FORWARD LENGTH=456 | 201606;AT1G09270.2 | importin alpha isoform 4 | Chr1:2994506-2997833 FORWARD LENGTH=538 | 201606;AT1G09270.1 | importin alpha isoform 4 | Chr1:2994506-2997833 FORWARD LENGTH	3	8	6	6	2	4	4	1	1	2	0	0	2	4	2	2	4	1	4	4	2	1	2	2	4	4	2	2	0	3	3	2	0	0	0	0	2	5	6	2	2	0	2	2
AT1G09300.2;AT1G09300.1	AT1G09300.2;AT1G09300.1	4;4	4;4	4;4	AT1G09300.2 | Metallopeptidase M24 family protein | Chr1:3004485-3008131 FORWARD LENGTH=462 | 201606;AT1G09300.1 | Metallopeptidase M24 family protein | Chr1:3003981-3008131 FORWARD LENGTH=493 | 201606	2	4	4	4	0	0	0	0	0	0	0	0	0	0	0	0	0	0	0	0	0	0	0	0	0	0	1	1	0	0	0	0	0	0	0	0	0	0	0	0	0	0	0	0
AT1G09310.1	AT1G09310.1	13	13	12	AT1G09310.1 | plant/protein (Protein of unknown function%2C DUF538) | Chr1:3009109-3009648 FORWARD LENGTH=179 | 201606	1	13	13	12	7	7	8	8	5	9	7	7	9	10	10	9	9	8	9	8	8	10	8	8	10	10	11	9	4	8	8	8	2	4	3	4	7	6	7	7	8	4	8	9
AT1G09340.1;AT1G09340.2	AT1G09340.1;AT1G09340.2	19;19	19;19	19;19	AT1G09340.1 | chloroplast RNA binding protein | Chr1:3015473-3018035 FORWARD LENGTH=378 | 201606;AT1G09340.2 | chloroplast RNA binding protein | Chr1:3015806-3018035 FORWARD LENGTH=379 | 201606	2	19	19	19	15	15	15	14	10	14	7	14	13	16	16	14	16	10	17	15	12	13	14	13	16	15	16	14	8	17	16	16	0	2	0	2	16	17	16	15	17	4	14	15
AT1G09430.1	AT1G09430.1	9	9	6	AT1G09430.1 | ATP-citrate lyase A-3 | Chr1:3042135-3044978 FORWARD LENGTH=424 | 201606	1	9	9	6	6	5	3	4	2	3	2	4	4	4	3	3	5	3	5	5	1	1	1	1	4	4	4	4	0	3	3	3	0	1	1	1	3	3	4	3	4	0	3	4
AT1G09490.2;AT1G09490.1	AT1G09490.2;AT1G09490.1	3;3	3;3	3;3	AT1G09490.2 | NAD(P)-binding Rossmann-fold superfamily protein | Chr1:3064680-3065815 FORWARD LENGTH=291 | 201606;AT1G09490.1 | NAD(P)-binding Rossmann-fold superfamily protein | Chr1:3064172-3065815 FORWARD LENGTH=322 | 201606	2	3	3	3	0	0	0	0	0	0	0	0	0	0	0	0	0	0	1	1	0	0	0	0	0	0	0	0	0	0	0	0	0	0	0	0	0	0	0	0	0	0	0	0
AT1G09560.1	AT1G09560.1	3	1	1	AT1G09560.1 | germin-like protein 5 | Chr1:3093896-3094639 FORWARD LENGTH=219 | 201606	1	3	1	1	0	0	0	0	0	0	0	0	0	1	1	1	0	0	1	1	0	1	1	1	0	0	1	1	0	2	2	2	0	0	0	0	0	0	0	1	0	0	0	0
AT1G09620.1	AT1G09620.1	25	25	25	AT1G09620.1 | ATP binding/leucine-tRNA ligases/aminoacyl-tRNA ligase | Chr1:3113077-3116455 REVERSE LENGTH=1091 | 201606	1	25	25	25	8	9	6	3	2	2	3	6	6	8	6	6	7	3	7	7	3	3	3	2	5	2	2	4	0	0	0	0	0	0	0	0	6	9	9	5	9	0	5	6
AT1G09640.1;AT1G09640.2	AT1G09640.1	19;8	8;4	8;4	AT1G09640.1 | Translation elongation factor EF1B%2C gamma chain | Chr1:3120162-3122152 FORWARD LENGTH=414 | 201606	2	19	8	8	14	14	11	9	10	10	7	11	12	14	11	11	13	11	14	14	7	7	9	7	14	13	12	13	3	9	8	8	0	2	3	3	13	13	15	12	14	3	12	12
AT1G09700.1	AT1G09700.1	1	1	1	AT1G09700.1 | dsRNA-binding domain-like superfamily protein | Chr1:3137960-3140118 REVERSE LENGTH=419 | 201606	1	1	1	1	0	0	0	0	0	0	0	0	0	0	0	0	0	0	0	0	0	0	0	0	0	0	0	0	0	1	1	0	0	0	0	0	0	0	0	0	0	0	0	0
AT1G09740.2;AT1G09740.1	AT1G09740.2;AT1G09740.1	5;5	5;5	5;5	AT1G09740.2 | Adenine nucleotide alpha hydrolases-like superfamily protein | Chr1:3154603-3155834 FORWARD LENGTH=171 | 201606;AT1G09740.1 | Adenine nucleotide alpha hydrolases-like superfamily protein | Chr1:3154603-3155834 FORWARD LENGTH=171 | 201606	2	5	5	5	2	2	2	2	1	2	0	2	2	2	1	1	3	2	3	3	2	2	2	2	2	2	2	2	0	1	1	1	0	0	0	0	2	3	3	2	3	0	2	1
AT1G09750.1	AT1G09750.1	11	11	11	AT1G09750.1 | Eukaryotic aspartyl protease family protein | Chr1:3157541-3158960 FORWARD LENGTH=449 | 201606	1	11	11	11	7	7	8	8	5	6	5	5	8	7	7	8	9	8	9	8	7	7	7	7	8	6	9	8	3	9	8	8	1	4	1	3	6	5	8	6	8	2	8	8
AT1G09760.1	AT1G09760.1	14	14	14	AT1G09760.1 | U2 small nuclear ribonucleoprotein A | Chr1:3159476-3161603 REVERSE LENGTH=249 | 201606	1	14	14	14	8	7	8	6	3	7	5	7	9	9	9	8	10	8	10	10	7	8	9	8	11	9	8	11	0	7	8	8	0	0	0	0	9	9	8	8	8	0	8	7
AT1G09770.1	AT1G09770.1	4	4	4	AT1G09770.1 | cell division cycle 5 | Chr1:3162002-3165122 FORWARD LENGTH=844 | 201606	1	4	4	4	1	3	2	0	0	0	0	0	0	0	0	0	0	0	0	0	0	0	0	0	0	0	0	0	0	0	0	0	0	0	0	0	0	0	0	0	0	0	0	0
AT1G09780.1	AT1G09780.1	30	30	21	AT1G09780.1 | Phosphoglycerate mutase%2C 2%2C3-bisphosphoglycerate-independent | Chr1:3165550-3167812 REVERSE LENGTH=557 | 201606	1	30	30	21	14	15	14	14	9	19	12	18	20	23	20	18	23	18	23	23	15	16	16	15	19	20	22	22	7	18	18	16	0	5	4	7	17	22	17	17	16	4	16	17
AT1G09795.1	AT1G09795.1	10	7	7	AT1G09795.1 | ATP phosphoribosyl transferase 2 | Chr1:3173588-3176690 FORWARD LENGTH=413 | 201606	1	10	7	7	2	2	2	2	2	3	2	2	3	3	2	2	5	3	5	4	4	4	3	4	4	4	4	4	1	6	6	5	0	1	1	1	4	5	4	2	5	0	5	4
AT1G09830.1	AT1G09830.1	8	8	8	AT1G09830.1 | Glycinamide ribonucleotide (GAR) synthetase | Chr1:3192783-3194936 REVERSE LENGTH=532 | 201606	1	8	8	8	2	3	1	0	0	1	0	1	4	3	1	1	5	0	5	5	2	1	3	2	3	2	3	4	0	1	1	1	0	0	0	0	1	4	3	1	2	0	1	2
AT1G09850.1	AT1G09850.1	1	1	1	AT1G09850.1 | xylem bark cysteine peptidase 3 | Chr1:3201848-3203875 FORWARD LENGTH=437 | 201606	1	1	1	1	0	0	0	0	0	0	0	0	0	0	0	0	0	0	0	0	0	0	0	0	0	0	1	0	0	0	0	0	0	0	0	0	0	0	1	1	0	0	0	0
AT1G09870.1	AT1G09870.1	3	3	3	AT1G09870.1 | histidine acid phosphatase family protein | Chr1:3205817-3208444 FORWARD LENGTH=487 | 201606	1	3	3	3	0	0	0	0	0	0	0	0	0	0	0	0	0	0	0	0	0	0	0	0	0	0	0	0	0	0	0	0	0	0	0	0	1	1	1	1	0	0	0	0
AT1G10200.2;AT1G10200.1	AT1G10200.2;AT1G10200.1	2;2	2;2	2;2	AT1G10200.2 | GATA type zinc finger transcription factor family protein | Chr1:3346677-3347446 REVERSE LENGTH=148 | 201606;AT1G10200.1 | GATA type zinc finger transcription factor family protein | Chr1:3346677-3347763 REVERSE LENGTH=190 | 201606	2	2	2	2	2	2	0	0	0	0	0	1	0	0	0	0	1	0	1	1	1	1	1	0	0	0	0	0	0	0	0	1	0	0	0	0	0	1	0	0	0	0	0	0
AT1G10290.1	AT1G10290.1	18	18	7	AT1G10290.1 | dynamin-like protein 6 | Chr1:3370774-3377120 FORWARD LENGTH=914 | 201606	1	18	18	7	5	6	7	5	1	5	1	4	6	8	6	5	4	5	5	3	6	3	6	4	6	4	6	5	0	3	2	3	0	1	1	1	8	10	8	7	7	0	6	7
AT1G10310.1	AT1G10310.1	2	2	2	AT1G10310.1 | NAD(P)-binding Rossmann-fold superfamily protein | Chr1:3381733-3383874 REVERSE LENGTH=242 | 201606	1	2	2	2	0	0	0	0	0	0	0	0	1	1	0	0	0	0	1	1	0	0	0	0	0	0	0	0	0	0	0	0	0	0	0	0	0	1	1	0	0	0	0	0
AT1G10370.1	AT1G10370.1	5	5	5	AT1G10370.1 | Glutathione S-transferase family protein | Chr1:3397274-3398273 REVERSE LENGTH=227 | 201606	1	5	5	5	1	1	1	1	0	1	1	1	1	1	1	1	2	1	2	2	1	1	1	2	1	1	1	1	0	1	1	1	0	0	0	0	1	1	2	1	1	0	1	1
AT1G10390.3;AT1G10390.2;AT1G10390.1	AT1G10390.3;AT1G10390.2;AT1G10390.1	5;5;5	5;5;5	5;5;5	AT1G10390.3 | Nucleoporin autopeptidase | Chr1:3407265-3412045 REVERSE LENGTH=1041 | 201606;AT1G10390.2 | Nucleoporin autopeptidase | Chr1:3407265-3412045 REVERSE LENGTH=1041 | 201606;AT1G10390.1 | Nucleoporin autopeptidase | Chr1:3407265-3412045 REVERSE L	3	5	5	5	0	0	0	0	0	1	2	2	3	2	3	3	3	3	4	2	0	1	0	3	2	2	3	3	0	0	0	0	0	0	0	0	1	1	3	3	0	0	0	0
AT1G59830.2;AT1G59830.1;AT1G10430.2;AT1G10430.1	AT1G59830.2;AT1G59830.1;AT1G10430.2;AT1G10430.1	5;5;5;5	3;3;3;3	2;2;2;2	AT1G59830.2 | protein phosphatase 2A-2 | Chr1:22020929-22022293 REVERSE LENGTH=262 | 201606;AT1G59830.1 | protein phosphatase 2A-2 | Chr1:22020708-22022293 REVERSE LENGTH=306 | 201606;AT1G10430.2 | protein phosphatase 2A-2 | Chr1:3428705-3430437 REVERSE LE	4	5	3	2	2	2	0	1	1	0	0	1	3	4	1	2	1	0	1	1	0	0	1	0	2	0	1	2	0	2	2	1	0	0	0	0	2	1	1	2	2	0	2	2
AT1G10490.2;AT1G10490.1	AT1G10490.2;AT1G10490.1	2;2	2;2	2;2	AT1G10490.2 | GNAT acetyltransferase (DUF699) | Chr1:3453589-3459925 FORWARD LENGTH=1028 | 201606;AT1G10490.1 | GNAT acetyltransferase (DUF699) | Chr1:3453589-3459925 FORWARD LENGTH=1028 | 201606	2	2	2	2	0	1	0	0	0	0	0	0	0	0	0	0	0	0	0	0	0	0	0	0	0	0	0	0	0	0	0	0	0	0	0	0	0	0	0	0	0	0	0	0
AT1G10500.1	AT1G10500.1	3	3	3	AT1G10500.1 | chloroplast-localized ISCA-like protein | Chr1:3460160-3461340 REVERSE LENGTH=180 | 201606	1	3	3	3	1	1	1	1	1	1	0	1	2	1	2	1	1	1	1	1	0	0	0	0	2	1	2	2	0	0	0	0	0	0	0	0	0	0	0	0	0	0	0	0
AT1G10510.1	AT1G10510.1	4	4	4	AT1G10510.1 | RNI-like superfamily protein | Chr1:3461771-3465590 FORWARD LENGTH=605 | 201606	1	4	4	4	1	1	0	0	0	0	0	0	0	1	0	0	1	1	1	1	0	0	0	0	0	0	0	0	0	0	0	0	0	0	0	0	1	1	1	0	0	0	0	0
AT1G10522.2;AT1G10522.1	AT1G10522.2;AT1G10522.1	4;4	4;4	4;4	AT1G10522.2 | Serine/Threonine-kinase | Chr1:3470009-3471291 FORWARD LENGTH=179 | 201606;AT1G10522.1 | Serine/Threonine-kinase | Chr1:3470009-3471291 FORWARD LENGTH=179 | 201606	2	4	4	4	1	1	2	2	1	2	2	3	3	1	2	3	2	2	2	2	2	2	2	2	2	2	2	2	0	1	2	1	0	0	0	1	4	3	2	4	1	0	1	1
AT1G10590.2;AT1G10590.1;AT1G10590.3	AT1G10590.2;AT1G10590.1;AT1G10590.3	4;4;4	4;4;4	4;4;4	AT1G10590.2 | Nucleic acid-binding%2C OB-fold-like protein | Chr1:3502324-3502991 REVERSE LENGTH=139 | 201606;AT1G10590.1 | Nucleic acid-binding%2C OB-fold-like protein | Chr1:3502324-3502991 REVERSE LENGTH=139 | 201606;AT1G10590.3 | Nucleic acid-binding%2	3	4	4	4	2	4	4	4	0	4	3	3	2	2	2	2	3	3	3	3	3	2	3	3	2	3	3	3	1	1	1	1	0	2	2	2	3	3	3	3	2	0	2	1
AT5G14670.3;AT5G14670.2;AT3G62290.3;AT3G62290.2;AT3G62290.1;AT2G47170.3;AT2G47170.2;AT2G47170.1;AT1G70490.7;AT1G70490.6;AT1G70490.5;AT1G70490.4;AT1G70490.3;AT1G70490.2;AT1G70490.1;AT1G23490.1;AT1G10630.2;AT1G10630.1;AT5G14670.1	AT5G14670.3;AT5G14670.2;AT3G62290.3;AT3G62290.2;AT3G62290.1;AT2G47170.3;AT2G47170.2;AT2G47170.1;AT1G70490.7;AT1G70490.6;AT1G70490.5;AT1G70490.4;AT1G70490.3;AT1G70490.2;AT1G70490.1;AT1G23490.1;AT1G10630.2;AT1G10630.1;AT5G14670.1	8;8;8;8;8;8;8;8;8;8;8;8;8;8;8;8;8;8;8	8;8;8;8;8;8;8;8;8;8;8;8;8;8;8;8;8;8;8	8;8;8;8;8;8;8;8;8;8;8;8;8;8;8;8;8;8;8	AT5G14670.3 | ADP-ribosylation factor A1B | Chr5:4729319-4730672 FORWARD LENGTH=181 | 201606;AT5G14670.2 | ADP-ribosylation factor A1B | Chr5:4729319-4730672 FORWARD LENGTH=181 | 201606;AT3G62290.3 | ADP-ribosylation factor A1E | Chr3:23052287-23053545 FOR	19	8	8	8	4	4	4	4	4	4	1	3	4	4	4	4	6	5	6	5	4	4	4	4	4	4	6	5	0	2	2	2	0	1	1	1	5	4	6	4	3	0	3	3
AT1G10670.4;AT1G10670.2;AT1G10670.1;AT1G10670.3;AT1G60810.2;AT1G60810.1	AT1G10670.4;AT1G10670.2;AT1G10670.1;AT1G10670.3	8;8;8;7;3;3	5;5;5;4;1;1	5;5;5;4;1;1	AT1G10670.4 | ATP-citrate lyase A-1 | Chr1:3535787-3538098 FORWARD LENGTH=423 | 201606;AT1G10670.2 | ATP-citrate lyase A-1 | Chr1:3535787-3538098 FORWARD LENGTH=423 | 201606;AT1G10670.1 | ATP-citrate lyase A-1 | Chr1:3535787-3538098 FORWARD LENGTH=423 | 20	6	8	5	5	6	7	4	5	1	1	2	2	2	2	2	2	4	2	3	3	1	1	2	1	3	2	4	3	0	2	2	2	0	1	0	1	3	2	3	2	5	0	4	3
AT1G10700.1	AT1G10700.1	1	1	1	AT1G10700.1 | phosphoribosyl pyrophosphate (PRPP) synthase 3 | Chr1:3554157-3556274 FORWARD LENGTH=411 | 201606	1	1	1	1	0	0	0	0	0	0	0	0	0	0	0	0	0	0	0	0	0	0	1	0	0	0	0	0	0	0	0	0	0	0	0	0	0	0	0	0	0	0	0	0
AT1G10760.3;AT1G10760.2;AT1G10760.1;AT4G24450.3;AT4G24450.2;AT4G24450.1	AT1G10760.3;AT1G10760.2;AT1G10760.1	24;24;24;2;2;2	24;24;24;2;2;2	24;24;24;2;2;2	AT1G10760.3 | Pyruvate phosphate dikinase%2C PEP/pyruvate binding domain-containing protein | Chr1:3581210-3590043 REVERSE LENGTH=1399 | 201606;AT1G10760.2 | Pyruvate phosphate dikinase%2C PEP/pyruvate binding domain-containing protein | Chr1:3581210-35900	6	24	24	24	15	14	9	3	4	7	5	4	7	13	7	6	14	6	15	15	3	3	3	3	10	9	8	8	0	9	6	5	0	1	1	1	4	9	10	5	5	0	4	3
AT1G10840.1;AT1G10840.2	AT1G10840.1;AT1G10840.2	13;10	13;10	13;10	AT1G10840.1 | translation initiation factor 3 subunit H1 | Chr1:3607885-3610299 REVERSE LENGTH=337 | 201606;AT1G10840.2 | translation initiation factor 3 subunit H1 | Chr1:3607885-3609657 REVERSE LENGTH=250 | 201606	2	13	13	13	4	6	6	6	5	9	7	9	12	12	9	10	12	10	12	11	9	10	7	6	11	9	11	10	3	8	7	6	0	3	0	3	10	10	11	8	9	0	9	8
AT1G10850.1	AT1G10850.1	1	1	1	AT1G10850.1 | Leucine-rich repeat protein kinase family protein | Chr1:3612228-3614343 FORWARD LENGTH=663 | 201606	1	1	1	1	0	0	0	0	0	0	0	0	0	1	1	1	0	0	0	0	0	0	0	0	0	0	0	0	0	0	0	0	0	0	0	0	0	0	0	0	0	0	0	0
AT1G10950.1	AT1G10950.1	1	1	1	AT1G10950.1 | transmembrane nine 1 | Chr1:3659322-3663622 FORWARD LENGTH=589 | 201606	1	1	1	1	0	0	0	0	0	0	0	0	0	0	0	0	0	0	0	0	0	0	0	0	0	0	0	0	0	0	0	0	0	0	0	0	0	0	0	0	0	0	0	0
AT1G10960.1	AT1G10960.1	2	2	1	AT1G10960.1 | ferredoxin 1 | Chr1:3664445-3664891 FORWARD LENGTH=148 | 201606	1	2	2	1	2	2	2	2	1	2	1	2	2	2	2	2	2	2	2	2	2	2	2	2	2	2	2	2	0	2	1	2	1	1	0	1	2	2	1	2	2	1	2	2
AT1G11360.4;AT1G11360.3;AT1G11360.2;AT1G11360.1	AT1G11360.4;AT1G11360.3;AT1G11360.2;AT1G11360.1	7;7;7;7	7;7;7;7	7;7;7;7	AT1G11360.4 | Adenine nucleotide alpha hydrolases-like superfamily protein | Chr1:3822171-3822899 REVERSE LENGTH=242 | 201606;AT1G11360.3 | Adenine nucleotide alpha hydrolases-like superfamily protein | Chr1:3822171-3822899 REVERSE LENGTH=242 | 201606;AT1G	4	7	7	7	4	3	4	5	1	5	2	5	3	3	4	4	5	4	4	4	3	2	3	3	3	3	3	1	0	4	4	4	0	0	0	0	4	4	3	4	3	0	3	3
AT1G11430.1	AT1G11430.1	5	5	5	AT1G11430.1 | plastid developmental protein DAG | Chr1:3847273-3848938 FORWARD LENGTH=232 | 201606	1	5	5	5	1	1	1	1	0	2	0	1	1	1	1	1	2	2	2	2	2	2	2	2	1	1	1	1	0	0	0	0	0	0	0	0	1	2	1	1	0	0	0	0
AT1G11545.1	AT1G11545.1	3	3	3	AT1G11545.1 | xyloglucan endotransglucosylase/hydrolase 8 | Chr1:3878689-3880286 REVERSE LENGTH=305 | 201606	1	3	3	3	0	0	2	2	0	0	0	0	2	2	2	2	1	1	1	1	1	1	1	1	2	1	1	1	0	0	0	0	0	0	0	0	0	0	0	0	0	0	0	0
AT1G11580.1;AT1G11580.2	AT1G11580.1;AT1G11580.2	8;8	7;7	7;7	AT1G11580.1 | methylesterase PCR A | Chr1:3888730-3890649 FORWARD LENGTH=557 | 201606;AT1G11580.2 | methylesterase PCR A | Chr1:3888667-3890649 FORWARD LENGTH=578 | 201606	2	8	7	7	4	2	2	2	0	2	0	1	2	1	1	2	3	3	3	3	2	3	2	3	5	4	5	2	2	4	4	4	0	0	0	1	4	2	4	5	2	0	1	1
AT1G11650.2;AT1G11650.1	AT1G11650.2;AT1G11650.1	7;5	7;5	7;5	AT1G11650.2 | RNA-binding (RRM/RBD/RNP motifs) family protein | Chr1:3914895-3917941 FORWARD LENGTH=405 | 201606;AT1G11650.1 | RNA-binding (RRM/RBD/RNP motifs) family protein | Chr1:3914895-3917301 FORWARD LENGTH=306 | 201606	2	7	7	7	3	3	3	3	2	4	1	4	3	4	2	3	4	5	5	4	3	3	3	3	2	2	1	3	0	3	3	3	0	0	0	0	3	3	2	3	4	0	4	3
AT1G11660.4;AT1G11660.3;AT1G11660.1;AT1G11660.2	AT1G11660.4;AT1G11660.3;AT1G11660.1;AT1G11660.2	8;8;8;7	8;8;8;7	8;8;8;7	AT1G11660.4 | heat shock protein 70 (Hsp 70) family protein | Chr1:3921056-3924347 FORWARD LENGTH=763 | 201606;AT1G11660.3 | heat shock protein 70 (Hsp 70) family protein | Chr1:3921056-3924347 FORWARD LENGTH=763 | 201606;AT1G11660.1 | heat shock protein 7	4	8	8	8	1	2	1	0	0	0	0	0	0	0	0	0	0	0	0	1	0	1	1	1	0	0	1	0	0	0	0	0	0	0	0	0	2	4	4	2	1	0	1	1
AT1G11720.1;AT1G11720.2	AT1G11720.1;AT1G11720.2	4;4	4;4	4;4	AT1G11720.1 | starch synthase 3 | Chr1:3952460-3956840 FORWARD LENGTH=1042 | 201606;AT1G11720.2 | starch synthase 3 | Chr1:3951597-3956840 FORWARD LENGTH=1094 | 201606	2	4	4	4	0	0	0	0	0	0	0	0	0	1	1	1	0	0	0	0	0	0	0	0	1	1	1	1	0	0	0	0	0	0	0	0	1	1	1	0	0	0	0	0
AT1G11750.1;AT1G11750.2	AT1G11750.1;AT1G11750.2	6;6	6;6	6;6	AT1G11750.1 | CLP protease proteolytic subunit 6 | Chr1:3967609-3969535 FORWARD LENGTH=271 | 201606;AT1G11750.2 | CLP protease proteolytic subunit 6 | Chr1:3967609-3969535 FORWARD LENGTH=289 | 201606	2	6	6	6	4	4	2	3	2	2	0	1	3	3	2	2	5	2	5	5	3	4	3	1	2	2	3	2	0	3	3	3	0	0	0	0	3	5	5	2	4	0	4	4
AT1G11760.1	AT1G11760.1	3	3	3	AT1G11760.1 | mediator of RNA polymerase II transcription subunit-like protein | Chr1:3972356-3972811 REVERSE LENGTH=151 | 201606	1	3	3	3	0	0	1	1	0	1	1	1	0	0	2	2	1	1	1	1	1	0	1	0	0	0	2	2	0	0	1	1	0	0	0	0	0	0	0	0	0	0	0	0
AT1G11820.3;AT1G11820.2;AT1G11820.1	AT1G11820.3;AT1G11820.2;AT1G11820.1	3;3;2	3;3;2	3;3;2	AT1G11820.3 | O-Glycosyl hydrolases family 17 protein | Chr1:3991663-3993327 REVERSE LENGTH=477 | 201606;AT1G11820.2 | O-Glycosyl hydrolases family 17 protein | Chr1:3991144-3993327 REVERSE LENGTH=511 | 201606;AT1G11820.1 | O-Glycosyl hydrolases family 17	3	3	3	3	1	1	1	1	0	3	1	2	1	1	1	1	2	2	2	2	1	2	1	1	3	2	1	2	0	1	2	2	0	0	0	0	1	0	1	1	1	0	1	1
AT1G11840.4;AT1G11840.3;AT1G11840.2;AT1G11840.1;AT1G11840.6;AT1G11840.5	AT1G11840.4;AT1G11840.3;AT1G11840.2;AT1G11840.1;AT1G11840.6;AT1G11840.5	14;14;14;14;12;9	14;14;14;14;12;9	12;12;12;12;10;8	AT1G11840.4 | glyoxalase/bleomycin resistance protein/dioxygenase superfamily protein | Chr1:3996045-3997518 FORWARD LENGTH=283 | 201606;AT1G11840.3 | glyoxalase/bleomycin resistance protein/dioxygenase superfamily protein | Chr1:3996045-3997518 FORWARD LE	6	14	14	12	10	10	10	8	3	8	7	7	7	8	8	6	11	10	12	11	9	11	9	9	10	10	9	9	5	11	9	9	0	4	2	4	7	9	7	8	11	4	10	8
AT1G11860.2;AT1G11860.1;AT1G11860.3	AT1G11860.2;AT1G11860.1;AT1G11860.3	20;20;20	20;20;20	20;20;20	AT1G11860.2 | Glycine cleavage T-protein family | Chr1:4001801-4003245 FORWARD LENGTH=408 | 201606;AT1G11860.1 | Glycine cleavage T-protein family | Chr1:4001801-4003245 FORWARD LENGTH=408 | 201606;AT1G11860.3 | Glycine cleavage T-protein family | Chr1:400	3	20	20	20	15	15	14	14	9	14	7	15	14	16	15	13	14	10	15	13	13	14	15	14	15	14	16	15	6	12	14	13	1	2	1	2	16	14	16	15	13	4	11	11
AT1G11870.6;AT1G11870.4;AT1G11870.5;AT1G11870.1;AT1G11870.2;AT1G11870.3	AT1G11870.6;AT1G11870.4;AT1G11870.5;AT1G11870.1;AT1G11870.2;AT1G11870.3	4;4;4;4;4;2	4;4;4;4;4;2	4;4;4;4;4;2	AT1G11870.6 | Seryl-tRNA synthetase | Chr1:4004608-4006556 FORWARD LENGTH=380 | 201606;AT1G11870.4 | Seryl-tRNA synthetase | Chr1:4003895-4006268 FORWARD LENGTH=448 | 201606;AT1G11870.5 | Seryl-tRNA synthetase | Chr1:4003895-4006416 FORWARD LENGTH=459 | 20	6	4	4	4	1	0	0	0	0	1	0	1	1	2	0	0	3	1	2	2	0	0	1	1	0	2	1	0	0	2	0	1	0	0	0	0	1	1	2	0	2	0	0	0
AT1G11890.1	AT1G11890.1	2	2	2	AT1G11890.1 | Synaptobrevin family protein | Chr1:4011509-4012835 FORWARD LENGTH=218 | 201606	1	2	2	2	0	0	0	0	0	0	0	0	0	0	0	0	0	0	0	0	0	0	0	0	1	1	1	0	0	0	0	0	0	0	0	0	0	1	1	0	0	0	0	1
AT1G11910.1;AT1G11910.2	AT1G11910.1;AT1G11910.2	19;19	19;19	16;16	AT1G11910.1 | aspartic proteinase A1 | Chr1:4017119-4019874 REVERSE LENGTH=506 | 201606;AT1G11910.2 | aspartic proteinase A1 | Chr1:4017119-4019996 REVERSE LENGTH=517 | 201606	2	19	19	16	12	12	12	12	6	14	5	13	12	11	13	13	11	11	12	11	11	11	11	11	12	12	12	11	3	11	11	10	0	3	1	4	13	11	11	11	11	2	12	13
AT1G11930.2;AT1G11930.1	AT1G11930.2;AT1G11930.1	8;8	8;8	7;7	AT1G11930.2 | Putative pyridoxal phosphate-dependent enzyme%2C YBL036C type | Chr1:4028783-4030298 FORWARD LENGTH=255 | 201606;AT1G11930.1 | Putative pyridoxal phosphate-dependent enzyme%2C YBL036C type | Chr1:4028783-4030298 FORWARD LENGTH=257 | 201606	2	8	8	7	3	3	3	4	3	3	1	2	4	4	5	5	3	4	5	5	5	4	5	6	5	4	4	6	1	3	3	3	0	2	0	2	5	4	3	5	3	0	3	3
AT1G12000.1	AT1G12000.1	14	14	10	AT1G12000.1 | Phosphofructokinase family protein | Chr1:4050159-4053727 REVERSE LENGTH=566 | 201606	1	14	14	10	10	11	8	9	3	6	2	6	10	10	6	9	9	8	12	11	4	4	6	7	7	5	6	6	0	5	4	3	0	2	1	2	8	7	8	8	11	0	11	11
AT1G12010.1	AT1G12010.1	3	2	2	AT1G12010.1 | 2-oxoglutarate (2OG) and Fe(II)-dependent oxygenase superfamily protein | Chr1:4056274-4057670 FORWARD LENGTH=320 | 201606	1	3	2	2	0	1	1	1	1	1	1	2	1	2	3	3	1	1	1	1	1	1	1	1	1	1	2	2	0	1	2	1	0	1	0	1	1	1	2	1	2	1	1	1
AT1G12050.1	AT1G12050.1	11	11	11	AT1G12050.1 | fumarylacetoacetase | Chr1:4072904-4075856 FORWARD LENGTH=421 | 201606	1	11	11	11	7	6	6	6	5	9	4	9	9	8	7	8	10	10	9	10	8	9	8	8	8	7	8	8	1	7	9	8	0	0	0	0	7	6	8	7	6	0	6	6
AT1G12080.2;AT1G12080.1	AT1G12080.2;AT1G12080.1	13;10	13;10	12;9	AT1G12080.2 | Vacuolar calcium-binding protein-like protein | Chr1:4084289-4084888 FORWARD LENGTH=138 | 201606;AT1G12080.1 | Vacuolar calcium-binding protein-like protein | Chr1:4084289-4084888 FORWARD LENGTH=104 | 201606	2	13	13	12	7	10	8	8	2	9	8	9	10	9	8	8	9	9	8	9	8	8	9	8	8	8	8	8	2	8	8	8	3	2	0	5	10	9	7	9	8	0	9	9
AT1G12140.2;AT1G12140.3;AT1G12140.1	AT1G12140.2;AT1G12140.3;AT1G12140.1	2;2;2	2;2;2	2;2;2	AT1G12140.2 | flavin-monooxygenase glucosinolate S-oxygenase 5 | Chr1:4121386-4123366 FORWARD LENGTH=457 | 201606;AT1G12140.3 | flavin-monooxygenase glucosinolate S-oxygenase 5 | Chr1:4121386-4123366 FORWARD LENGTH=459 | 201606;AT1G12140.1 | flavin-monooxy	3	2	2	2	0	0	0	0	0	0	0	0	0	0	0	0	0	0	0	0	0	0	0	0	0	0	0	0	0	0	0	0	0	0	0	0	0	0	1	0	0	0	0	0
AT1G12210.3;AT1G12210.2;AT1G12210.1	AT1G12210.3;AT1G12210.2;AT1G12210.1	1;1;1	1;1;1	1;1;1	AT1G12210.3 | RPS5-like 1 | Chr1:4141074-4143605 FORWARD LENGTH=843 | 201606;AT1G12210.2 | RPS5-like 1 | Chr1:4141074-4143605 FORWARD LENGTH=843 | 201606;AT1G12210.1 | RPS5-like 1 | Chr1:4140948-4143605 FORWARD LENGTH=885 | 201606	3	1	1	1	1	1	1	0	0	1	1	1	1	1	1	1	1	1	1	1	1	1	1	1	1	1	1	1	0	0	0	0	0	0	0	0	1	1	1	0	1	0	1	1
AT1G12230.1;AT1G12230.2	AT1G12230.1;AT1G12230.2	15;15	15;15	15;15	AT1G12230.1 | Aldolase superfamily protein | Chr1:4148050-4150708 FORWARD LENGTH=405 | 201606;AT1G12230.2 | Aldolase superfamily protein | Chr1:4148050-4150708 FORWARD LENGTH=427 | 201606	2	15	15	15	4	3	3	3	2	5	4	5	5	6	5	4	4	4	4	3	3	3	3	2	5	4	4	5	2	6	7	6	0	2	1	2	8	8	9	8	6	1	6	6
AT1G12240.1	AT1G12240.1	16	12	12	AT1G12240.1 | Glycosyl hydrolases family 32 protein | Chr1:4153699-4157457 FORWARD LENGTH=664 | 201606	1	16	12	12	7	8	9	9	7	8	6	10	9	8	8	9	10	9	10	9	11	10	10	11	9	6	9	9	1	9	9	9	0	0	0	0	8	9	9	8	7	0	7	7
AT1G12250.2;AT1G12250.1;AT1G12250.3	AT1G12250.2;AT1G12250.1;AT1G12250.3	9;9;6	9;9;6	9;9;6	AT1G12250.2 | Pentapeptide repeat-containing protein | Chr1:4159623-4161269 FORWARD LENGTH=206 | 201606;AT1G12250.1 | Pentapeptide repeat-containing protein | Chr1:4159287-4161269 FORWARD LENGTH=280 | 201606;AT1G12250.3 | Pentapeptide repeat-containing pro	3	9	9	9	4	4	6	6	3	7	4	6	7	7	9	7	7	7	7	7	7	7	7	7	6	5	7	7	0	6	5	5	0	1	0	1	2	2	2	2	1	0	2	2
AT1G12270.1	AT1G12270.1	19	13	13	AT1G12270.1 | stress-inducible protein | Chr1:4172105-4174575 FORWARD LENGTH=572 | 201606	1	19	13	13	4	4	4	4	5	7	5	5	6	5	6	5	5	3	6	5	3	3	4	4	3	4	6	5	0	2	2	1	0	0	0	0	4	5	3	6	5	0	5	5
AT1G12310.1	AT1G12310.1	14	14	5	AT1G12310.1 | Calcium-binding EF-hand family protein | Chr1:4187500-4187946 REVERSE LENGTH=148 | 201606	1	14	14	5	12	12	12	12	6	10	7	10	11	12	13	13	12	11	11	10	11	11	11	11	11	10	13	12	5	10	11	12	2	5	2	6	11	11	11	11	10	1	10	10
AT1G12410.1	AT1G12410.1	6	6	6	AT1G12410.1 | CLP protease proteolytic subunit 2 | Chr1:4223099-4224954 FORWARD LENGTH=279 | 201606	1	6	6	6	5	4	6	5	2	5	1	6	5	5	4	4	5	4	5	5	6	5	6	6	5	6	5	5	1	4	5	5	0	1	0	1	4	5	4	4	4	0	3	3
AT1G12520.1;AT1G12520.2;AT1G12520.3	AT1G12520.1;AT1G12520.2	9;8;4	9;8;4	9;8;4	AT1G12520.1 | copper chaperone for SOD1 | Chr1:4267277-4268900 REVERSE LENGTH=320 | 201606;AT1G12520.2 | copper chaperone for SOD1 | Chr1:4267277-4268438 REVERSE LENGTH=229 | 201606	3	9	9	9	0	0	0	0	0	0	0	0	1	0	1	0	1	1	1	1	0	0	0	0	1	0	1	1	0	1	1	0	0	0	0	0	1	2	1	1	4	0	3	4
AT1G12600.1	AT1G12600.1	1	1	1	AT1G12600.1 | UDP-N-acetylglucosamine (UAA) transporter family | Chr1:4286414-4288859 REVERSE LENGTH=349 | 201606	1	1	1	1	1	1	1	1	0	1	0	1	1	1	1	1	1	1	1	1	1	1	1	1	1	1	1	1	1	1	1	1	0	0	0	0	0	1	1	1	0	0	0	0
AT1G12700.1;AT1G12700.3;AT1G12700.2	AT1G12700.1;AT1G12700.3;AT1G12700.2	1;1;1	1;1;1	1;1;1	AT1G12700.1 | RNA processing FACTOR | Chr1:4324419-4326227 REVERSE LENGTH=602 | 201606;AT1G12700.3 | RNA processing FACTOR | Chr1:4324419-4326275 REVERSE LENGTH=618 | 201606;AT1G12700.2 | RNA processing FACTOR | Chr1:4324419-4326275 REVERSE LENGTH=618 | 20	3	1	1	1	0	0	0	0	0	0	0	0	0	0	0	0	0	0	0	0	0	0	0	0	0	0	0	0	0	0	0	0	0	0	0	0	0	1	0	0	0	0	0	0
AT1G12770.2;AT1G12770.1	AT1G12770.2;AT1G12770.1	2;2	2;2	2;2	AT1G12770.2 | P-loop containing nucleoside triphosphate hydrolases superfamily protein | Chr1:4351888-4353543 FORWARD LENGTH=551 | 201606;AT1G12770.1 | P-loop containing nucleoside triphosphate hydrolases superfamily protein | Chr1:4351888-4353543 FORWARD	2	2	2	2	0	0	0	0	0	0	0	0	0	0	0	0	0	0	0	1	0	0	0	0	0	0	0	0	0	0	0	0	0	0	0	0	0	0	0	0	0	0	0	0
AT1G12780.1	AT1G12780.1	13	13	8	AT1G12780.1 | UDP-D-glucose/UDP-D-galactose 4-epimerase 1 | Chr1:4356124-4358120 REVERSE LENGTH=351 | 201606	1	13	13	8	2	3	2	2	0	3	3	2	3	2	1	2	5	3	6	6	4	4	6	5	4	4	4	3	0	3	3	3	0	0	0	0	5	5	4	5	3	0	3	3
AT1G12800.1	AT1G12800.1	20	20	20	AT1G12800.1 | Nucleic acid-binding%2C OB-fold-like protein | Chr1:4361778-4365189 REVERSE LENGTH=767 | 201606	1	20	20	20	6	6	4	4	4	6	4	4	6	9	7	7	7	4	10	7	3	3	3	3	8	3	3	6	0	2	2	2	0	0	0	0	6	6	8	6	10	0	11	8
AT1G12830.1	AT1G12830.1	3	3	3	AT1G12830.1 | nucleolin | Chr1:4374412-4375053 REVERSE LENGTH=213 | 201606	1	3	3	3	0	1	0	1	0	1	1	1	0	1	1	1	1	1	1	0	1	1	1	1	1	0	1	1	0	1	1	1	0	0	0	0	2	2	1	1	0	0	0	0
AT1G12840.1	AT1G12840.1	15	15	15	AT1G12840.1 | vacuolar ATP synthase subunit C (VATC) / V-ATPase C subunit / vacuolar proton pump C subunit (DET3) | Chr1:4375584-4378220 FORWARD LENGTH=375 | 201606	1	15	15	15	8	8	4	4	4	7	3	6	7	8	7	6	6	7	8	7	7	8	7	6	8	6	7	7	0	5	5	5	0	2	1	1	7	9	11	3	6	0	5	5
AT1G12900.4;AT1G12900.3;AT1G12900.1;AT1G12900.5;AT1G12900.2	AT1G12900.4;AT1G12900.3;AT1G12900.1;AT1G12900.5;AT1G12900.2	21;21;21;21;15	7;7;7;7;4	7;7;7;7;4	AT1G12900.4 | glyceraldehyde 3-phosphate dehydrogenase A subunit 2 | Chr1:4392634-4393850 REVERSE LENGTH=350 | 201606;AT1G12900.3 | glyceraldehyde 3-phosphate dehydrogenase A subunit 2 | Chr1:4392634-4393850 REVERSE LENGTH=350 | 201606;AT1G12900.1 | glycer	5	21	7	7	20	20	17	19	14	18	10	17	17	18	17	18	19	17	18	19	17	17	17	17	16	14	16	16	11	17	17	16	1	6	3	5	17	17	17	16	19	8	17	18
AT1G12910.1;AT3G26640.1	AT1G12910.1;AT3G26640.1	2;1	2;1	2;1	AT1G12910.1 | Transducin/WD40 repeat-like superfamily protein | Chr1:4395114-4396154 REVERSE LENGTH=346 | 201606;AT3G26640.1 | Transducin/WD40 repeat-like superfamily protein | Chr3:9793276-9794316 FORWARD LENGTH=346 | 201606	2	2	2	2	0	0	0	0	0	0	1	1	1	1	0	1	0	0	0	0	0	0	0	0	1	1	2	1	0	0	1	1	0	0	0	0	0	0	0	0	0	0	0	0
AT1G12920.1	AT1G12920.1	13	13	3	AT1G12920.1 | eukaryotic release factor 1-2 | Chr1:4396555-4397859 REVERSE LENGTH=434 | 201606	1	13	13	3	4	5	5	4	2	6	5	4	6	9	6	4	8	5	10	9	4	6	6	3	6	8	7	8	1	4	4	3	0	1	1	1	5	5	6	4	8	0	8	8
AT1G13020.1	AT1G13020.1	14	11	11	AT1G13020.1 | eukaryotic initiation factor 4B2 | Chr1:4440927-4443520 REVERSE LENGTH=549 | 201606	1	14	11	11	3	3	4	4	0	5	7	6	5	5	4	5	7	5	7	8	3	4	2	4	5	4	4	4	1	1	1	1	0	1	1	1	4	3	4	5	5	0	3	4
AT1G13060.1;AT1G13060.3;AT1G13060.2	AT1G13060.1;AT1G13060.3;AT1G13060.2	5;5;5	5;5;5	2;2;2	AT1G13060.1 | 20S proteasome beta subunit E1 | Chr1:4452641-4454663 FORWARD LENGTH=274 | 201606;AT1G13060.3 | 20S proteasome beta subunit E1 | Chr1:4452641-4454663 FORWARD LENGTH=298 | 201606;AT1G13060.2 | 20S proteasome beta subunit E1 | Chr1:4452641-4454	3	5	5	2	1	2	2	2	1	4	1	3	3	3	3	2	4	2	4	4	2	2	1	2	2	4	2	2	0	2	2	3	0	1	0	1	4	4	3	5	4	0	4	2
AT1G13100.1;AT3G26210.1	AT1G13100.1;AT3G26210.1	2;2	2;2	1;1	AT1G13100.1 | cytochrome P450%2C family 71%2C subfamily B%2C polypeptide 29 | Chr1:4463983-4465538 FORWARD LENGTH=490 | 201606;AT3G26210.1 | cytochrome P450%2C family 71%2C subfamily B%2C polypeptide 23 | Chr3:9593329-9595202 REVERSE LENGTH=501 | 201606	2	2	2	1	1	1	0	0	0	0	0	1	1	1	0	0	0	1	0	0	0	0	0	0	0	0	0	0	0	0	1	1	0	0	0	1	0	0	0	0	0	0	0	0
AT1G13270.2;AT1G13270.1	AT1G13270.2;AT1G13270.1	6;6	6;6	6;6	AT1G13270.2 | methionine aminopeptidase 1B | Chr1:4544999-4546574 FORWARD LENGTH=283 | 201606;AT1G13270.1 | methionine aminopeptidase 1B | Chr1:4544999-4547155 FORWARD LENGTH=369 | 201606	2	6	6	6	0	0	0	0	1	1	0	1	1	1	1	1	2	1	2	2	0	1	1	1	1	1	1	2	0	0	0	0	0	0	0	0	0	0	1	0	0	0	0	0
AT1G13280.1	AT1G13280.1	6	5	4	AT1G13280.1 | allene oxide cyclase 4 | Chr1:4547624-4548552 FORWARD LENGTH=254 | 201606	1	6	5	4	4	3	4	4	3	4	3	4	4	4	4	4	3	3	4	4	4	4	4	3	3	4	4	4	0	3	3	3	0	1	0	1	4	4	4	4	3	0	3	3
AT1G13320.2;AT1G13320.3;AT1G13320.1;AT1G13320.4	AT1G13320.2;AT1G13320.3;AT1G13320.1;AT1G13320.4	6;6;6;4	3;3;3;1	3;3;3;1	AT1G13320.2 | protein phosphatase 2A subunit A3 | Chr1:4563970-4567348 REVERSE LENGTH=537 | 201606;AT1G13320.3 | protein phosphatase 2A subunit A3 | Chr1:4563692-4567348 REVERSE LENGTH=587 | 201606;AT1G13320.1 | protein phosphatase 2A subunit A3 | Chr1:456	4	6	3	3	4	4	1	0	0	0	0	0	0	2	1	0	0	0	0	0	0	0	0	0	0	0	1	1	0	0	0	0	0	0	0	0	1	0	2	1	2	0	1	1
AT1G13360.3;AT1G13360.2;AT1G13360.1	AT1G13360.3;AT1G13360.2;AT1G13360.1	1;1;1	1;1;1	1;1;1	AT1G13360.3 | hypothetical protein | Chr1:4577000-4577813 REVERSE LENGTH=177 | 201606;AT1G13360.2 | hypothetical protein | Chr1:4576895-4577813 REVERSE LENGTH=192 | 201606;AT1G13360.1 | hypothetical protein | Chr1:4577229-4577813 REVERSE LENGTH=194 | 20160	3	1	1	1	0	0	0	0	0	0	0	0	1	1	1	1	0	0	0	0	0	0	0	0	0	0	0	0	0	0	0	0	0	0	0	0	0	0	0	0	0	0	0	0
AT1G13440.1;AT1G13440.2	AT1G13440.1;AT1G13440.2	28;25	3;3	3;3	AT1G13440.1 | glyceraldehyde-3-phosphate dehydrogenase C2 | Chr1:4608465-4610494 REVERSE LENGTH=338 | 201606;AT1G13440.2 | glyceraldehyde-3-phosphate dehydrogenase C2 | Chr1:4608465-4610494 REVERSE LENGTH=310 | 201606	2	28	3	3	25	24	22	24	16	23	17	22	25	25	22	23	25	24	25	25	21	19	21	21	24	25	24	26	16	26	21	22	4	15	8	16	24	24	24	23	21	14	21	21
AT1G13690.1	AT1G13690.1	6	6	6	AT1G13690.1 | ATPase E1 | Chr1:4693380-4694179 FORWARD LENGTH=177 | 201606	1	6	6	6	0	0	1	1	0	2	1	1	2	0	2	2	1	1	1	0	1	1	1	1	1	1	3	3	0	0	0	0	0	0	0	0	3	3	2	3	1	0	1	1
AT1G13700.3;AT1G13700.2;AT1G13700.1	AT1G13700.3;AT1G13700.2;AT1G13700.1	1;1;1	1;1;1	1;1;1	AT1G13700.3 | 6-phosphogluconolactonase 1 | Chr1:4694475-4695600 REVERSE LENGTH=268 | 201606;AT1G13700.2 | 6-phosphogluconolactonase 1 | Chr1:4694475-4695600 REVERSE LENGTH=268 | 201606;AT1G13700.1 | 6-phosphogluconolactonase 1 | Chr1:4694475-4695600 REVER	3	1	1	1	0	0	0	0	0	0	0	0	0	0	0	0	0	0	0	0	0	0	0	0	0	0	0	0	0	0	0	0	0	0	0	0	0	0	0	0	0	0	0	0
AT1G13730.2;AT1G13730.1	AT1G13730.2;AT1G13730.1	4;4	4;4	4;4	AT1G13730.2 | Nuclear transport factor 2 (NTF2) family protein with RNA binding (RRM-RBD-RNP motifs) domain-containing protein | Chr1:4710519-4712332 FORWARD LENGTH=428 | 201606;AT1G13730.1 | Nuclear transport factor 2 (NTF2) family protein with RNA bindin	2	4	4	4	0	0	0	0	0	0	0	0	0	0	0	0	1	2	1	2	0	0	0	0	0	0	0	0	0	0	0	0	0	0	0	0	1	1	2	1	1	0	1	0
AT1G13750.1	AT1G13750.1	7	7	7	AT1G13750.1 | Purple acid phosphatases superfamily protein | Chr1:4715490-4718091 REVERSE LENGTH=613 | 201606	1	7	7	7	0	0	0	0	0	2	1	2	1	0	1	0	1	2	2	1	2	1	1	2	0	1	1	1	4	6	6	5	0	0	0	0	0	0	0	0	0	0	0	0
AT1G13900.1	AT1G13900.1	7	7	7	AT1G13900.1 | Purple acid phosphatases superfamily protein | Chr1:4753494-4755554 REVERSE LENGTH=656 | 201606	1	7	7	7	2	2	2	2	1	4	2	5	3	3	3	3	4	3	3	3	3	3	3	2	2	2	2	3	0	5	5	4	0	0	0	0	4	3	4	5	2	0	3	2
AT1G13930.3;AT1G13930.2;AT1G13930.1	AT1G13930.3;AT1G13930.2;AT1G13930.1	12;12;12	12;12;12	11;11;11	AT1G13930.3 | oleosin-B3-like protein | Chr1:4761091-4761558 FORWARD LENGTH=155 | 201606;AT1G13930.2 | oleosin-B3-like protein | Chr1:4761091-4761558 FORWARD LENGTH=155 | 201606;AT1G13930.1 | oleosin-B3-like protein | Chr1:4761091-4761558 FORWARD LENGTH=15	3	12	12	11	8	7	10	11	4	11	5	10	10	9	11	11	9	11	9	9	9	8	8	8	9	10	9	8	6	9	9	11	4	8	5	8	11	9	9	11	9	2	9	8
AT1G13950.1	AT1G13950.1	4	1	1	AT1G13950.1 | eukaryotic elongation factor 5A-1 | Chr1:4773631-4774668 FORWARD LENGTH=158 | 201606	1	4	1	1	4	3	4	4	2	4	2	4	4	4	4	4	4	4	4	3	4	4	4	4	4	4	4	4	1	3	4	4	1	2	1	2	4	4	4	4	3	2	3	3
AT1G13990.1;AT1G13990.2;AT1G13990.3	AT1G13990.1;AT1G13990.2;AT1G13990.3	3;3;3	3;3;3	3;3;3	AT1G13990.1 | plant/protein | Chr1:4794810-4796476 FORWARD LENGTH=277 | 201606;AT1G13990.2 | plant/protein | Chr1:4794810-4796476 FORWARD LENGTH=305 | 201606;AT1G13990.3 | plant/protein | Chr1:4794810-4796476 FORWARD LENGTH=308 | 201606	3	3	3	3	0	0	0	0	0	0	0	0	0	1	1	1	0	0	0	0	0	0	0	0	1	1	1	0	0	0	0	0	0	0	0	0	2	3	3	2	0	0	1	1
AT1G14030.1	AT1G14030.1	13	13	13	AT1G14030.1 | Rubisco methyltransferase family protein | Chr1:4805493-4807440 REVERSE LENGTH=482 | 201606	1	13	13	13	7	9	4	3	0	1	1	2	3	4	2	1	6	3	7	7	0	1	1	1	4	4	2	2	0	2	2	1	0	0	0	0	1	6	7	4	6	0	4	4
AT1G14060.1	AT1G14060.1	4	4	4	AT1G14060.1 | GCK domain-containing protein | Chr1:4817354-4817893 REVERSE LENGTH=179 | 201606	1	4	4	4	0	0	0	0	0	1	0	1	4	3	4	4	0	0	0	0	1	1	0	0	0	0	0	0	0	0	0	0	0	0	0	0	1	1	1	1	0	0	0	0
AT1G14150.1;AT1G14150.2	AT1G14150.1;AT1G14150.2	2;1	2;1	2;1	AT1G14150.1 | PsbQ-like 2 | Chr1:4839885-4840632 FORWARD LENGTH=190 | 201606;AT1G14150.2 | PsbQ-like 2 | Chr1:4839885-4840373 FORWARD LENGTH=162 | 201606	2	2	2	2	2	2	1	1	2	1	2	2	1	2	1	1	1	1	2	1	1	1	1	1	1	1	2	2	1	2	1	1	0	0	0	0	1	2	1	1	2	0	2	2
AT1G14210.1	AT1G14210.1	5	5	5	AT1G14210.1 | Ribonuclease T2 family protein | Chr1:4856902-4857941 REVERSE LENGTH=247 | 201606	1	5	5	5	3	3	3	3	1	3	3	3	4	4	3	4	3	3	2	3	4	3	3	4	4	4	4	4	1	4	4	4	0	0	0	1	4	4	4	4	3	0	3	3
AT1G14220.1	AT1G14220.1	3	3	3	AT1G14220.1 | Ribonuclease T2 family protein | Chr1:4858642-4859601 REVERSE LENGTH=228 | 201606	1	3	3	3	0	0	1	1	0	0	0	0	0	0	1	1	0	1	0	0	0	0	0	0	1	1	1	1	0	0	1	1	0	0	0	0	1	1	1	1	0	0	0	0
AT1G14310.1	AT1G14310.1	2	2	2	AT1G14310.1 | Haloacid dehalogenase-like hydrolase (HAD) superfamily protein | Chr1:4885049-4886672 FORWARD LENGTH=254 | 201606	1	2	2	2	0	0	0	0	0	0	0	0	0	0	0	0	1	0	0	0	0	0	0	0	0	0	0	0	0	0	0	0	0	0	0	0	0	0	0	0	1	0	1	1
AT1G14320.1;AT1G14320.2	AT1G14320.1;AT1G14320.2	13;8	13;8	3;3	AT1G14320.1 | Ribosomal protein L16p/L10e family protein | Chr1:4888270-4889408 FORWARD LENGTH=220 | 201606;AT1G14320.2 | Ribosomal protein L16p/L10e family protein | Chr1:4888650-4889408 FORWARD LENGTH=126 | 201606	2	13	13	3	6	6	6	5	4	6	4	8	7	7	7	7	9	6	8	9	4	3	4	4	8	6	7	6	1	3	3	3	0	4	5	3	6	8	8	5	11	1	7	8
AT1G14345.1	AT1G14345.1	3	3	3	AT1G14345.1 | NAD(P)-linked oxidoreductase superfamily protein | Chr1:4899176-4899766 FORWARD LENGTH=196 | 201606	1	3	3	3	0	0	0	0	1	1	0	1	0	0	0	0	0	0	0	0	0	0	0	0	1	1	1	1	0	0	0	0	0	0	0	0	3	3	3	2	0	0	0	0
AT1G14380.4;AT1G14380.3;AT1G14380.1;AT1G14380.7;AT1G14380.6;AT1G14380.5;AT1G14380.2	AT1G14380.4;AT1G14380.3;AT1G14380.1	3;3;3;1;1;1;1	3;3;3;1;1;1;1	3;3;3;1;1;1;1	AT1G14380.4 | IQ-domain 28 | Chr1:4918279-4920761 REVERSE LENGTH=664 | 201606;AT1G14380.3 | IQ-domain 28 | Chr1:4918279-4920761 REVERSE LENGTH=664 | 201606;AT1G14380.1 | IQ-domain 28 | Chr1:4918279-4920761 REVERSE LENGTH=664 | 201606	7	3	3	3	1	1	1	0	0	0	0	0	3	3	3	2	1	1	1	1	1	1	1	1	2	2	2	2	0	2	1	2	0	0	0	0	1	1	1	1	0	0	0	0
AT2G02760.4;AT2G02760.3;AT2G02760.2;AT2G02760.1;AT1G14400.2;AT1G14400.1	AT2G02760.4;AT2G02760.3;AT2G02760.2;AT2G02760.1;AT1G14400.2;AT1G14400.1	1;1;1;1;1;1	1;1;1;1;1;1	1;1;1;1;1;1	AT2G02760.4 | ubiquiting-conjugating enzyme 2 | Chr2:774271-775149 FORWARD LENGTH=152 | 201606;AT2G02760.3 | ubiquiting-conjugating enzyme 2 | Chr2:774271-775149 FORWARD LENGTH=152 | 201606;AT2G02760.2 | ubiquiting-conjugating enzyme 2 | Chr2:774271-775149	6	1	1	1	0	1	0	1	1	1	0	1	1	1	1	1	1	1	1	1	0	1	1	1	1	1	1	1	0	0	0	0	0	0	0	0	1	1	1	1	1	0	1	1
AT1G14410.1	AT1G14410.1	5	4	4	AT1G14410.1 | ssDNA-binding transcriptional regulator | Chr1:4929352-4930810 REVERSE LENGTH=263 | 201606	1	5	4	4	0	1	1	1	0	0	0	0	1	1	1	1	1	1	2	1	0	0	0	0	3	3	3	3	0	1	0	1	0	1	0	1	2	1	2	1	2	0	2	3
AT2G02470.2;AT1G14510.1;AT2G02470.3;AT2G02470.1	AT2G02470.2;AT1G14510.1;AT2G02470.3;AT2G02470.1	1;1;1;1	1;1;1;1	1;1;1;1	AT2G02470.2 | alfin-like 6 | Chr2:652837-654621 FORWARD LENGTH=247 | 201606;AT1G14510.1 | alfin-like 7 | Chr1:4962171-4964154 REVERSE LENGTH=252 | 201606;AT2G02470.3 | alfin-like 6 | Chr2:652837-654544 FORWARD LENGTH=255 | 201606;AT2G02470.1 | alfin-like 6	4	1	1	1	1	1	0	0	0	0	0	0	0	0	0	0	0	0	0	0	0	0	0	0	0	0	0	0	0	0	0	0	0	0	0	0	0	0	0	0	0	0	0	0
AT1G14540.1	AT1G14540.1	1	1	1	AT1G14540.1 | Peroxidase superfamily protein | Chr1:4974233-4975600 REVERSE LENGTH=315 | 201606	1	1	1	1	0	0	0	0	0	0	0	0	0	0	0	0	0	0	0	0	0	0	0	0	0	0	0	0	0	0	0	0	0	0	0	0	1	1	1	1	1	0	1	1
AT1G14570.2;AT1G14570.1;AT1G14570.4;AT1G14570.3	AT1G14570.2;AT1G14570.1;AT1G14570.4;AT1G14570.3	4;4;3;3	4;4;3;3	4;4;3;3	AT1G14570.2 | UBX domain-containing protein | Chr1:4983770-4987192 FORWARD LENGTH=468 | 201606;AT1G14570.1 | UBX domain-containing protein | Chr1:4983770-4987192 FORWARD LENGTH=468 | 201606;AT1G14570.4 | UBX domain-containing protein | Chr1:4983770-4987192	4	4	4	4	2	2	2	2	1	1	0	0	2	2	1	1	2	2	3	2	1	1	1	1	1	1	1	2	0	0	0	0	0	0	0	0	1	1	1	1	2	0	2	2
AT1G14610.1	AT1G14610.1	21	21	21	AT1G14610.1 | valyl-tRNA synthetase / valine-tRNA ligase (VALRS) | Chr1:5008502-5014486 REVERSE LENGTH=1108 | 201606	1	21	21	21	7	9	4	1	1	1	1	2	3	3	1	1	6	3	9	9	1	2	3	2	7	5	5	6	0	2	1	1	0	0	0	0	6	6	9	4	10	0	8	6
AT1G14620.1;AT1G14620.2	AT1G14620.1;AT1G14620.2	4;2	4;2	4;2	AT1G14620.1 | decoy | Chr1:5014948-5016501 REVERSE LENGTH=233 | 201606;AT1G14620.2 | decoy | Chr1:5014985-5016501 REVERSE LENGTH=220 | 201606	2	4	4	4	1	1	1	1	0	1	1	1	1	1	1	1	1	1	2	1	1	1	1	1	1	1	0	1	0	1	1	0	0	0	0	0	1	1	1	1	1	0	1	1
AT1G14650.3;AT1G14650.2;AT1G14650.1;AT1G14640.2;AT1G14640.1	AT1G14650.3;AT1G14650.2;AT1G14650.1	14;14;14;4;4	14;14;14;4;4	14;14;14;4;4	AT1G14650.3 | SWAP (Suppressor-of-White-APricot)/surp domain-containing protein / ubiquitin family protein | Chr1:5028077-5030520 FORWARD LENGTH=785 | 201606;AT1G14650.2 | SWAP (Suppressor-of-White-APricot)/surp domain-containing protein / ubiquitin family	5	14	14	14	8	9	9	8	2	10	7	10	9	8	10	10	8	8	8	8	11	11	10	9	9	7	10	10	1	7	7	7	0	0	0	0	9	10	10	10	10	0	11	11
AT2G01970.1;AT1G14670.1;AT5G37310.2;AT5G37310.1	AT2G01970.1;AT1G14670.1;AT5G37310.2;AT5G37310.1	2;2;1;1	2;2;1;1	2;2;1;1	AT2G01970.1 | Endomembrane protein 70 protein family | Chr2:452197-454819 REVERSE LENGTH=592 | 201606;AT1G14670.1 | Endomembrane protein 70 protein family | Chr1:5037669-5040199 FORWARD LENGTH=592 | 201606;AT5G37310.2 | Endomembrane protein 70 protein fami	4	2	2	2	0	0	0	0	0	0	0	0	0	1	1	0	1	1	1	0	0	0	0	0	1	2	1	1	0	0	0	0	0	0	0	0	1	1	0	1	0	0	0	0
AT1G14700.3;AT1G14700.4;AT1G14700.2;AT1G14700.1	AT1G14700.3;AT1G14700.4;AT1G14700.2;AT1G14700.1	2;2;2;2	2;2;2;2	2;2;2;2	AT1G14700.3 | purple acid phosphatase 3 | Chr1:5059473-5060988 FORWARD LENGTH=270 | 201606;AT1G14700.4 | purple acid phosphatase 3 | Chr1:5058680-5060655 FORWARD LENGTH=293 | 201606;AT1G14700.2 | purple acid phosphatase 3 | Chr1:5058680-5060988 FORWARD LEN	4	2	2	2	1	1	0	1	1	1	1	1	1	1	2	2	0	0	0	0	0	0	0	0	0	0	0	0	0	0	0	0	0	0	0	0	0	0	0	0	0	0	0	0
AT1G14710.2;AT1G14710.1	AT1G14710.2;AT1G14710.1	5;5	5;5	5;5	AT1G14710.2 | hydroxyproline-rich glycoprotein family protein | Chr1:5062168-5064697 REVERSE LENGTH=601 | 201606;AT1G14710.1 | hydroxyproline-rich glycoprotein family protein | Chr1:5062168-5064697 REVERSE LENGTH=601 | 201606	2	5	5	5	0	1	0	0	0	0	0	0	0	1	0	0	0	0	1	0	0	0	0	0	2	1	0	1	0	0	0	0	0	0	0	0	0	1	2	0	1	0	1	1
AT1G14810.1;AT1G14810.2	AT1G14810.1	12;5	12;5	12;5	AT1G14810.1 | semialdehyde dehydrogenase family protein | Chr1:5102684-5104633 REVERSE LENGTH=375 | 201606	2	12	12	12	7	7	7	8	7	9	7	9	6	6	6	6	9	8	9	9	7	8	7	7	8	7	9	8	3	6	6	6	0	4	2	4	6	7	7	6	8	2	9	8
AT1G14830.1	AT1G14830.1	7	6	5	AT1G14830.1 | DYNAMIN-like 1C | Chr1:5107699-5111470 REVERSE LENGTH=614 | 201606	1	7	6	5	1	3	2	2	0	1	0	0	2	2	1	1	0	0	0	0	0	0	0	0	1	0	0	1	0	0	0	0	0	0	0	0	1	1	1	1	2	0	2	2
AT1G24764.2;AT1G14840.2;AT1G14840.1;AT1G68060.1;AT2G01750.1;AT2G01750.2;AT1G24764.1;AT1G24764.3	AT1G24764.2;AT1G14840.2;AT1G14840.1;AT1G68060.1;AT2G01750.1;AT2G01750.2;AT1G24764.1;AT1G24764.3	1;1;1;1;1;1;1;1	1;1;1;1;1;1;1;1	1;1;1;1;1;1;1;1	AT1G24764.2 | microtubule-associated proteins 70-2 | Chr1:8760001-8762145 REVERSE LENGTH=481 | 201606;AT1G14840.2 | microtubule-associated proteins 70-4 | Chr1:5112415-5115299 REVERSE LENGTH=589 | 201606;AT1G14840.1 | microtubule-associated proteins 70-4 |	8	1	1	1	0	0	0	0	0	1	1	1	1	1	1	1	1	1	1	1	1	0	1	0	1	1	1	1	0	0	0	0	0	0	0	0	0	0	0	0	0	0	0	0
AT1G14950.1	AT1G14950.1	2	1	1	AT1G14950.1 | Polyketide cyclase/dehydrase and lipid transport superfamily protein | Chr1:5157588-5158144 REVERSE LENGTH=155 | 201606	1	2	1	1	2	2	1	2	1	1	1	1	2	2	2	2	1	1	1	1	1	1	1	1	1	1	1	1	1	1	0	1	1	1	0	1	2	2	2	2	1	1	1	1
AT1G14980.1;AT1G14980.2	AT1G14980.1;AT1G14980.2	9;6	9;6	9;6	AT1G14980.1 | chaperonin 10 | Chr1:5165930-5166654 REVERSE LENGTH=98 | 201606;AT1G14980.2 | chaperonin 10 | Chr1:5166236-5166654 REVERSE LENGTH=82 | 201606	2	9	9	9	7	7	7	7	6	7	4	8	9	9	9	7	8	8	8	8	7	7	7	7	7	7	7	7	3	6	7	6	0	4	2	5	8	9	8	7	6	5	7	7
AT1G15000.1	AT1G15000.1	4	4	4	AT1G15000.1 | serine carboxypeptidase-like 50 | Chr1:5168613-5169947 FORWARD LENGTH=444 | 201606	1	4	4	4	2	2	0	1	0	0	1	1	1	1	1	0	3	3	3	3	1	1	1	1	2	2	2	0	0	1	1	1	0	0	0	0	1	3	3	1	2	0	2	2
AT1G15120.1;AT1G15120.2;AT2G01090.4;AT2G01090.3;AT2G01090.2;AT2G01090.1	AT1G15120.1;AT1G15120.2	9;7;2;2;2;2	9;7;2;2;2;2	9;7;2;2;2;2	AT1G15120.1 | Ubiquinol-cytochrome C reductase hinge protein | Chr1:5203091-5203897 FORWARD LENGTH=69 | 201606;AT1G15120.2 | Ubiquinol-cytochrome C reductase hinge protein | Chr1:5202648-5203950 FORWARD LENGTH=166 | 201606	6	9	9	9	6	5	6	6	3	5	1	6	7	4	6	6	4	4	4	4	7	7	7	6	5	4	6	5	1	5	6	4	1	1	1	1	6	6	2	6	4	0	4	4
AT1G15130.1	AT1G15130.1	6	6	5	AT1G15130.1 | Endosomal targeting BRO1-like domain-containing protein | Chr1:5206217-5209848 REVERSE LENGTH=846 | 201606	1	6	6	5	0	0	0	0	0	0	0	0	1	1	1	1	0	0	0	0	1	1	1	1	0	0	0	0	0	0	0	0	0	0	0	0	2	2	2	2	1	0	1	1
AT1G15140.1;AT1G15140.3;AT1G15140.2	AT1G15140.1;AT1G15140.3;AT1G15140.2	10;8;8	10;8;8	10;8;8	AT1G15140.1 | FAD/NAD(P)-binding oxidoreductase | Chr1:5210403-5212137 REVERSE LENGTH=295 | 201606;AT1G15140.3 | FAD/NAD(P)-binding oxidoreductase | Chr1:5210642-5212137 REVERSE LENGTH=271 | 201606;AT1G15140.2 | FAD/NAD(P)-binding oxidoreductase | Chr1:521	3	10	10	10	6	7	7	7	5	8	5	8	8	8	8	8	8	8	8	8	8	8	8	7	7	7	7	6	2	8	7	8	0	1	0	1	6	7	8	7	5	0	7	7
AT1G15200.1;AT1G15200.2;AT1G15200.4;AT1G15200.3	AT1G15200.1;AT1G15200.2;AT1G15200.4;AT1G15200.3	4;4;4;4	4;4;4;4	4;4;4;4	AT1G15200.1 | protein-protein interaction regulator family protein | Chr1:5228477-5231017 REVERSE LENGTH=423 | 201606;AT1G15200.2 | protein-protein interaction regulator family protein | Chr1:5228477-5231017 REVERSE LENGTH=428 | 201606;AT1G15200.4 | protei	4	4	4	4	1	1	1	1	0	2	1	2	1	2	1	1	3	2	3	3	0	0	0	1	3	3	3	3	0	0	0	0	0	0	0	0	1	3	3	2	3	0	3	1
AT1G15230.1	AT1G15230.1	2	2	2	AT1G15230.1 | hypothetical protein | Chr1:5242729-5243196 REVERSE LENGTH=155 | 201606	1	2	2	2	0	0	0	0	0	2	0	1	2	2	1	1	1	1	1	1	2	2	1	1	1	0	1	1	0	0	0	0	0	0	0	0	0	0	0	0	0	0	0	0
AT3G16080.1;AT1G52300.1;AT1G15250.2;AT1G15250.1;AT3G16080.2	AT3G16080.1;AT1G52300.1;AT1G15250.2;AT1G15250.1;AT3G16080.2	4;4;4;4;2	4;4;4;4;2	4;4;4;4;2	AT3G16080.1 | Zinc-binding ribosomal protein family protein | Chr3:5454892-5455677 FORWARD LENGTH=95 | 201606;AT1G52300.1 | Zinc-binding ribosomal protein family protein | Chr1:19475213-19476152 REVERSE LENGTH=95 | 201606;AT1G15250.2 | Zinc-binding ribosom	5	4	4	4	2	3	1	1	0	0	0	0	1	1	1	1	1	0	1	2	1	1	1	1	0	0	0	0	0	0	0	0	0	0	0	0	2	2	1	3	1	0	0	1
AT1G15280.1;AT1G15280.2	AT1G15280.1;AT1G15280.2	2;2	2;2	2;2	AT1G15280.1 | CASC3/Barentsz eIF4AIII binding protein | Chr1:5252538-5256214 FORWARD LENGTH=584 | 201606;AT1G15280.2 | CASC3/Barentsz eIF4AIII binding protein | Chr1:5252538-5256214 FORWARD LENGTH=585 | 201606	2	2	2	2	0	0	0	0	0	0	0	0	0	0	1	1	0	1	0	0	0	0	0	0	0	0	1	1	0	0	0	0	0	0	0	0	0	0	0	0	0	0	0	0
AT1G15290.1;AT1G15290.2	AT1G15290.1;AT1G15290.2	10;8	7;5	7;5	AT1G15290.1 | Tetratricopeptide repeat (TPR)-like superfamily protein | Chr1:5257327-5264814 REVERSE LENGTH=1608 | 201606;AT1G15290.2 | Tetratricopeptide repeat (TPR)-like superfamily protein | Chr1:5258091-5264814 REVERSE LENGTH=1330 | 201606	2	10	7	7	2	3	2	1	2	2	1	2	2	2	2	1	2	2	2	2	0	0	0	0	4	3	2	2	0	0	0	0	0	0	0	0	2	2	3	1	3	0	2	2
AT1G15340.1;AT1G15340.2	AT1G15340.1;AT1G15340.2	25;23	25;23	23;21	AT1G15340.1 | methyl-CPG-binding domain 10 | Chr1:5275895-5277474 REVERSE LENGTH=384 | 201606;AT1G15340.2 | methyl-CPG-binding domain 10 | Chr1:5275895-5277474 REVERSE LENGTH=332 | 201606	2	25	25	23	12	12	14	16	4	12	9	12	15	12	16	18	9	16	12	11	13	14	13	14	8	8	12	10	4	12	15	20	1	2	1	5	12	13	10	14	8	1	8	9
AT1G15350.6;AT1G15350.5;AT1G15350.4;AT1G15350.3;AT1G15350.2;AT1G15350.1	AT1G15350.6;AT1G15350.5;AT1G15350.4;AT1G15350.3;AT1G15350.2;AT1G15350.1	1;1;1;1;1;1	1;1;1;1;1;1	1;1;1;1;1;1	AT1G15350.6 | DUF4050 family protein | Chr1:5278481-5279056 REVERSE LENGTH=108 | 201606;AT1G15350.5 | DUF4050 family protein | Chr1:5278481-5279056 REVERSE LENGTH=108 | 201606;AT1G15350.4 | DUF4050 family protein | Chr1:5278481-5279056 REVERSE LENGTH=108 |	6	1	1	1	0	0	0	0	0	0	0	0	0	0	1	0	0	0	0	0	0	0	0	0	0	0	0	0	0	0	0	0	0	0	0	0	0	0	0	0	0	0	0	0
AT1G15390.1	AT1G15390.1	4	4	4	AT1G15390.1 | peptide deformylase 1A | Chr1:5294653-5295625 FORWARD LENGTH=269 | 201606	1	4	4	4	2	3	2	2	2	2	2	2	2	3	1	2	2	3	4	3	2	2	3	3	2	2	3	2	0	2	3	1	0	0	0	0	2	3	3	2	2	0	2	2
AT1G15420.2;AT1G15420.1	AT1G15420.2;AT1G15420.1	2;2	2;2	2;2	AT1G15420.2 | WD repeat protein | Chr1:5302253-5303296 REVERSE LENGTH=222 | 201606;AT1G15420.1 | WD repeat protein | Chr1:5301794-5303296 REVERSE LENGTH=278 | 201606	2	2	2	2	0	0	0	0	0	0	0	0	0	0	0	0	1	0	1	1	0	0	0	0	0	1	0	0	0	0	0	0	0	0	0	0	1	0	2	0	0	0	0	0
AT1G15500.1;AT1G80300.1	AT1G15500.1;AT1G80300.1	3;2	3;2	3;2	AT1G15500.1 | TLC ATP/ADP transporter | Chr1:5326426-5328688 FORWARD LENGTH=618 | 201606;AT1G80300.1 | nucleotide transporter 1 | Chr1:30191954-30194280 FORWARD LENGTH=624 | 201606	2	3	3	3	0	0	0	0	0	0	0	0	0	0	0	0	0	0	0	0	1	1	1	0	0	0	0	0	0	0	0	0	0	0	0	0	1	0	1	1	0	0	0	0
AT1G15690.1;AT1G15690.2	AT1G15690.1;AT1G15690.2	6;4	6;4	6;4	AT1G15690.1 | Inorganic H pyrophosphatase family protein | Chr1:5399115-5402185 FORWARD LENGTH=770 | 201606;AT1G15690.2 | Inorganic H pyrophosphatase family protein | Chr1:5399115-5402185 FORWARD LENGTH=642 | 201606	2	6	6	6	2	4	3	0	0	0	0	0	2	3	3	1	0	0	0	0	0	0	0	0	2	3	3	1	0	0	0	0	0	0	0	0	3	3	2	3	0	0	0	0
AT1G15730.1	AT1G15730.1	9	7	7	AT1G15730.1 | Cobalamin biosynthesis CobW-like protein | Chr1:5407535-5409937 REVERSE LENGTH=448 | 201606	1	9	7	7	2	2	2	2	2	3	1	3	5	4	4	3	4	3	5	3	2	2	2	2	6	4	5	5	1	2	2	1	0	0	0	0	2	2	2	2	2	0	2	2
AT1G80490.1;AT1G80490.3;AT1G80490.2;AT1G15750.4;AT1G15750.3;AT1G15750.2;AT1G15750.1;AT5G27030.1;AT3G16830.1;AT5G27030.2	AT1G80490.1;AT1G80490.3;AT1G80490.2;AT1G15750.4;AT1G15750.3;AT1G15750.2;AT1G15750.1	4;4;4;4;4;4;4;1;1;1	4;4;4;4;4;4;4;1;1;1	3;3;3;3;3;3;3;0;0;0	AT1G80490.1 | TOPLESS-related 1 | Chr1:30261094-30266446 REVERSE LENGTH=1119 | 201606;AT1G80490.3 | TOPLESS-related 1 | Chr1:30261094-30266446 REVERSE LENGTH=1120 | 201606;AT1G80490.2 | TOPLESS-related 1 | Chr1:30261094-30266446 REVERSE LENGTH=1120 | 20160	10	4	4	3	0	1	0	0	0	0	0	0	0	0	0	0	0	0	0	0	0	0	0	0	0	0	0	0	0	0	0	0	0	0	0	0	0	0	0	0	0	0	0	0
AT1G15820.1	AT1G15820.1	7	7	7	AT1G15820.1 | light harvesting complex photosystem II subunit 6 | Chr1:5446685-5447676 REVERSE LENGTH=258 | 201606	1	7	7	7	4	6	3	3	2	3	2	3	5	4	5	3	2	3	2	3	3	3	3	3	3	4	3	3	3	4	4	3	1	2	2	2	5	4	6	4	4	1	3	3
AT1G15860.2;AT1G15860.1;AT1G15860.3	AT1G15860.2;AT1G15860.1;AT1G15860.3	2;2;2	2;2;2	2;2;2	AT1G15860.2 | defective in cullin neddylation protein (DUF298) | Chr1:5455055-5456741 FORWARD LENGTH=227 | 201606;AT1G15860.1 | defective in cullin neddylation protein (DUF298) | Chr1:5455055-5456741 FORWARD LENGTH=227 | 201606;AT1G15860.3 | defective in c	3	2	2	2	0	0	0	0	0	0	0	0	0	0	0	0	0	0	0	0	0	0	0	0	0	0	0	0	0	0	0	0	0	0	0	0	0	0	1	0	0	0	0	0
AT1G15930.2;AT1G15930.1	AT1G15930.2;AT1G15930.1	11;11	7;7	7;7	AT1G15930.2 | Ribosomal protein L7Ae/L30e/S12e/Gadd45 family protein | Chr1:5471702-5472741 FORWARD LENGTH=144 | 201606;AT1G15930.1 | Ribosomal protein L7Ae/L30e/S12e/Gadd45 family protein | Chr1:5471702-5472741 FORWARD LENGTH=144 | 201606	2	11	7	7	8	8	7	10	6	9	4	7	8	10	10	9	8	8	9	8	9	9	8	8	8	9	9	9	4	8	8	9	1	7	3	7	7	7	8	7	6	2	6	6
AT1G15950.7;AT1G15950.2;AT1G15950.3;AT1G15950.1;AT1G15950.6	AT1G15950.7;AT1G15950.2;AT1G15950.3;AT1G15950.1;AT1G15950.6	2;2;2;2;1	2;2;2;2;1	2;2;2;2;1	AT1G15950.7 | cinnamoyl coa reductase 1 | Chr1:5479798-5481915 FORWARD LENGTH=246 | 201606;AT1G15950.2 | cinnamoyl coa reductase 1 | Chr1:5478855-5481949 FORWARD LENGTH=337 | 201606;AT1G15950.3 | cinnamoyl coa reductase 1 | Chr1:5478855-5481915 FORWARD LEN	5	2	2	2	1	1	1	0	0	1	1	1	0	0	0	0	1	1	1	1	0	0	0	0	1	1	1	1	0	0	0	0	0	0	0	0	1	1	1	1	1	0	1	1
AT1G15980.1	AT1G15980.1	9	9	9	AT1G15980.1 | NDH-dependent cyclic electron flow 1 | Chr1:5489314-5491199 FORWARD LENGTH=461 | 201606	1	9	9	9	8	7	6	5	0	2	2	2	4	5	6	4	4	4	5	5	3	3	3	2	5	3	5	5	0	6	6	4	0	0	0	0	3	3	4	3	5	0	5	5
AT1G80910.1;AT1G16020.2;AT1G16020.1	AT1G80910.1;AT1G16020.2;AT1G16020.1	1;1;1	1;1;1	1;1;1	AT1G80910.1 | vacuolar fusion CCZ1-like protein (DUF1712) | Chr1:30401143-30403466 FORWARD LENGTH=497 | 201606;AT1G16020.2 | vacuolar fusion protein (DUF1712) | Chr1:5498633-5501018 FORWARD LENGTH=502 | 201606;AT1G16020.1 | vacuolar fusion protein (DUF1712	3	1	1	1	0	0	0	0	0	0	0	0	0	0	0	0	0	0	0	0	0	0	0	0	0	0	0	0	0	0	0	0	0	0	0	0	0	0	0	0	0	0	0	0
AT1G16030.1	AT1G16030.1	30	24	22	AT1G16030.1 | heat shock protein 70B | Chr1:5502386-5504326 REVERSE LENGTH=646 | 201606	1	30	24	22	6	6	6	6	2	6	5	6	6	6	6	6	6	6	6	6	6	6	6	6	6	6	6	6	1	5	6	5	0	3	0	4	24	25	25	24	29	10	26	25
AT1G16080.1	AT1G16080.1	11	11	11	AT1G16080.1 | nuclear protein | Chr1:5514394-5515761 FORWARD LENGTH=313 | 201606	1	11	11	11	10	10	8	5	7	8	6	8	9	11	6	7	10	8	11	10	8	9	9	9	7	7	8	9	2	9	8	8	0	0	0	0	8	9	8	9	8	0	9	7
AT1G16190.1;AT1G16190.2	AT1G16190.1;AT1G16190.2	5;4	5;4	4;3	AT1G16190.1 | Rad23 UV excision repair protein family | Chr1:5543267-5545892 FORWARD LENGTH=368 | 201606;AT1G16190.2 | Rad23 UV excision repair protein family | Chr1:5543609-5545892 FORWARD LENGTH=345 | 201606	2	5	5	4	2	2	3	3	1	2	3	3	3	3	3	3	2	2	2	3	3	3	3	3	2	2	2	1	0	2	1	2	0	1	0	2	2	2	1	2	2	0	2	3
AT1G16210.1	AT1G16210.1	2	2	2	AT1G16210.1 | coiled-coil protein | Chr1:5546352-5547447 REVERSE LENGTH=234 | 201606	1	2	2	2	0	0	0	0	0	0	0	0	0	0	1	0	0	0	0	0	0	0	0	1	0	0	0	0	0	0	0	0	0	0	0	0	0	0	0	2	0	0	0	0
AT1G16300.1	AT1G16300.1	13	4	4	AT1G16300.1 | glyceraldehyde-3-phosphate dehydrogenase of plastid 2 | Chr1:5574433-5577406 FORWARD LENGTH=420 | 201606	1	13	4	4	6	5	4	4	2	4	3	4	4	5	4	5	7	5	7	6	4	4	4	4	7	6	6	5	2	4	3	3	1	2	2	2	4	5	5	4	6	0	4	5
AT1G16340.3;AT1G16340.2;AT1G16340.1;AT1G16340.4	AT1G16340.3;AT1G16340.2;AT1G16340.1;AT1G16340.4	7;7;7;6	2;2;2;1	2;2;2;1	AT1G16340.3 | Aldolase superfamily protein | Chr1:5588123-5590469 REVERSE LENGTH=291 | 201606;AT1G16340.2 | Aldolase superfamily protein | Chr1:5588123-5590469 REVERSE LENGTH=291 | 201606;AT1G16340.1 | Aldolase superfamily protein | Chr1:5588123-5590469 RE	4	7	2	2	4	2	3	3	0	2	1	2	3	3	2	3	5	4	4	3	3	3	4	4	5	3	5	5	0	1	2	1	0	0	0	0	2	1	3	1	2	0	2	2
AT1G16350.1	AT1G16350.1	18	18	16	AT1G16350.1 | Aldolase-type TIM barrel family protein | Chr1:5590951-5592872 FORWARD LENGTH=502 | 201606	1	18	18	16	8	7	7	6	6	8	7	9	7	8	7	6	10	10	13	12	4	4	5	5	7	7	7	7	2	7	7	7	1	4	1	4	8	9	8	7	8	1	9	8
AT1G16430.1	AT1G16430.1	1	1	1	AT1G16430.1 | Surfeit locus protein 5 subunit 22 of Mediator complex | Chr1:5614632-5615397 FORWARD LENGTH=150 | 201606	1	1	1	1	1	1	1	1	0	0	0	0	1	1	1	1	0	0	0	0	1	1	1	1	1	0	0	1	0	1	1	1	0	0	0	0	1	1	1	1	0	0	1	1
AT1G16460.6;AT1G16460.5;AT1G16460.4;AT1G16460.3;AT1G16460.1;AT1G16460.2	AT1G16460.6;AT1G16460.5;AT1G16460.4;AT1G16460.3;AT1G16460.1;AT1G16460.2	9;9;9;9;9;9	9;9;9;9;9;9	9;9;9;9;9;9	AT1G16460.6 | rhodanese homologue 2 | Chr1:5620153-5621981 REVERSE LENGTH=266 | 201606;AT1G16460.5 | rhodanese homologue 2 | Chr1:5620153-5622481 REVERSE LENGTH=290 | 201606;AT1G16460.4 | rhodanese homologue 2 | Chr1:5619848-5621981 REVERSE LENGTH=318 | 20	6	9	9	9	4	4	4	4	2	6	2	5	6	5	5	5	4	4	4	4	6	5	6	5	3	3	4	4	0	4	4	4	0	0	0	0	5	5	4	5	4	0	4	4
AT1G16470.2;AT1G16470.1	AT1G16470.2;AT1G16470.1	15;15	1;1	1;1	AT1G16470.2 | proteasome subunit PAB1 | Chr1:5623122-5625439 FORWARD LENGTH=235 | 201606;AT1G16470.1 | proteasome subunit PAB1 | Chr1:5623122-5625439 FORWARD LENGTH=235 | 201606	2	15	1	1	6	7	8	8	7	8	3	8	11	11	12	10	8	8	7	9	8	9	9	8	10	11	11	11	0	10	10	10	0	0	1	0	9	9	9	9	11	2	10	10
AT1G16520.1	AT1G16520.1	2	2	2	AT1G16520.1 | interactor of constitutive active ROPs protein | Chr1:5648904-5650998 FORWARD LENGTH=325 | 201606	1	2	2	2	0	0	0	0	0	0	0	0	0	1	1	1	1	1	1	1	1	1	0	1	0	0	0	0	0	0	0	0	0	0	0	0	1	1	1	0	0	0	0	0
AT1G16700.1	AT1G16700.1	9	2	2	AT1G16700.1 | Alpha-helical ferredoxin | Chr1:5710012-5711694 FORWARD LENGTH=222 | 201606	1	9	2	2	4	3	3	4	2	5	2	5	4	3	3	3	4	5	4	5	5	3	5	7	5	4	5	4	1	3	4	4	0	0	0	0	3	4	4	4	4	0	3	4
AT1G16720.3;AT1G16720.1;AT1G16720.2	AT1G16720.3;AT1G16720.1;AT1G16720.2	7;7;7	7;7;7	7;7;7	AT1G16720.3 | high chlorophyll fluorescence phenotype 173 | Chr1:5723161-5725920 FORWARD LENGTH=564 | 201606;AT1G16720.1 | high chlorophyll fluorescence phenotype 173 | Chr1:5723161-5726248 FORWARD LENGTH=598 | 201606;AT1G16720.2 | high chlorophyll fluores	3	7	7	7	6	7	3	1	0	0	0	0	0	1	0	0	1	0	1	1	0	0	0	0	2	2	2	0	0	0	0	0	0	0	0	0	4	5	4	2	4	0	3	4
AT1G16730.1	AT1G16730.1	1	1	1	AT1G16730.1 | hypothetical protein | Chr1:5726617-5727312 REVERSE LENGTH=202 | 201606	1	1	1	1	0	0	1	1	0	1	1	1	1	0	1	1	1	1	1	1	1	1	1	1	1	1	1	1	0	1	1	1	0	0	0	0	1	1	1	1	0	0	0	0
AT1G16790.1	AT1G16790.1	2	2	2	AT1G16790.1 | ribosomal protein-like protein | Chr1:5744638-5745072 FORWARD LENGTH=144 | 201606	1	2	2	2	1	1	1	1	1	1	1	1	1	1	1	1	0	0	0	0	1	1	1	1	1	1	1	1	0	0	0	0	0	0	0	0	1	1	1	1	1	0	1	1
AT1G16810.3;AT1G16810.2;AT1G16810.1	AT1G16810.3;AT1G16810.2;AT1G16810.1	3;3;3	3;3;3	3;3;3	AT1G16810.3 | 7-dehydrocholesterol reductase-like protein | Chr1:5756150-5756694 FORWARD LENGTH=144 | 201606;AT1G16810.2 | 7-dehydrocholesterol reductase-like protein | Chr1:5756150-5756694 FORWARD LENGTH=144 | 201606;AT1G16810.1 | 7-dehydrocholesterol red	3	3	3	3	2	2	2	2	0	3	2	2	1	1	1	1	2	3	3	3	1	1	1	1	2	1	2	2	0	1	0	1	0	0	0	0	2	1	3	3	1	0	1	0
AT1G16820.4;AT1G16820.3;AT1G16820.2;AT1G16820.1	AT1G16820.4;AT1G16820.3;AT1G16820.2;AT1G16820.1	1;1;1;1	1;1;1;1	1;1;1;1	AT1G16820.4 | vacuolar ATP synthase catalytic subunit-related / V-ATPase-related / vacuolar proton pump-like protein | Chr1:5757199-5757522 REVERSE LENGTH=48 | 201606;AT1G16820.3 | vacuolar ATP synthase catalytic subunit-related / V-ATPase-related / vacuol	4	1	1	1	0	0	0	0	0	0	0	0	0	1	0	0	1	1	1	1	0	0	0	0	0	0	0	0	0	1	1	1	0	0	0	0	0	1	0	0	0	0	0	0
AT1G16850.1	AT1G16850.1	2	2	2	AT1G16850.1 | transmembrane protein | Chr1:5765062-5765618 REVERSE LENGTH=152 | 201606	1	2	2	2	0	0	0	0	0	0	0	0	0	0	0	0	0	1	1	1	0	0	0	0	0	0	0	0	0	0	0	0	0	0	0	0	2	1	1	2	1	0	1	1
AT1G16880.1;AT1G16880.2	AT1G16880.1;AT1G16880.2	12;6	12;6	12;6	AT1G16880.1 | uridylyltransferase-like protein | Chr1:5773796-5776125 FORWARD LENGTH=290 | 201606;AT1G16880.2 | uridylyltransferase-like protein | Chr1:5773796-5775272 FORWARD LENGTH=213 | 201606	2	12	12	12	5	6	6	6	4	7	4	7	9	9	7	8	9	7	9	9	7	7	7	6	9	10	9	9	3	8	7	6	1	3	1	2	6	7	8	5	7	1	7	7
AT1G16890.2	AT1G16890.2	8	1	1	AT1G16890.2 | ubiquitin-conjugating enzyme 36 | Chr1:5776550-5778327 REVERSE LENGTH=153 | 201606	1	8	1	1	4	4	3	4	1	3	3	2	4	4	4	4	3	3	3	3	4	3	4	3	2	3	2	4	0	2	3	3	0	0	0	0	4	5	5	5	4	0	3	4
AT1G16920.1	AT1G16920.1	3	2	2	AT1G16920.1 | RAB GTPase homolog A1B | Chr1:5787489-5789147 REVERSE LENGTH=216 | 201606	1	3	2	2	2	2	2	2	0	0	1	1	0	0	0	0	0	1	0	1	0	1	1	1	1	0	1	1	0	0	0	0	0	0	0	0	1	0	1	1	1	1	1	1
AT1G17020.1;AT1G17010.1	AT1G17020.1	3;1	3;1	3;1	AT1G17020.1 | senescence-related gene 1 | Chr1:5820258-5821741 FORWARD LENGTH=358 | 201606	2	3	3	3	0	0	0	0	0	0	0	0	0	0	0	0	0	0	0	0	0	0	0	0	0	0	0	0	0	0	0	0	0	0	0	0	1	1	1	1	0	0	0	0
AT1G17050.1	AT1G17050.1	2	2	2	AT1G17050.1 | solanesyl diphosphate synthase 2 | Chr1:5829289-5831215 FORWARD LENGTH=417 | 201606	1	2	2	2	0	0	0	0	0	0	0	0	0	0	0	0	0	0	0	0	0	0	0	0	0	0	0	0	0	0	0	0	0	0	0	0	0	0	1	0	0	0	0	0
AT1G17100.1	AT1G17100.1	9	9	9	AT1G17100.1 | SOUL heme-binding family protein | Chr1:5844766-5845539 FORWARD LENGTH=232 | 201606	1	9	9	9	3	3	3	4	1	4	2	4	3	3	4	4	2	3	3	3	3	3	3	3	3	4	4	4	1	4	3	3	1	1	0	1	4	4	3	4	1	0	1	1
AT1G17140.2;AT1G17140.1	AT1G17140.2;AT1G17140.1	4;4	4;4	4;4	AT1G17140.2 | interactor of constitutive active rops 1 | Chr1:5856740-5857861 REVERSE LENGTH=344 | 201606;AT1G17140.1 | interactor of constitutive active rops 1 | Chr1:5856740-5857861 REVERSE LENGTH=344 | 201606	2	4	4	4	1	1	2	3	0	1	1	0	1	2	2	3	1	2	1	1	1	1	1	1	1	0	1	1	0	0	0	0	0	0	0	0	1	1	1	1	1	0	2	2
AT1G17160.2;AT1G17160.1	AT1G17160.2;AT1G17160.1	4;4	4;4	4;4	AT1G17160.2 | pfkB-like carbohydrate kinase family protein | Chr1:5867678-5869175 FORWARD LENGTH=355 | 201606;AT1G17160.1 | pfkB-like carbohydrate kinase family protein | Chr1:5867678-5869215 FORWARD LENGTH=379 | 201606	2	4	4	4	0	0	0	0	1	2	0	1	2	2	2	1	2	1	2	2	3	3	2	2	1	0	1	1	0	0	1	0	0	0	0	0	1	1	1	1	0	0	0	0
AT1G17170.1	AT1G17170.1	6	3	3	AT1G17170.1 | glutathione S-transferase TAU 24 | Chr1:5869895-5870691 FORWARD LENGTH=218 | 201606	1	6	3	3	4	4	4	3	1	4	4	4	4	3	3	3	3	3	3	2	2	2	3	3	2	2	2	3	0	3	2	3	0	0	0	0	5	5	5	3	5	1	5	5
AT1G17180.1	AT1G17180.1	6	4	4	AT1G17180.1 | glutathione S-transferase TAU 25 | Chr1:5872208-5872958 FORWARD LENGTH=221 | 201606	1	6	4	4	3	3	1	1	0	1	1	1	1	0	1	1	1	1	1	1	0	0	0	0	0	0	0	0	0	0	0	0	0	0	0	0	2	3	5	2	6	0	5	6
AT1G17190.1	AT1G17190.1	2	2	2	AT1G17190.1 | glutathione S-transferase tau 26 | Chr1:5875452-5876375 FORWARD LENGTH=220 | 201606	1	2	2	2	0	0	0	1	0	0	0	0	0	0	0	0	0	0	0	0	0	0	0	0	0	0	0	0	0	1	0	1	0	0	0	0	0	0	0	0	0	0	0	0
AT1G17210.1	AT1G17210.1	1	1	1	AT1G17210.1 | IAP-like protein 1 | Chr1:5880502-5884657 REVERSE LENGTH=958 | 201606	1	1	1	1	1	1	1	0	0	0	0	0	1	1	1	1	0	0	0	0	0	0	0	0	1	1	1	1	0	0	0	0	0	0	0	0	0	1	1	0	0	0	0	0
AT1G17220.1	AT1G17220.1	20	20	20	AT1G17220.1 | Translation initiation factor 2%2C small GTP-binding protein | Chr1:5885383-5890165 FORWARD LENGTH=1026 | 201606	1	20	20	20	7	9	2	1	3	5	3	2	5	9	1	1	7	4	13	11	1	1	2	2	2	7	4	5	0	1	1	2	0	1	1	1	5	6	5	4	7	0	5	4
AT1G17290.1	AT1G17290.1	17	17	13	AT1G17290.1 | alanine aminotransferas | Chr1:5922771-5926093 FORWARD LENGTH=543 | 201606	1	17	17	13	3	3	2	2	4	4	2	3	9	10	6	5	7	4	8	7	4	6	6	5	7	7	6	7	2	7	6	5	0	2	1	1	5	8	9	5	8	0	7	7
AT1G17350.5;AT1G17350.4;AT1G17350.3;AT1G17350.1;AT1G17350.2	AT1G17350.5;AT1G17350.4;AT1G17350.3;AT1G17350.1;AT1G17350.2	1;1;1;1;1	1;1;1;1;1	1;1;1;1;1	AT1G17350.5 | NADH:ubiquinone oxidoreductase intermediate-associated protein 30 | Chr1:5942391-5944272 FORWARD LENGTH=227 | 201606;AT1G17350.4 | NADH:ubiquinone oxidoreductase intermediate-associated protein 30 | Chr1:5942391-5944272 FORWARD LENGTH=227 | 2	5	1	1	1	0	0	0	0	0	0	0	0	0	0	0	0	0	0	0	1	0	0	0	0	0	0	0	0	0	0	0	0	0	0	0	0	0	0	0	0	0	0	0	0
AT1G17370.2;AT1G17370.1;AT3G14100.1;AT1G54080.1;AT1G54080.2	AT1G17370.2;AT1G17370.1;AT3G14100.1	3;3;2;1;1	3;3;2;1;1	3;3;2;1;1	AT1G17370.2 | oligouridylate binding protein 1B | Chr1:5951842-5954825 REVERSE LENGTH=416 | 201606;AT1G17370.1 | oligouridylate binding protein 1B | Chr1:5951842-5954825 REVERSE LENGTH=419 | 201606;AT3G14100.1 | RNA-binding (RRM/RBD/RNP motifs) family prot	5	3	3	3	0	0	0	0	0	0	0	1	1	1	1	1	1	1	1	1	1	0	1	0	1	1	2	1	0	1	0	0	0	0	0	0	3	3	3	2	2	0	2	2
AT1G17455.2;AT1G17455.1;AT2G06255.1	AT1G17455.2;AT1G17455.1;AT2G06255.1	2;2;1	2;2;1	1;1;0	AT1G17455.2 | ELF4-like 4 | Chr1:5997932-5998276 FORWARD LENGTH=114 | 201606;AT1G17455.1 | ELF4-like 4 | Chr1:5997932-5998276 FORWARD LENGTH=114 | 201606;AT2G06255.1 | ELF4-like 3 | Chr2:2459336-2459665 FORWARD LENGTH=109 | 201606	3	2	2	1	0	0	0	1	0	0	0	0	0	0	1	1	0	0	0	0	0	0	0	0	0	0	0	0	0	0	0	0	0	0	0	0	0	0	0	0	0	0	0	0
AT1G17470.2;AT1G17470.1;AT1G72660.3;AT1G72660.2;AT1G72660.1;AT1G72660.4	AT1G17470.2;AT1G17470.1;AT1G72660.3;AT1G72660.2;AT1G72660.1	6;6;3;3;3;2	6;6;3;3;3;2	6;6;3;3;3;2	AT1G17470.2 | developmentally regulated G-protein 1 | Chr1:6003442-6006155 FORWARD LENGTH=399 | 201606;AT1G17470.1 | developmentally regulated G-protein 1 | Chr1:6003442-6006155 FORWARD LENGTH=399 | 201606;AT1G72660.3 | P-loop containing nucleoside triphos	6	6	6	6	0	1	0	0	1	2	0	2	0	0	0	0	0	0	0	0	0	0	0	0	0	0	0	0	0	0	0	0	0	0	0	0	1	1	2	1	0	0	0	0
AT1G17650.1;AT1G17650.2	AT1G17650.1;AT1G17650.2	12;11	12;11	12;11	AT1G17650.1 | glyoxylate reductase 2 | Chr1:6069594-6071964 REVERSE LENGTH=358 | 201606;AT1G17650.2 | glyoxylate reductase 2 | Chr1:6069594-6071588 REVERSE LENGTH=299 | 201606	2	12	12	12	5	5	5	5	3	4	1	4	6	6	6	5	8	5	7	6	5	5	4	4	5	5	7	6	0	6	6	4	0	1	0	1	4	4	7	4	4	0	3	3
AT1G17720.1	AT1G17720.1	9	9	1	AT1G17720.1 | Protein phosphatase 2A%2C regulatory subunit PR55 | Chr1:6093949-6098065 REVERSE LENGTH=501 | 201606	1	9	9	1	4	2	2	3	1	2	2	2	3	3	2	2	3	2	3	3	3	2	3	3	3	2	3	4	1	1	1	0	0	0	0	0	5	5	3	3	2	0	2	1
AT1G17730.1	AT1G17730.1	6	1	1	AT1G17730.1 | vacuolar protein sorting 46.1 | Chr1:6099210-6100153 FORWARD LENGTH=203 | 201606	1	6	1	1	2	2	2	2	1	3	0	2	2	1	2	2	2	2	2	1	1	1	1	1	1	1	2	3	0	0	1	1	0	0	0	0	3	1	2	3	2	0	2	2
AT1G17745.1;AT1G17745.2	AT1G17745.1;AT1G17745.2	18;18	15;15	15;15	AT1G17745.1 | D-3-phosphoglycerate dehydrogenase | Chr1:6101157-6104979 FORWARD LENGTH=624 | 201606;AT1G17745.2 | D-3-phosphoglycerate dehydrogenase | Chr1:6101157-6104979 FORWARD LENGTH=651 | 201606	2	18	15	15	3	3	3	1	4	10	5	8	7	8	5	6	10	9	10	10	5	6	7	7	8	7	7	7	4	9	9	8	0	2	1	3	6	7	6	5	5	1	5	5
AT1G17860.1	AT1G17860.1	6	6	6	AT1G17860.1 | Kunitz family trypsin and protease inhibitor protein | Chr1:6149343-6149933 FORWARD LENGTH=196 | 201606	1	6	6	6	3	2	3	3	2	2	1	1	3	3	4	2	2	2	2	2	2	2	2	2	3	3	4	4	0	1	2	2	0	0	0	0	3	3	3	2	1	0	1	1
AT1G17880.1	AT1G17880.1	12	9	9	AT1G17880.1 | basic transcription factor 3 | Chr1:6152572-6153425 REVERSE LENGTH=165 | 201606	1	12	9	9	7	8	8	8	6	9	5	9	8	8	9	8	9	9	9	9	8	8	8	8	9	8	9	9	1	7	7	7	0	1	1	1	6	7	6	6	8	3	8	7
AT1G17890.3;AT1G17890.2;AT1G17890.1	AT1G17890.3;AT1G17890.2;AT1G17890.1	5;5;5	5;5;5	4;4;4	AT1G17890.3 | NAD(P)-binding Rossmann-fold superfamily protein | Chr1:6154478-6155440 REVERSE LENGTH=320 | 201606;AT1G17890.2 | NAD(P)-binding Rossmann-fold superfamily protein | Chr1:6154478-6155440 REVERSE LENGTH=320 | 201606;AT1G17890.1 | NAD(P)-binding	3	5	5	4	3	3	2	1	0	3	1	3	2	2	2	2	2	1	2	2	1	1	2	2	2	2	2	2	0	2	2	2	0	0	0	0	3	2	3	1	4	0	3	4
AT1G17940.4;AT1G17940.2;AT1G17940.6;AT1G17940.5;AT1G17940.3;AT1G17940.1	AT1G17940.4;AT1G17940.2;AT1G17940.6;AT1G17940.5;AT1G17940.3;AT1G17940.1	2;1;1;1;1;1	2;1;1;1;1;1	1;0;0;0;0;0	AT1G17940.4 | Endosomal targeting BRO1-like domain-containing protein | Chr1:6169873-6172035 REVERSE LENGTH=337 | 201606;AT1G17940.2 | Endosomal targeting BRO1-like domain-containing protein | Chr1:6170321-6172035 REVERSE LENGTH=321 | 201606;AT1G17940.6 |	6	2	2	1	0	0	0	0	0	0	0	0	0	0	0	0	1	0	1	1	0	0	0	0	1	1	1	1	0	0	0	0	0	0	0	0	0	0	0	0	2	0	2	2
AT1G18060.1	AT1G18060.1	1	1	1	AT1G18060.1 | microbial collagenase | Chr1:6212065-6213314 REVERSE LENGTH=226 | 201606	1	1	1	1	0	0	0	0	0	0	0	0	0	0	0	0	0	0	0	0	0	0	0	0	0	1	1	1	0	0	0	0	0	0	0	0	0	0	0	0	0	0	0	0
AT1G18070.2;AT1G18070.1;AT1G18070.3	AT1G18070.2;AT1G18070.1;AT1G18070.3	10;10;10	10;10;10	10;10;10	AT1G18070.2 | Translation elongation factor EF1A/initiation factor IF2gamma family protein | Chr1:6214236-6218211 REVERSE LENGTH=532 | 201606;AT1G18070.1 | Translation elongation factor EF1A/initiation factor IF2gamma family protein | Chr1:6214236-6218211	3	10	10	10	5	5	4	5	1	6	2	6	3	5	3	4	5	6	6	6	4	3	4	4	5	4	6	4	2	3	1	2	0	0	0	0	5	5	6	6	4	1	3	3
AT1G18080.1	AT1G18080.1	17	17	13	AT1G18080.1 | Transducin/WD40 repeat-like superfamily protein | Chr1:6222325-6223901 FORWARD LENGTH=327 | 201606	1	17	17	13	10	9	9	9	7	10	6	11	10	11	11	11	12	9	12	11	8	9	8	8	9	9	10	10	6	10	6	9	1	4	3	4	12	13	12	13	15	2	14	13
AT1G18170.1	AT1G18170.1	4	4	4	AT1G18170.1 | FKBP-like peptidyl-prolyl cis-trans isomerase family protein | Chr1:6254291-6255507 FORWARD LENGTH=247 | 201606	1	4	4	4	2	1	1	1	0	0	0	0	0	2	2	1	1	0	1	0	0	0	0	1	1	1	1	1	1	2	1	2	0	0	0	0	0	1	2	1	1	0	1	1
AT1G18190.1	AT1G18190.1	2	2	2	AT1G18190.1 | golgin Putative 2 | Chr1:6257963-6261325 REVERSE LENGTH=668 | 201606	1	2	2	2	1	1	1	1	0	0	0	0	1	1	1	1	1	1	1	1	1	1	1	1	1	1	1	1	0	0	0	0	0	0	0	0	0	0	0	0	0	0	0	0
AT1G18210.2;AT1G18210.1	AT1G18210.2;AT1G18210.1	12;12	12;12	12;12	AT1G18210.2 | Calcium-binding EF-hand family protein | Chr1:6268273-6268785 REVERSE LENGTH=170 | 201606;AT1G18210.1 | Calcium-binding EF-hand family protein | Chr1:6268273-6268785 REVERSE LENGTH=170 | 201606	2	12	12	12	4	4	6	6	6	9	5	9	9	8	11	11	9	10	8	9	10	10	10	9	8	8	11	10	2	6	7	8	0	2	0	5	8	9	7	9	5	0	5	5
AT1G18270.4;AT1G18270.1;AT1G18270.2;AT1G18270.3	AT1G18270.4;AT1G18270.1;AT1G18270.2;AT1G18270.3	4;4;4;4	4;4;4;4	4;4;4;4	AT1G18270.4 | ketose-bisphosphate aldolase class-II family protein | Chr1:6283964-6293772 REVERSE LENGTH=1314 | 201606;AT1G18270.1 | ketose-bisphosphate aldolase class-II family protein | Chr1:6283634-6293772 REVERSE LENGTH=1373 | 201606;AT1G18270.2 | keto	4	4	4	4	1	1	1	1	0	0	0	0	1	1	1	1	1	1	1	1	1	0	1	1	1	1	1	1	0	0	0	0	0	0	0	0	1	1	2	1	2	0	1	1
AT1G18450.1;AT1G73910.2;AT1G73910.1;AT1G73910.3	AT1G18450.1	10;1;1;1	10;1;1;1	10;1;1;1	AT1G18450.1 | actin-related protein 4 | Chr1:6348199-6351766 FORWARD LENGTH=441 | 201606	4	10	10	10	6	7	5	3	1	2	3	2	3	3	3	3	4	3	4	4	3	2	2	3	7	4	4	4	0	2	2	2	0	0	0	0	5	3	4	5	6	0	5	5
AT1G18480.1	AT1G18480.1	2	2	2	AT1G18480.1 | Calcineurin-like metallo-phosphoesterase superfamily protein | Chr1:6361639-6362814 FORWARD LENGTH=391 | 201606	1	2	2	2	0	0	0	0	0	1	0	1	0	0	0	0	0	0	0	0	0	0	0	0	0	0	0	0	0	0	0	0	0	0	0	0	1	1	1	1	0	0	0	0
AT1G18490.1	AT1G18490.1	2	2	2	AT1G18490.1 | 2-aminoethanethiol dioxygenase%2C putative (DUF1637) | Chr1:6367116-6368640 FORWARD LENGTH=282 | 201606	1	2	2	2	1	0	1	1	1	1	0	1	1	1	1	1	1	2	1	1	2	2	1	1	1	1	1	2	0	1	1	1	0	0	0	0	1	1	1	1	1	0	1	1
AT1G18500.1	AT1G18500.1	19	19	5	AT1G18500.1 | methylthioalkylmalate synthase-like 4 | Chr1:6369347-6372861 FORWARD LENGTH=631 | 201606	1	19	19	5	7	9	5	4	4	6	4	3	7	8	4	3	9	1	10	7	3	3	4	4	8	5	7	7	1	3	3	1	0	4	1	4	2	6	7	4	9	0	7	6
AT1G18540.1	AT1G18540.1	16	16	7	AT1G18540.1 | Ribosomal protein L6 family protein | Chr1:6377448-6378548 REVERSE LENGTH=233 | 201606	1	16	16	7	5	10	7	9	3	9	7	10	9	9	10	10	10	9	10	10	4	4	6	6	10	8	11	10	3	3	5	6	0	2	1	2	6	6	6	6	5	0	6	5
AT1G18590.1	AT1G18590.1	8	5	5	AT1G18590.1 | sulfotransferase 17 | Chr1:6398634-6399674 FORWARD LENGTH=346 | 201606	1	8	5	5	3	3	2	1	2	4	4	5	5	6	4	5	5	5	6	5	3	4	4	3	4	3	4	5	0	3	3	3	0	0	0	0	4	5	4	4	2	0	1	2
AT1G18630.1	AT1G18630.1	1	1	1	AT1G18630.1 | glycine-rich RNA-binding protein 6 | Chr1:6415226-6416283 FORWARD LENGTH=155 | 201606	1	1	1	1	0	0	0	0	1	1	1	1	1	1	1	1	1	1	1	1	1	1	1	1	1	0	1	1	0	1	1	1	0	0	0	0	1	1	1	1	1	0	1	1
AT1G18640.2;AT1G18640.3	AT1G18640.2;AT1G18640.3	7;4	7;4	7;4	AT1G18640.2 | 3-phosphoserine phosphatase | Chr1:6416524-6418245 REVERSE LENGTH=295 | 201606;AT1G18640.3 | 3-phosphoserine phosphatase | Chr1:6416740-6418245 REVERSE LENGTH=279 | 201606	2	7	7	7	2	1	2	1	0	2	2	2	1	1	0	0	3	1	3	3	1	1	1	1	1	2	2	2	0	1	1	1	0	0	0	0	1	2	3	1	3	0	3	2
AT1G18650.2;AT1G18650.1	AT1G18650.2;AT1G18650.1	1;1	1;1	1;1	AT1G18650.2 | plasmodesmata callose-binding protein 3 | Chr1:6419356-6420413 REVERSE LENGTH=131 | 201606;AT1G18650.1 | plasmodesmata callose-binding protein 3 | Chr1:6419036-6420413 REVERSE LENGTH=184 | 201606	2	1	1	1	0	0	0	1	0	0	0	0	0	0	0	0	0	0	0	0	0	0	0	0	0	0	0	0	0	0	0	0	0	0	0	0	0	0	0	0	0	0	0	0
AT1G18730.5;AT1G18730.3;AT1G18730.1	AT1G18730.5;AT1G18730.3;AT1G18730.1	1;1;1	1;1;1	1;1;1	AT1G18730.5 | NDH dependent flow 6 | Chr1:6460929-6462107 FORWARD LENGTH=128 | 201606;AT1G18730.3 | NDH dependent flow 6 | Chr1:6460625-6462107 FORWARD LENGTH=174 | 201606;AT1G18730.1 | NDH dependent flow 6 | Chr1:6460625-6462107 FORWARD LENGTH=175 | 20160	3	1	1	1	0	0	0	0	0	0	0	0	0	0	0	0	0	0	0	0	0	0	0	0	0	0	0	0	0	1	1	0	0	0	0	0	0	1	1	1	0	0	0	0
AT1G18800.1	AT1G18800.1	8	4	4	AT1G18800.1 | NAP1-related protein 2 | Chr1:6481466-6483463 REVERSE LENGTH=256 | 201606	1	8	4	4	6	6	6	6	4	7	4	6	6	6	5	5	6	6	5	5	5	5	6	5	5	5	4	4	2	3	4	4	0	2	1	2	6	5	6	6	5	0	6	6
AT1G18880.1	AT1G18880.1	1	1	1	AT1G18880.1 | Major facilitator superfamily protein | Chr1:6520800-6523241 FORWARD LENGTH=587 | 201606	1	1	1	1	0	0	0	0	1	0	1	1	0	0	0	0	0	0	0	0	0	0	0	0	0	0	0	0	0	0	0	0	0	0	0	0	0	0	0	0	0	0	0	0
AT1G18970.1	AT1G18970.1	1	1	1	AT1G18970.1 | germin-like protein 4 | Chr1:6554702-6555364 REVERSE LENGTH=220 | 201606	1	1	1	1	0	0	0	0	0	0	0	0	0	0	0	0	0	0	0	0	0	0	0	0	0	0	0	0	0	0	1	0	0	0	0	0	0	0	0	0	0	0	0	0
AT1G18980.1	AT1G18980.1	1	1	1	AT1G18980.1 | RmlC-like cupins superfamily protein | Chr1:6557364-6558026 REVERSE LENGTH=220 | 201606	1	1	1	1	0	0	0	0	0	0	0	0	1	0	1	1	0	0	0	0	0	0	0	0	0	0	0	0	0	0	1	1	0	0	0	0	1	1	1	1	0	0	0	0
AT1G19120.1	AT1G19120.1	1	1	1	AT1G19120.1 | Small nuclear ribonucleoprotein family protein | Chr1:6608288-6609162 FORWARD LENGTH=128 | 201606	1	1	1	1	0	0	0	0	0	0	0	0	0	0	0	0	0	0	0	0	0	0	0	0	0	0	0	0	0	0	0	0	0	0	0	0	0	0	1	0	0	0	0	0
AT1G19130.1	AT1G19130.1	4	4	4	AT1G19130.1 | RmlC-like jelly roll fold protein | Chr1:6609545-6610555 REVERSE LENGTH=192 | 201606	1	4	4	4	1	1	1	1	0	3	0	0	1	1	1	1	2	1	2	1	0	0	0	0	2	2	1	2	0	1	1	1	0	0	0	0	1	0	1	1	0	0	0	0
AT1G19140.1;AT1G19140.2	AT1G19140.1;AT1G19140.2	4;4	4;4	4;4	AT1G19140.1 | ubiquinone biosynthesis COQ9-like protein | Chr1:6611026-6612414 REVERSE LENGTH=311 | 201606;AT1G19140.2 | ubiquinone biosynthesis COQ9-like protein | Chr1:6611026-6612414 REVERSE LENGTH=312 | 201606	2	4	4	4	0	0	0	0	0	0	0	0	0	1	1	1	1	0	0	1	0	0	0	0	1	1	1	0	0	1	1	1	0	0	0	0	1	1	1	1	1	0	1	1
AT1G19570.1;AT1G19550.1	AT1G19570.1	17;6	17;6	17;6	AT1G19570.1 | dehydroascorbate reductase | Chr1:6773462-6774413 REVERSE LENGTH=213 | 201606	2	17	17	17	10	10	10	9	8	10	4	9	14	15	15	12	13	14	13	12	13	13	12	14	12	12	9	11	6	14	11	13	0	5	1	7	10	13	15	13	14	4	11	12
AT1G19580.1	AT1G19580.1	6	4	4	AT1G19580.1 | gamma carbonic anhydrase 1 | Chr1:6774937-6777092 FORWARD LENGTH=275 | 201606	1	6	4	4	3	3	3	3	2	3	3	3	2	2	2	3	3	3	3	2	3	3	3	2	3	3	3	3	0	2	1	1	0	0	0	0	3	4	2	4	2	0	2	2
AT1G19670.1	AT1G19670.1	2	2	2	AT1G19670.1 | chlorophyllase 1 | Chr1:6803796-6804923 REVERSE LENGTH=324 | 201606	1	2	2	2	0	0	0	0	1	1	0	0	0	0	0	0	1	1	1	1	0	0	0	0	1	1	0	1	0	0	0	0	0	0	0	0	1	1	1	1	0	0	0	0
AT1G19720.1	AT1G19720.1	3	3	3	AT1G19720.1 | Pentatricopeptide repeat (PPR-like) superfamily protein | Chr1:6819926-6822610 REVERSE LENGTH=894 | 201606	1	3	3	3	1	1	0	0	0	0	0	0	1	0	0	0	0	0	0	0	0	0	1	0	0	0	1	0	0	0	0	0	0	0	0	0	1	1	1	0	0	0	0	0
AT1G19730.1	AT1G19730.1	3	3	3	AT1G19730.1 | Thioredoxin superfamily protein | Chr1:6823163-6824020 REVERSE LENGTH=119 | 201606	1	3	3	3	1	2	2	2	1	1	1	2	2	1	1	1	2	2	2	2	2	2	2	2	2	2	2	2	0	2	2	2	0	0	0	0	2	2	1	2	2	0	2	2
AT1G19870.2;AT1G19870.1	AT1G19870.2;AT1G19870.1	6;6	6;6	6;6	AT1G19870.2 | IQ-domain 32 | Chr1:6895400-6897681 REVERSE LENGTH=611 | 201606;AT1G19870.1 | IQ-domain 32 | Chr1:6895400-6898539 REVERSE LENGTH=794 | 201606	2	6	6	6	0	2	1	2	0	1	0	0	0	3	2	1	0	0	1	0	1	0	2	2	1	0	0	1	1	2	0	2	0	0	0	0	0	0	2	1	0	0	0	0
AT1G19910.2;AT4G38920.2;AT4G34720.2;AT4G38920.1;AT4G34720.1;AT2G16510.1;AT1G19910.1;AT1G75630.1;AT1G75630.2	AT1G19910.2;AT4G38920.2;AT4G34720.2;AT4G38920.1;AT4G34720.1;AT2G16510.1;AT1G19910.1;AT1G75630.1;AT1G75630.2	1;1;1;1;1;1;1;1;1	1;1;1;1;1;1;1;1;1	1;1;1;1;1;1;1;1;1	AT1G19910.2 | ATPase%2C F0/V0 complex%2C subunit C protein | Chr1:6913317-6913790 FORWARD LENGTH=122 | 201606;AT4G38920.2 | vacuolar-type H[+]-ATPase C3 | Chr4:18148100-18148853 FORWARD LENGTH=138 | 201606;AT4G34720.2 | ATPase%2C F0/V0 complex%2C subunit C	9	1	1	1	0	0	0	0	0	0	0	0	0	0	0	0	0	0	0	0	0	0	0	0	0	1	1	0	0	0	0	0	0	0	0	0	0	0	0	0	1	0	0	1
AT1G19920.1	AT1G19920.1	18	14	13	AT1G19920.1 | Pseudouridine synthase/archaeosine transglycosylase-like family protein | Chr1:6914835-6916657 REVERSE LENGTH=476 | 201606	1	18	14	13	9	9	8	8	6	11	8	11	9	10	8	9	11	8	9	10	8	7	7	8	9	8	10	11	3	5	6	5	0	2	1	2	9	9	11	9	7	0	8	10
AT1G20010.1;CON__ENSEMBL:ENSBTAP00000025008	AT1G20010.1	19;1	8;0	5;0	AT1G20010.1 | tubulin beta-5 chain | Chr1:6938033-6940481 REVERSE LENGTH=449 | 201606	2	19	8	5	12	13	10	9	8	11	8	11	15	17	13	9	15	11	16	15	8	7	10	7	14	14	14	15	5	12	11	7	0	3	1	3	10	15	15	9	13	1	10	11
AT1G20020.1;AT1G20020.3	AT1G20020.1;AT1G20020.3	14;13	12;11	3;2	AT1G20020.1 | ferredoxin-NADP[+]-oxidoreductase 2 | Chr1:6942851-6944868 FORWARD LENGTH=369 | 201606;AT1G20020.3 | ferredoxin-NADP[+]-oxidoreductase 2 | Chr1:6942851-6944868 FORWARD LENGTH=369 | 201606	2	14	12	3	8	7	5	6	5	7	5	7	9	9	4	6	10	7	11	11	7	8	9	7	6	9	8	7	5	11	9	10	1	5	4	4	9	10	9	8	11	2	10	11
AT1G20020.2	AT1G20020.2	12	1	1	AT1G20020.2 | ferredoxin-NADP[+]-oxidoreductase 2 | Chr1:6943465-6944868 FORWARD LENGTH=255 | 201606	1	12	1	1	8	8	6	7	4	5	3	5	9	8	5	6	9	7	10	10	7	8	8	6	7	10	9	8	4	10	9	10	1	4	3	3	9	10	10	8	10	2	10	10
AT1G20050.1	AT1G20050.1	1	1	1	AT1G20050.1 | C-8%2C7 sterol isomerase | Chr1:6949160-6950135 FORWARD LENGTH=223 | 201606	1	1	1	1	1	1	0	0	0	0	0	0	0	0	0	0	0	0	0	0	0	0	0	0	0	0	0	0	0	0	0	0	0	0	0	0	0	0	0	0	0	0	0	0
AT4G35020.5;AT4G35020.4;AT1G20090.1;AT1G75840.1;AT4G35020.3;AT4G35020.2;AT4G35020.1	AT4G35020.5;AT4G35020.4;AT1G20090.1;AT1G75840.1;AT4G35020.3;AT4G35020.2;AT4G35020.1	1;1;1;1;1;1;1	1;1;1;1;1;1;1	1;1;1;1;1;1;1	AT4G35020.5 | RAC-like 3 | Chr4:16673176-16674106 FORWARD LENGTH=146 | 201606;AT4G35020.4 | RAC-like 3 | Chr4:16673176-16674106 FORWARD LENGTH=146 | 201606;AT1G20090.1 | RHO-related protein from plants 2 | Chr1:6967223-6968603 FORWARD LENGTH=195 | 201606;A	7	1	1	1	0	1	1	1	0	0	0	0	0	0	0	0	0	0	1	1	0	0	0	0	0	0	0	0	0	0	0	0	0	0	0	0	1	1	1	1	0	0	0	0
AT1G20110.1	AT1G20110.1	4	4	4	AT1G20110.1 | RING/FYVE/PHD zinc finger superfamily protein | Chr1:6971554-6974578 FORWARD LENGTH=601 | 201606	1	4	4	4	0	0	0	0	0	1	0	0	0	0	0	0	0	0	0	0	0	1	0	1	1	1	1	0	0	0	0	0	0	0	0	0	0	1	1	0	0	0	0	0
AT1G20140.1;AT2G25700.1	AT1G20140.1	3;1	3;1	3;1	AT1G20140.1 | SKP1-like 4 | Chr1:6986430-6987079 FORWARD LENGTH=163 | 201606	2	3	3	3	0	0	0	0	0	0	0	0	1	1	1	1	0	0	0	0	0	0	1	0	0	0	0	0	0	0	0	1	0	0	0	0	1	1	0	1	1	0	1	0
AT1G20200.1	AT1G20200.1	10	10	5	AT1G20200.1 | PAM domain (PCI/PINT associated module) protein | Chr1:7001409-7004154 REVERSE LENGTH=488 | 201606	1	10	10	5	5	6	1	0	0	0	0	0	0	2	2	1	0	0	0	0	0	0	1	0	2	1	2	2	0	0	0	0	0	0	0	0	3	4	5	3	5	0	3	3
AT1G20220.1	AT1G20220.1	4	4	4	AT1G20220.1 | Alba DNA/RNA-binding protein | Chr1:7005090-7007285 REVERSE LENGTH=315 | 201606	1	4	4	4	2	2	2	2	1	2	2	2	3	3	3	3	3	3	3	3	2	2	2	3	2	1	2	2	1	2	2	2	0	0	0	0	3	3	3	3	3	0	2	2
AT1G20225.1	AT1G20225.1	4	4	4	AT1G20225.1 | Thioredoxin superfamily protein | Chr1:7007966-7009318 REVERSE LENGTH=233 | 201606	1	4	4	4	1	1	1	1	3	3	1	2	2	2	1	2	1	1	1	1	1	1	1	1	1	1	1	1	0	2	1	1	0	0	0	0	2	2	1	2	1	0	1	1
AT1G20330.1	AT1G20330.1	4	4	4	AT1G20330.1 | sterol methyltransferase 2 | Chr1:7038968-7040053 REVERSE LENGTH=361 | 201606	1	4	4	4	0	1	0	0	0	0	0	0	0	0	0	0	0	0	0	0	0	0	0	0	0	0	0	0	0	0	0	0	0	0	0	0	0	0	0	0	0	0	0	0
AT1G20340.1	AT1G20340.1	2	2	2	AT1G20340.1 | Cupredoxin superfamily protein | Chr1:7042770-7043273 REVERSE LENGTH=167 | 201606	1	2	2	2	1	1	1	1	1	1	1	1	1	1	1	1	1	1	1	1	1	1	1	1	1	1	2	1	1	1	1	1	0	0	0	0	1	1	1	1	1	0	1	1
AT1G20440.1	AT1G20440.1	23	23	20	AT1G20440.1 | cold-regulated 47 | Chr1:7084722-7085664 REVERSE LENGTH=265 | 201606	1	23	23	20	13	14	14	15	4	14	11	16	17	17	19	17	14	15	14	15	14	15	15	14	15	14	16	15	4	14	12	14	1	6	4	8	19	19	16	18	15	5	15	14
AT1G20450.2;AT1G20450.1	AT1G20450.2;AT1G20450.1	15;15	13;13	13;13	AT1G20450.2 | Dehydrin family protein | Chr1:7088235-7089107 REVERSE LENGTH=259 | 201606;AT1G20450.1 | Dehydrin family protein | Chr1:7088235-7089107 REVERSE LENGTH=260 | 201606	2	15	13	13	8	8	10	10	3	8	5	9	11	9	12	12	7	10	8	9	9	10	9	8	7	10	11	11	3	9	10	11	4	5	5	5	12	12	8	13	10	1	9	8
AT1G20510.3;AT1G20510.2;AT1G20510.1	AT1G20510.3;AT1G20510.2;AT1G20510.1	2;2;2	2;2;2	2;2;2	AT1G20510.3 | OPC-8:0 CoA ligase1 | Chr1:7104362-7105856 REVERSE LENGTH=468 | 201606;AT1G20510.2 | OPC-8:0 CoA ligase1 | Chr1:7103939-7105856 REVERSE LENGTH=473 | 201606;AT1G20510.1 | OPC-8:0 CoA ligase1 | Chr1:7103645-7105856 REVERSE LENGTH=546 | 201606	3	2	2	2	0	0	0	0	0	0	0	0	0	0	0	0	0	0	0	0	0	0	0	0	0	0	0	0	0	0	0	0	0	0	0	0	0	0	0	0	0	0	0	0
AT1G20540.1	AT1G20540.1	1	1	1	AT1G20540.1 | Transducin/WD40 repeat-like superfamily protein | Chr1:7112652-7115191 FORWARD LENGTH=351 | 201606	1	1	1	1	0	0	0	0	0	1	0	1	1	1	0	0	1	1	1	1	1	0	1	1	1	1	1	1	0	1	1	1	0	0	0	0	1	1	1	0	0	0	0	0
AT1G20560.1;AT1G20560.2	AT1G20560.1;AT1G20560.2	2;1	2;1	2;1	AT1G20560.1 | acyl activating enzyme 1 | Chr1:7119927-7121730 REVERSE LENGTH=556 | 201606;AT1G20560.2 | acyl activating enzyme 1 | Chr1:7119927-7121363 REVERSE LENGTH=478 | 201606	2	2	2	2	0	0	0	0	0	0	0	0	0	0	0	0	0	0	0	0	0	0	0	0	0	0	0	0	0	0	0	0	0	0	0	0	0	0	0	0	0	0	0	0
AT1G20580.1;AT1G20600.1	AT1G20580.1	4;1	4;1	2;0	AT1G20580.1 | Small nuclear ribonucleoprotein family protein | Chr1:7128979-7130371 FORWARD LENGTH=131 | 201606	2	4	4	2	1	1	1	2	0	1	0	1	1	1	3	3	1	1	1	1	2	2	2	1	1	2	3	3	0	1	2	2	0	0	0	0	4	3	3	3	0	0	0	0
AT1G20620.2;AT1G20620.5;AT1G20620.1;AT1G20620.6;AT1G20620.4;AT1G20620.7	AT1G20620.2;AT1G20620.5;AT1G20620.1;AT1G20620.6;AT1G20620.4;AT1G20620.7	19;19;19;19;14;12	15;15;15;15;12;10	13;13;13;13;10;8	AT1G20620.2 | catalase 3 | Chr1:7143142-7145807 FORWARD LENGTH=427 | 201606;AT1G20620.5 | catalase 3 | Chr1:7143142-7146193 FORWARD LENGTH=485 | 201606;AT1G20620.1 | catalase 3 | Chr1:7143142-7146193 FORWARD LENGTH=492 | 201606;AT1G20620.6 | catalase 3 | C	6	19	15	13	13	14	12	11	5	12	8	10	13	15	15	12	13	11	14	13	11	15	14	13	14	13	13	13	4	14	14	13	0	7	6	6	9	9	10	9	11	4	9	9
AT1G20630.1	AT1G20630.1	10	3	3	AT1G20630.1 | catalase 1 | Chr1:7146812-7149609 FORWARD LENGTH=492 | 201606	1	10	3	3	5	7	6	7	3	7	4	6	6	8	8	8	7	6	7	7	7	7	7	7	8	8	8	7	1	6	7	7	0	1	1	1	7	7	7	7	7	1	6	6
AT1G20696.3;AT1G20696.4;AT1G20696.1;AT1G20693.2;AT1G20693.3;AT1G20693.1	AT1G20696.3;AT1G20696.4;AT1G20696.1;AT1G20693.2;AT1G20693.3;AT1G20693.1	1;1;1;1;1;1	1;1;1;1;1;1	1;1;1;1;1;1	AT1G20696.3 | high mobility group B3 | Chr1:7180357-7181170 FORWARD LENGTH=98 | 201606;AT1G20696.4 | high mobility group B3 | Chr1:7180357-7181174 FORWARD LENGTH=99 | 201606;AT1G20696.1 | high mobility group B3 | Chr1:7179825-7181174 FORWARD LENGTH=141 | 2	6	1	1	1	0	0	0	0	0	0	0	0	0	0	0	0	0	0	0	0	0	0	0	0	0	0	0	0	0	0	0	1	0	0	0	0	0	0	0	0	0	0	0	0
AT1G20760.1	AT1G20760.1	11	10	10	AT1G20760.1 | Calcium-binding EF hand family protein | Chr1:7209515-7214773 FORWARD LENGTH=1019 | 201606	1	11	10	10	4	4	4	2	1	3	2	6	4	4	7	6	3	4	4	3	2	1	1	2	5	2	4	4	0	1	4	6	0	0	0	0	4	3	3	5	2	0	3	3
AT1G20770.1;AT1G20770.2	AT1G20770.1;AT1G20770.2	6;3	6;3	6;3	AT1G20770.1 | coiled-coil protein | Chr1:7215345-7216648 REVERSE LENGTH=215 | 201606;AT1G20770.2 | coiled-coil protein | Chr1:7215733-7216648 REVERSE LENGTH=171 | 201606	2	6	6	6	1	1	3	3	0	4	2	3	5	3	4	4	2	3	3	2	2	3	3	3	2	2	3	3	0	0	0	0	0	0	0	0	1	2	1	2	1	0	1	1
AT1G20810.2;AT1G20810.1	AT1G20810.2;AT1G20810.1	3;3	3;3	3;3	AT1G20810.2 | FKBP-like peptidyl-prolyl cis-trans isomerase family protein | Chr1:7232025-7233235 FORWARD LENGTH=229 | 201606;AT1G20810.1 | FKBP-like peptidyl-prolyl cis-trans isomerase family protein | Chr1:7232025-7233367 FORWARD LENGTH=232 | 201606	2	3	3	3	1	1	0	0	0	1	1	2	1	1	1	0	1	2	1	1	2	1	2	2	0	2	1	1	0	1	1	1	0	0	0	0	0	0	0	0	1	0	0	1
AT1G20850.1	AT1G20850.1	5	4	3	AT1G20850.1 | xylem cysteine peptidase 2 | Chr1:7252208-7253537 FORWARD LENGTH=356 | 201606	1	5	4	3	1	1	1	1	0	1	0	1	1	1	2	2	1	1	1	1	0	0	0	0	1	1	1	1	0	0	0	0	0	0	0	0	1	0	0	1	0	0	0	0
AT1G20950.1	AT1G20950.1	16	16	9	AT1G20950.1 | Phosphofructokinase family protein | Chr1:7297467-7301336 REVERSE LENGTH=614 | 201606	1	16	16	9	6	7	4	3	1	2	1	2	3	3	3	3	4	2	4	6	2	2	2	2	3	3	5	1	0	1	1	2	0	2	1	1	5	4	7	5	8	0	3	4
AT1G20960.2;AT1G20960.1;AT2G42270.1;AT5G61140.1;AT5G61140.2	AT1G20960.2;AT1G20960.1	13;13;3;1;1	13;13;3;1;1	13;13;3;1;1	AT1G20960.2 | U5 small nuclear ribonucleoprotein helicase | Chr1:7302591-7309914 REVERSE LENGTH=2171 | 201606;AT1G20960.1 | U5 small nuclear ribonucleoprotein helicase | Chr1:7302591-7309914 REVERSE LENGTH=2171 | 201606	5	13	13	13	0	6	0	1	0	0	0	0	0	0	0	0	0	0	0	0	0	0	0	0	0	0	0	0	0	0	0	0	0	0	0	0	0	0	0	0	0	0	0	0
AT1G20970.1	AT1G20970.1	2	2	2	AT1G20970.1 | calponin-like domain protein | Chr1:7314338-7319246 FORWARD LENGTH=1364 | 201606	1	2	2	2	0	0	0	1	0	2	0	1	0	0	1	2	1	2	2	1	1	1	1	1	0	0	1	1	0	0	0	0	0	0	0	0	1	0	0	1	1	0	1	1
AT1G21065.1	AT1G21065.1	3	3	3	AT1G21065.1 | secondary thiamine-phosphate synthase enzyme | Chr1:7374210-7375644 FORWARD LENGTH=217 | 201606	1	3	3	3	0	0	1	1	0	2	1	2	1	1	2	2	2	2	2	1	2	1	1	1	1	0	2	2	1	1	1	1	0	0	0	0	3	3	2	3	1	0	2	3
AT1G21080.2;AT1G21080.1;AT1G21080.3;AT1G76700.1	AT1G21080.2;AT1G21080.1;AT1G21080.3	6;6;5;1	6;6;5;1	6;6;5;1	AT1G21080.2 | DNAJ heat shock N-terminal domain-containing protein | Chr1:7378822-7380927 REVERSE LENGTH=304 | 201606;AT1G21080.1 | DNAJ heat shock N-terminal domain-containing protein | Chr1:7378822-7382275 REVERSE LENGTH=391 | 201606;AT1G21080.3 | DNAJ h	4	6	6	6	1	1	1	1	0	0	0	0	1	1	0	1	0	1	1	0	0	0	0	0	2	1	2	2	0	0	0	0	0	0	0	0	1	1	1	0	1	0	1	1
AT1G21090.2;AT1G21090.1	AT1G21090.2;AT1G21090.1	1;1	1;1	1;1	AT1G21090.2 | Cupredoxin superfamily protein | Chr1:7384854-7386045 FORWARD LENGTH=225 | 201606;AT1G21090.1 | Cupredoxin superfamily protein | Chr1:7384854-7386199 FORWARD LENGTH=242 | 201606	2	1	1	1	0	0	0	1	0	0	0	0	0	0	0	0	0	0	0	0	1	0	0	0	0	0	0	0	0	0	0	0	0	0	0	0	0	0	0	0	0	0	0	0
AT1G21120.1;AT1G21110.1;AT1G21120.2;AT1G21100.1	AT1G21120.1;AT1G21110.1;AT1G21120.2;AT1G21100.1	5;5;5;3	1;1;1;0	1;1;1;0	AT1G21120.1 | O-methyltransferase family protein | Chr1:7395331-7396640 REVERSE LENGTH=373 | 201606;AT1G21110.1 | O-methyltransferase family protein | Chr1:7390110-7391419 REVERSE LENGTH=373 | 201606;AT1G21120.2 | O-methyltransferase family protein | Chr1:	4	5	1	1	1	2	0	0	1	1	0	0	3	5	2	2	1	0	2	1	0	0	0	0	0	0	0	0	0	0	0	0	0	0	0	0	0	0	0	0	0	0	0	0
AT1G21130.1;AT1G21130.2	AT1G21130.1;AT1G21130.2	6;5	6;5	2;2	AT1G21130.1 | O-methyltransferase family protein | Chr1:7399170-7400470 REVERSE LENGTH=373 | 201606;AT1G21130.2 | O-methyltransferase family protein | Chr1:7399489-7400470 REVERSE LENGTH=296 | 201606	2	6	6	2	1	2	0	0	2	2	0	0	3	6	2	4	2	0	2	1	0	0	0	0	1	1	1	1	0	0	0	0	0	0	0	0	0	0	0	0	1	0	0	0
AT1G21190.1	AT1G21190.1	4	2	2	AT1G21190.1 | Small nuclear ribonucleoprotein family protein | Chr1:7419989-7420856 REVERSE LENGTH=97 | 201606	1	4	2	2	1	1	1	0	1	2	1	2	2	2	1	2	2	2	2	2	1	1	1	1	3	3	2	3	1	2	2	2	0	0	0	0	3	3	3	3	3	0	3	3
AT1G21350.2;AT1G21350.3;AT1G21350.5;AT1G21350.4;AT1G21350.1	AT1G21350.2;AT1G21350.3;AT1G21350.5;AT1G21350.4;AT1G21350.1	3;3;3;2;2	3;3;3;2;2	3;3;3;2;2	AT1G21350.2 | Thioredoxin superfamily protein | Chr1:7477376-7479012 REVERSE LENGTH=225 | 201606;AT1G21350.3 | Thioredoxin superfamily protein | Chr1:7477376-7479012 REVERSE LENGTH=252 | 201606;AT1G21350.5 | Thioredoxin superfamily protein | Chr1:7477376-7	5	3	3	3	3	3	3	3	2	1	2	3	3	3	3	3	2	2	2	2	3	3	3	3	3	3	3	3	0	3	3	3	0	0	0	0	3	3	3	3	3	0	3	3
AT1G21380.1	AT1G21380.1	7	7	7	AT1G21380.1 | Target of Myb protein 1 | Chr1:7485806-7488032 REVERSE LENGTH=506 | 201606	1	7	7	7	2	1	2	2	1	3	0	2	3	4	3	4	4	4	4	4	2	1	2	2	5	3	5	5	0	0	0	0	0	0	0	0	2	4	3	3	3	0	3	3
AT1G21440.2;AT1G21440.1	AT1G21440.2;AT1G21440.1	10;10	10;10	8;8	AT1G21440.2 | Phosphoenolpyruvate carboxylase family protein | Chr1:7502325-7504103 REVERSE LENGTH=336 | 201606;AT1G21440.1 | Phosphoenolpyruvate carboxylase family protein | Chr1:7502325-7504103 REVERSE LENGTH=336 | 201606	2	10	10	8	6	6	6	5	6	7	4	8	8	9	7	6	9	8	9	9	9	7	9	9	9	7	9	8	3	7	7	6	0	1	0	1	5	6	6	6	6	0	6	5
AT1G21600.2;AT1G21600.1	AT1G21600.2;AT1G21600.1	11;11	11;11	11;11	AT1G21600.2 | plastid transcriptionally active 6 | Chr1:7571514-7573782 REVERSE LENGTH=328 | 201606;AT1G21600.1 | plastid transcriptionally active 6 | Chr1:7571514-7573782 REVERSE LENGTH=328 | 201606	2	11	11	11	4	3	5	5	3	6	5	5	6	7	5	6	6	6	6	5	6	5	6	6	8	7	8	6	2	3	4	3	0	1	0	1	5	5	5	5	4	0	6	5
AT1G21630.3;AT1G21630.1;AT1G21630.4;AT1G21630.2	AT1G21630.3;AT1G21630.1;AT1G21630.4;AT1G21630.2	15;15;15;15	15;15;15;15	14;14;14;14	AT1G21630.3 | Calcium-binding EF hand family protein | Chr1:7581457-7587796 FORWARD LENGTH=1196 | 201606;AT1G21630.1 | Calcium-binding EF hand family protein | Chr1:7581457-7587796 FORWARD LENGTH=1218 | 201606;AT1G21630.4 | Calcium-binding EF hand family p	4	15	15	14	5	3	5	5	1	4	1	5	6	6	7	6	5	7	5	5	4	4	5	3	3	2	4	5	0	2	3	4	0	0	0	0	4	3	5	3	2	0	2	2
AT1G21640.1;AT1G21640.2	AT1G21640.1;AT1G21640.2	2;2	2;2	2;2	AT1G21640.1 | NAD kinase 2 | Chr1:7588726-7592669 FORWARD LENGTH=985 | 201606;AT1G21640.2 | NAD kinase 2 | Chr1:7588726-7592669 FORWARD LENGTH=999 | 201606	2	2	2	2	1	1	0	0	0	0	0	0	0	0	0	0	0	0	1	1	0	0	0	0	1	0	0	0	0	0	0	0	0	0	0	0	0	0	0	0	1	0	1	1
AT1G21660.1	AT1G21660.1	5	5	5	AT1G21660.1 | Chaperone DnaJ-domain superfamily protein | Chr1:7605924-7608835 FORWARD LENGTH=523 | 201606	1	5	5	5	1	1	1	1	0	1	1	0	2	2	2	2	2	2	2	2	0	0	0	0	2	2	2	2	0	0	1	1	0	0	0	0	2	2	2	2	0	0	0	0
AT1G21670.1	AT1G21670.1	10	9	9	AT1G21670.1 | DPP6 amino-terminal domain protein | Chr1:7610409-7612520 FORWARD LENGTH=703 | 201606	1	10	9	9	1	1	2	2	0	1	0	1	2	1	3	3	1	1	1	1	2	3	2	2	1	1	2	2	1	5	3	5	0	0	0	0	1	0	0	1	1	0	1	1
AT1G21680.1	AT1G21680.1	13	13	12	AT1G21680.1 | DPP6 N-terminal domain-like protein | Chr1:7613028-7615148 FORWARD LENGTH=706 | 201606	1	13	13	12	2	1	4	4	1	2	1	2	3	3	5	3	2	3	1	2	2	2	2	3	1	2	2	2	2	6	6	7	0	0	0	0	5	5	5	4	1	0	1	1
AT1G21720.1	AT1G21720.1	5	5	3	AT1G21720.1 | proteasome beta subunit C1 | Chr1:7626394-7628070 FORWARD LENGTH=204 | 201606	1	5	5	3	0	0	0	0	0	1	0	0	2	3	2	0	3	1	3	1	0	0	0	0	2	2	1	3	0	1	1	0	0	0	0	0	0	5	5	0	2	0	1	0
AT1G21750.1;AT1G21750.2	AT1G21750.1;AT1G21750.2	33;30	33;30	30;27	AT1G21750.1 | PDI-like 1-1 | Chr1:7645767-7648514 FORWARD LENGTH=501 | 201606;AT1G21750.2 | PDI-like 1-1 | Chr1:7645767-7648695 FORWARD LENGTH=487 | 201606	2	33	33	30	21	21	23	23	15	24	11	22	26	26	27	27	26	26	28	27	22	23	24	22	25	24	25	24	7	22	22	25	6	12	7	14	25	26	25	24	26	7	26	24
AT1G21770.1	AT1G21770.1	3	3	3	AT1G21770.1 | Acyl-CoA N-acyltransferases (NAT) superfamily protein | Chr1:7651843-7652249 REVERSE LENGTH=111 | 201606	1	3	3	3	1	1	1	1	1	1	2	2	3	3	3	3	2	2	2	2	2	2	2	1	1	2	1	2	0	0	0	0	1	1	1	2	2	2	1	2	1	0	1	1
AT1G21850.1	AT1G21850.1	1	1	1	AT1G21850.1 | SKU5 similar 8 | Chr1:7667803-7670530 REVERSE LENGTH=551 | 201606	1	1	1	1	0	0	0	0	0	0	0	0	0	0	0	0	0	0	1	0	0	0	0	0	0	0	0	0	0	0	0	0	0	0	0	0	0	0	0	0	0	0	0	0
AT1G21880.2;AT1G21880.1	AT1G21880.2;AT1G21880.1	4;3	4;3	3;2	AT1G21880.2 | lysm domain GPI-anchored protein 1 precursor | Chr1:7680689-7682526 FORWARD LENGTH=416 | 201606;AT1G21880.1 | lysm domain GPI-anchored protein 1 precursor | Chr1:7680689-7682048 FORWARD LENGTH=316 | 201606	2	4	4	3	1	1	3	3	1	2	2	2	2	2	4	2	2	3	2	2	2	2	2	2	3	2	2	2	1	2	2	2	0	0	0	0	3	2	2	3	2	0	2	2
AT1G22270.1	AT1G22270.1	6	6	5	AT1G22270.1 | Trm112p-like protein | Chr1:7865548-7865922 FORWARD LENGTH=124 | 201606	1	6	6	5	2	2	3	3	1	3	2	3	2	2	2	2	3	3	2	2	2	2	2	2	3	3	3	3	1	2	2	2	0	0	0	0	2	2	2	2	3	0	2	3
AT1G22280.1;AT1G22280.3	AT1G22280.1;AT1G22280.3	1;1	1;1	1;1	AT1G22280.1 | phytochrome-associated protein phosphatase type 2C | Chr1:7874236-7875496 FORWARD LENGTH=281 | 201606;AT1G22280.3 | phytochrome-associated protein phosphatase type 2C | Chr1:7874236-7875496 FORWARD LENGTH=287 | 201606	2	1	1	1	0	0	1	0	0	0	0	0	0	1	1	1	0	0	0	0	0	1	0	1	1	1	1	1	0	0	1	1	0	0	0	0	0	0	1	0	0	0	0	0
AT1G22300.2;AT1G22300.1;AT1G22300.3;AT1G22290.1;AT1G22290.2	AT1G22300.2;AT1G22300.1;AT1G22300.3	13;13;12;1;1	12;12;11;1;1	10;10;9;1;1	AT1G22300.2 | general regulatory factor 10 | Chr1:7879244-7881103 REVERSE LENGTH=254 | 201606;AT1G22300.1 | general regulatory factor 10 | Chr1:7879146-7881103 REVERSE LENGTH=254 | 201606;AT1G22300.3 | general regulatory factor 10 | Chr1:7879601-7881103 RE	5	13	12	10	11	11	9	9	6	7	6	6	11	12	10	9	11	8	12	12	8	9	9	9	10	8	10	9	5	12	11	10	0	5	5	5	10	11	11	10	12	4	12	10
AT1G22330.1	AT1G22330.1	3	3	1	AT1G22330.1 | RNA-binding (RRM/RBD/RNP motifs) family protein | Chr1:7886693-7889241 FORWARD LENGTH=291 | 201606	1	3	3	1	1	1	1	1	1	2	1	1	2	3	3	2	1	1	1	1	1	1	1	1	2	1	3	2	1	1	1	1	0	0	0	0	1	2	2	2	1	0	1	1
AT1G22360.2;AT1G22360.1	AT1G22360.2;AT1G22360.1	3;3	3;3	3;3	AT1G22360.2 | UDP-glucosyl transferase 85A2 | Chr1:7895068-7897527 REVERSE LENGTH=469 | 201606;AT1G22360.1 | UDP-glucosyl transferase 85A2 | Chr1:7895068-7897527 REVERSE LENGTH=481 | 201606	2	3	3	3	1	1	0	0	0	0	0	0	0	0	0	0	0	0	0	0	0	0	0	0	0	0	0	0	0	0	0	0	0	0	0	0	0	0	0	0	0	0	0	0
AT1G22400.1;AT1G22370.1;AT1G22370.2;AT1G22340.1	AT1G22400.1	3;1;1;1	3;1;1;1	3;1;1;1	AT1G22400.1 | UDP-Glycosyltransferase superfamily protein | Chr1:7903851-7906607 REVERSE LENGTH=489 | 201606	4	3	3	3	2	3	1	0	0	0	0	0	2	2	0	1	1	1	1	1	0	0	0	0	1	1	1	1	0	0	0	0	0	0	0	0	2	2	1	2	2	0	2	1
AT1G22410.1	AT1G22410.1	7	5	5	AT1G22410.1 | Class-II DAHP synthetase family protein | Chr1:7912120-7914742 FORWARD LENGTH=527 | 201606	1	7	5	5	2	2	1	1	1	1	0	1	1	2	1	0	2	1	3	3	0	0	1	0	2	2	1	2	0	1	1	0	0	0	0	0	1	2	2	1	4	0	1	1
AT1G22430.2;AT1G22430.1;AT1G22430.5;AT1G22430.4;AT1G22430.3;AT4G22110.2;AT4G22110.1	AT1G22430.2;AT1G22430.1	7;7;3;3;3;1;1	7;7;3;3;3;1;1	7;7;3;3;3;1;1	AT1G22430.2 | GroES-like zinc-binding dehydrogenase family protein | Chr1:7919235-7921594 FORWARD LENGTH=388 | 201606;AT1G22430.1 | GroES-like zinc-binding dehydrogenase family protein | Chr1:7919235-7921594 FORWARD LENGTH=388 | 201606	7	7	7	7	2	3	2	1	0	0	0	0	2	2	1	1	2	1	4	4	0	0	0	0	0	0	0	0	0	2	1	1	0	0	0	0	1	1	1	1	1	0	0	0
AT1G22440.1	AT1G22440.1	3	3	3	AT1G22440.1 | Zinc-binding alcohol dehydrogenase family protein | Chr1:7922560-7924759 FORWARD LENGTH=386 | 201606	1	3	3	3	1	1	1	0	0	0	0	0	0	0	0	0	0	0	0	0	0	0	0	0	1	1	1	1	0	0	0	0	0	0	0	0	0	0	1	0	0	0	0	0
AT1G22450.1	AT1G22450.1	10	10	9	AT1G22450.1 | cytochrome C oxidase 6B | Chr1:7925447-7926918 FORWARD LENGTH=191 | 201606	1	10	10	9	6	5	6	6	4	6	7	9	7	6	8	8	5	6	6	6	5	5	5	5	6	6	6	6	2	6	5	6	1	5	3	7	7	7	7	7	6	2	6	6
AT1G22520.1;AT1G22520.2	AT1G22520.1;AT1G22520.2	2;2	2;2	2;2	AT1G22520.1 | MICOS complex subunit Mic10-like protein (DUF543) | Chr1:7953299-7954304 REVERSE LENGTH=99 | 201606;AT1G22520.2 | MICOS complex subunit Mic10-like protein (DUF543) | Chr1:7952996-7954304 REVERSE LENGTH=179 | 201606	2	2	2	2	0	0	0	0	0	1	1	1	1	1	0	0	0	0	0	0	1	1	0	0	1	1	1	1	0	0	0	0	0	0	0	0	1	1	1	0	0	0	0	0
AT1G22530.1;AT1G22530.2	AT1G22530.1;AT1G22530.2	37;34	37;34	35;32	AT1G22530.1 | PATELLIN 2 | Chr1:7955773-7958326 REVERSE LENGTH=683 | 201606;AT1G22530.2 | PATELLIN 2 | Chr1:7955773-7958326 REVERSE LENGTH=649 | 201606	2	37	37	35	25	24	25	24	10	22	19	23	28	28	26	25	20	18	20	20	22	23	23	20	22	23	24	23	10	25	27	26	2	4	1	5	29	30	27	29	24	1	26	27
AT1G22610.1	AT1G22610.1	6	6	6	AT1G22610.1 | C2 calcium/lipid-binding plant phosphoribosyltransferase family protein | Chr1:7994478-7997567 FORWARD LENGTH=1029 | 201606	1	6	6	6	0	0	2	2	0	1	0	1	1	0	4	3	1	1	1	0	2	3	3	3	3	1	4	3	0	1	1	1	0	0	0	0	1	1	1	1	0	0	0	0
AT1G22650.1	AT1G22650.1	1	1	1	AT1G22650.1 | Plant neutral invertase family protein | Chr1:8013529-8015647 REVERSE LENGTH=534 | 201606	1	1	1	1	0	0	0	0	0	0	0	0	0	0	0	0	0	0	0	0	0	0	0	0	0	0	0	0	0	0	0	0	0	0	0	0	0	0	0	0	1	0	0	0
AT4G09800.1;AT1G34030.1;AT1G22780.1	AT4G09800.1;AT1G34030.1;AT1G22780.1	9;9;9	9;9;9	9;9;9	AT4G09800.1 | S18 ribosomal protein | Chr4:6173818-6174963 FORWARD LENGTH=152 | 201606;AT1G34030.1 | Ribosomal protein S13/S18 family | Chr1:12370285-12371465 REVERSE LENGTH=152 | 201606;AT1G22780.1 | Ribosomal protein S13/S18 family | Chr1:8067990-8069163	3	9	9	9	7	9	4	7	4	6	3	6	6	5	5	5	4	4	4	5	5	4	5	5	6	5	5	5	2	4	3	5	0	1	1	1	6	6	6	6	6	1	5	5
AT1G22840.1;AT1G22840.2	AT1G22840.1;AT1G22840.2	5;4	5;4	3;3	AT1G22840.1 | CYTOCHROME C-1 | Chr1:8079384-8080286 FORWARD LENGTH=114 | 201606;AT1G22840.2 | CYTOCHROME C-1 | Chr1:8079384-8080246 FORWARD LENGTH=102 | 201606	2	5	5	3	3	3	3	3	0	3	3	3	2	2	4	3	4	5	4	4	3	3	3	3	4	4	4	4	1	2	2	2	1	2	2	2	4	4	2	4	4	0	4	4
AT1G22920.1;AT1G22920.2;AT1G71230.1	AT1G22920.1;AT1G22920.2	10;7;3	10;7;3	10;7;3	AT1G22920.1 | COP9 signalosome 5A | Chr1:8109882-8111895 REVERSE LENGTH=357 | 201606;AT1G22920.2 | COP9 signalosome 5A | Chr1:8109998-8111895 REVERSE LENGTH=351 | 201606	3	10	10	10	1	1	2	2	1	2	1	1	6	4	3	5	5	3	4	6	5	5	5	5	5	5	6	6	0	3	3	2	0	0	0	0	3	4	4	3	4	0	3	5
AT1G22940.1	AT1G22940.1	1	1	1	AT1G22940.1 | thiamin biosynthesis protein | Chr1:8122384-8124908 FORWARD LENGTH=522 | 201606	1	1	1	1	1	1	1	1	0	0	0	0	1	1	1	1	1	1	1	1	1	1	1	1	1	1	1	1	0	1	1	1	0	0	0	0	1	1	1	0	1	0	1	1
AT1G23100.1	AT1G23100.1	7	7	7	AT1G23100.1 | GroES-like family protein | Chr1:8195867-8196336 FORWARD LENGTH=97 | 201606	1	7	7	7	4	3	4	4	2	4	4	5	6	5	6	6	3	3	2	3	4	4	4	4	5	4	4	4	2	4	4	4	0	1	0	2	3	3	3	3	4	0	4	4
AT1G23130.1	AT1G23130.1	3	3	3	AT1G23130.1 | Polyketide cyclase/dehydrase and lipid transport superfamily protein | Chr1:8200434-8200997 FORWARD LENGTH=160 | 201606	1	3	3	3	2	2	2	2	0	1	1	1	1	1	1	1	2	1	3	2	3	3	3	2	2	2	2	2	0	3	3	3	0	0	0	0	1	1	1	1	2	0	2	2
AT1G23140.1;AT5G37740.1;AT5G37740.2	AT1G23140.1	3;1;1	3;1;1	3;1;1	AT1G23140.1 | Calcium-dependent lipid-binding (CaLB domain) family protein | Chr1:8202362-8203172 REVERSE LENGTH=165 | 201606	3	3	3	3	1	1	1	1	1	2	1	2	2	2	2	2	2	2	2	2	2	2	2	2	2	2	3	3	0	3	3	3	0	0	0	0	1	2	2	2	1	0	1	1
AT1G23180.1;AT1G23180.2	AT1G23180.1;AT1G23180.2	4;2	4;2	4;2	AT1G23180.1 | ARM repeat superfamily protein | Chr1:8216125-8219515 FORWARD LENGTH=834 | 201606;AT1G23180.2 | ARM repeat superfamily protein | Chr1:8216125-8218829 FORWARD LENGTH=630 | 201606	2	4	4	4	0	0	0	0	0	0	0	0	0	0	0	0	0	0	0	0	0	0	0	0	0	0	0	0	0	0	0	0	0	0	0	0	0	1	2	0	0	0	0	0
AT1G23190.1	AT1G23190.1	27	17	17	AT1G23190.1 | Phosphoglucomutase/phosphomannomutase family protein | Chr1:8219946-8224186 FORWARD LENGTH=583 | 201606	1	27	17	17	14	15	12	11	7	14	11	16	17	16	11	15	16	15	18	17	13	12	17	15	16	15	18	16	5	12	11	10	0	4	4	5	15	17	16	15	17	4	16	16
AT1G23205.1	AT1G23205.1	1	1	1	AT1G23205.1 | Plant invertase/pectin methylesterase inhibitor superfamily protein | Chr1:8234234-8234851 REVERSE LENGTH=205 | 201606	1	1	1	1	1	1	1	1	1	1	0	1	1	1	1	1	1	1	1	1	0	0	0	0	1	1	1	1	0	1	1	1	0	0	0	0	1	1	1	1	0	0	0	0
AT1G23260.1;AT1G23260.2	AT1G23260.1;AT1G23260.2	4;3	3;3	3;3	AT1G23260.1 | MMS ZWEI homologue 1 | Chr1:8257209-8258573 REVERSE LENGTH=158 | 201606;AT1G23260.2 | MMS ZWEI homologue 1 | Chr1:8257209-8258247 REVERSE LENGTH=123 | 201606	2	4	3	3	2	0	2	3	1	0	1	1	2	2	2	3	2	3	3	2	2	2	1	1	1	0	1	1	0	1	1	1	0	1	0	1	1	1	1	1	1	0	1	1
AT1G70600.1;AT1G23290.1	AT1G70600.1;AT1G23290.1	6;6	6;6	6;6	AT1G70600.1 | Ribosomal protein L18e/L15 superfamily protein | Chr1:26621168-26621608 REVERSE LENGTH=146 | 201606;AT1G23290.1 | Ribosomal protein L18e/L15 superfamily protein | Chr1:8263007-8263447 FORWARD LENGTH=146 | 201606	2	6	6	6	4	4	4	4	5	5	4	4	6	6	6	5	5	5	6	6	4	4	5	5	5	5	5	5	1	4	4	4	0	0	0	0	5	6	6	5	6	2	5	5
AT1G23300.1	AT1G23300.1	1	1	1	AT1G23300.1 | MATE efflux family protein | Chr1:8263827-8266048 REVERSE LENGTH=515 | 201606	1	1	1	1	1	1	1	1	1	1	1	0	0	1	1	1	1	1	1	1	1	1	1	1	1	1	1	1	0	1	1	1	0	0	0	0	1	1	1	0	0	0	0	0
AT1G23310.1;AT1G23310.2	AT1G23310.1;AT1G23310.2	26;22	26;22	14;11	AT1G23310.1 | glutamate:glyoxylate aminotransferase | Chr1:8268720-8271329 REVERSE LENGTH=481 | 201606;AT1G23310.2 | glutamate:glyoxylate aminotransferase | Chr1:8268808-8271329 REVERSE LENGTH=441 | 201606	2	26	26	14	18	19	19	19	11	19	11	18	18	21	20	19	23	17	22	22	17	17	19	18	18	15	16	18	5	19	20	19	0	4	2	4	18	20	22	18	20	4	17	20
AT1G23360.1;AT1G23360.3;AT1G23360.2	AT1G23360.1;AT1G23360.3;AT1G23360.2	2;1;1	2;1;1	2;1;1	AT1G23360.1 | S-adenosyl-L-methionine-dependent methyltransferases superfamily protein | Chr1:8295421-8296893 REVERSE LENGTH=261 | 201606;AT1G23360.3 | S-adenosyl-L-methionine-dependent methyltransferases superfamily protein | Chr1:8295421-8296339 REVERSE	3	2	2	2	0	1	0	0	0	0	0	0	0	0	0	0	1	0	1	1	0	0	0	0	1	1	0	0	0	0	0	0	0	0	0	0	0	0	0	0	1	0	0	0
AT1G23400.1	AT1G23400.1	1	1	1	AT1G23400.1 | RNA-binding CRS1 / YhbY (CRM) domain-containing protein | Chr1:8312199-8314740 REVERSE LENGTH=564 | 201606	1	1	1	1	0	0	0	0	0	0	0	0	0	0	0	0	0	0	0	0	0	0	0	0	1	0	0	0	0	0	0	0	0	0	0	0	0	0	0	0	0	0	0	0
AT1G23440.3;AT1G23440.1;AT1G23440.2	AT1G23440.3;AT1G23440.1	5;5;2	5;5;2	5;5;2	AT1G23440.3 | Peptidase C15%2C pyroglutamyl peptidase I-like protein | Chr1:8321940-8324019 FORWARD LENGTH=217 | 201606;AT1G23440.1 | Peptidase C15%2C pyroglutamyl peptidase I-like protein | Chr1:8321940-8324019 FORWARD LENGTH=217 | 201606	3	5	5	5	1	1	0	0	0	0	0	0	0	1	0	0	2	0	3	3	0	0	0	0	1	1	2	1	0	1	1	0	0	0	0	0	2	2	3	2	3	0	3	2
AT1G23460.2;AT1G23460.1	AT1G23460.2;AT1G23460.1	2;2	2;2	2;2	AT1G23460.2 | Pectin lyase-like superfamily protein | Chr1:8327454-8329622 FORWARD LENGTH=436 | 201606;AT1G23460.1 | Pectin lyase-like superfamily protein | Chr1:8327382-8329622 FORWARD LENGTH=460 | 201606	2	2	2	2	1	0	1	0	0	0	0	0	0	0	0	0	0	0	0	0	0	0	0	0	0	0	0	0	0	0	0	0	0	0	0	0	0	0	0	0	0	0	0	0
AT1G23740.1	AT1G23740.1	22	22	22	AT1G23740.1 | Oxidoreductase%2C zinc-binding dehydrogenase family protein | Chr1:8398245-8399656 REVERSE LENGTH=386 | 201606	1	22	22	22	15	10	14	15	8	15	8	14	17	18	17	16	17	16	17	16	17	18	15	17	17	15	17	17	4	17	17	17	0	5	3	6	15	17	18	17	17	3	17	17
AT1G23800.1;AT1G23800.2	AT1G23800.1;AT1G23800.2	4;3	2;1	2;1	AT1G23800.1 | aldehyde dehydrogenase 2B7 | Chr1:8412238-8414804 REVERSE LENGTH=534 | 201606;AT1G23800.2 | aldehyde dehydrogenase 2B7 | Chr1:8412868-8414804 REVERSE LENGTH=408 | 201606	2	4	2	2	1	1	1	1	0	1	1	0	1	1	1	1	1	2	2	2	1	1	1	1	0	0	0	0	0	0	0	0	0	0	0	0	1	2	2	2	2	0	2	2
AT1G23820.1;AT1G23820.2	AT1G23820.1;AT1G23820.2	12;10	12;10	9;7	AT1G23820.1 | spermidine synthase | Chr1:8420410-8422724 FORWARD LENGTH=334 | 201606;AT1G23820.2 | spermidine synthase | Chr1:8420278-8422480 FORWARD LENGTH=327 | 201606	2	12	12	9	7	3	6	5	7	8	3	8	8	8	9	9	7	8	9	9	7	7	6	6	8	7	7	8	1	7	6	7	0	1	0	2	8	8	7	8	7	0	7	6
AT1G24020.2;AT1G24020.1	AT1G24020.2;AT1G24020.1	11;11	11;11	11;11	AT1G24020.2 | MLP-like protein 423 | Chr1:8500653-8501458 REVERSE LENGTH=155 | 201606;AT1G24020.1 | MLP-like protein 423 | Chr1:8500653-8501458 REVERSE LENGTH=155 | 201606	2	11	11	11	10	10	10	9	6	11	9	9	10	10	10	9	8	7	8	8	10	10	10	10	10	11	10	11	5	8	9	9	3	8	2	8	8	10	8	10	7	4	7	7
AT1G24050.1	AT1G24050.1	8	8	8	AT1G24050.1 | RNA-processing%2C Lsm domain-containing protein | Chr1:8507057-8508439 FORWARD LENGTH=188 | 201606	1	8	8	8	2	2	3	3	1	3	3	3	2	4	4	3	3	3	4	3	2	4	3	3	4	4	3	4	0	2	2	3	0	0	0	0	3	5	5	4	2	0	3	3
AT1G24100.1	AT1G24100.1	8	8	8	AT1G24100.1 | UDP-glucosyl transferase 74B1 | Chr1:8525547-8527010 REVERSE LENGTH=460 | 201606	1	8	8	8	3	3	2	2	1	0	2	0	2	3	2	3	2	0	2	2	0	2	2	1	2	1	2	2	0	1	0	0	0	0	0	0	1	3	4	2	3	0	3	3
AT1G24180.1	AT1G24180.1	14	10	10	AT1G24180.1 | Thiamin diphosphate-binding fold (THDP-binding) superfamily protein | Chr1:8560777-8563382 REVERSE LENGTH=393 | 201606	1	14	10	10	1	1	1	1	2	4	1	3	5	5	1	5	5	4	7	7	2	2	3	2	4	4	5	5	0	3	4	3	0	0	0	0	5	6	7	4	2	0	2	2
AT1G24300.2;AT1G24300.1;AT1G24300.3	AT1G24300.2;AT1G24300.1;AT1G24300.3	10;10;9	10;10;9	8;8;8	AT1G24300.2 | GYF domain-containing protein | Chr1:8614515-8620420 REVERSE LENGTH=1490 | 201606;AT1G24300.1 | GYF domain-containing protein | Chr1:8614515-8620420 REVERSE LENGTH=1495 | 201606;AT1G24300.3 | GYF domain-containing protein | Chr1:8615178-86204	3	10	10	8	1	1	2	2	1	3	2	4	3	3	3	2	2	4	5	2	1	0	1	0	3	2	3	3	0	0	0	0	0	0	0	0	3	5	5	4	2	0	2	2
AT1G24310.1	AT1G24310.1	4	4	4	AT1G24310.1 | nuclear pore complex protein | Chr1:8624192-8626179 FORWARD LENGTH=377 | 201606	1	4	4	4	1	1	1	1	1	1	0	1	2	3	3	3	2	2	2	2	1	1	0	0	1	2	2	2	0	1	2	2	0	0	0	0	1	1	1	0	1	0	1	1
AT1G24360.1	AT1G24360.1	10	10	10	AT1G24360.1 | NAD(P)-binding Rossmann-fold superfamily protein | Chr1:8640820-8643283 FORWARD LENGTH=319 | 201606	1	10	10	10	5	5	5	5	3	7	1	5	6	7	5	4	9	6	9	9	5	7	6	5	6	5	9	7	2	8	7	5	0	2	0	2	5	8	9	5	7	0	6	6
AT1G24510.1;AT1G24510.2;AT1G24510.3;AT1G67760.1	AT1G24510.1;AT1G24510.2;AT1G24510.3	19;16;16;2	19;16;16;2	19;16;16;2	AT1G24510.1 | TCP-1/cpn60 chaperonin family protein | Chr1:8685504-8688101 REVERSE LENGTH=535 | 201606;AT1G24510.2 | TCP-1/cpn60 chaperonin family protein | Chr1:8685504-8687660 REVERSE LENGTH=459 | 201606;AT1G24510.3 | TCP-1/cpn60 chaperonin family protei	4	19	19	19	4	6	5	3	1	2	1	1	5	6	4	4	4	2	7	6	4	3	5	2	7	6	6	5	0	2	3	3	0	0	0	0	5	8	8	4	7	0	7	6
AT1G24560.1	AT1G24560.1	3	3	3	AT1G24560.1 | paramyosin | Chr1:8702644-8705640 FORWARD LENGTH=678 | 201606	1	3	3	3	0	0	0	0	0	0	1	0	1	2	1	0	0	0	0	0	0	0	0	0	1	1	0	1	0	0	0	0	0	0	0	0	0	0	1	0	0	0	0	0
AT1G25220.1;AT1G25220.2;AT1G25155.1;AT1G25083.1;AT1G24909.1;AT1G24807.1	AT1G25220.1;AT1G25220.2;AT1G25155.1;AT1G25083.1;AT1G24909.1;AT1G24807.1	5;5;4;4;4;4	1;1;0;0;0;0	1;1;0;0;0;0	AT1G25220.1 | anthranilate synthase beta subunit 1 | Chr1:8837430-8839478 REVERSE LENGTH=276 | 201606;AT1G25220.2 | anthranilate synthase beta subunit 1 | Chr1:8837430-8839478 REVERSE LENGTH=289 | 201606;AT1G25155.1 | Glutamine amidotransferase type 1 fami	6	5	1	1	1	0	0	0	0	2	1	2	2	2	2	2	2	0	2	2	2	2	3	3	2	2	2	2	0	1	1	1	0	0	0	0	1	2	1	2	2	0	1	2
AT1G25230.2;AT1G25230.1;AT1G25230.3	AT1G25230.2;AT1G25230.1;AT1G25230.3	3;3;3	3;3;3	3;3;3	AT1G25230.2 | Calcineurin-like metallo-phosphoesterase superfamily protein | Chr1:8840474-8842026 REVERSE LENGTH=271 | 201606;AT1G25230.1 | Calcineurin-like metallo-phosphoesterase superfamily protein | Chr1:8840474-8842298 REVERSE LENGTH=339 | 201606;AT1G	3	3	3	3	1	1	1	1	1	1	1	1	1	1	2	2	1	1	1	1	1	1	1	1	1	1	1	1	0	1	1	1	0	0	0	0	1	1	1	1	1	0	1	1
AT1G25260.1	AT1G25260.1	2	2	2	AT1G25260.1 | Ribosomal protein L10 family protein | Chr1:8854163-8855766 REVERSE LENGTH=235 | 201606	1	2	2	2	0	0	0	0	0	0	0	0	0	0	0	0	0	0	0	0	0	0	0	0	0	0	0	0	0	0	0	0	0	0	0	0	0	1	1	0	0	0	0	0
AT1G25350.1;AT1G25350.2	AT1G25350.1;AT1G25350.2	11;10	11;10	11;10	AT1G25350.1 | glutamine-tRNA ligase%2C putative / glutaminyl-tRNA synthetase%2C putative / GlnRS | Chr1:8889280-8894205 REVERSE LENGTH=795 | 201606;AT1G25350.2 | glutamine-tRNA ligase%2C putative / glutaminyl-tRNA synthetase%2C putative / GlnRS | Chr1:8889	2	11	11	11	2	3	1	0	0	2	1	1	3	3	2	2	1	1	1	1	1	1	1	1	1	1	1	2	0	0	0	0	0	0	0	0	3	5	5	2	2	0	2	2
AT1G25420.1	AT1G25420.1	1	1	1	AT1G25420.1 | Regulator of Vps4 activity in the MVB pathway protein | Chr1:8916141-8917980 FORWARD LENGTH=323 | 201606	1	1	1	1	0	0	0	0	0	0	0	0	0	0	0	0	0	0	0	0	0	0	0	0	0	0	0	0	0	0	0	0	0	0	0	0	0	0	0	0	0	0	0	0
AT1G25490.1	AT1G25490.1	12	12	10	AT1G25490.1 | ARM repeat superfamily protein | Chr1:8951700-8954899 FORWARD LENGTH=588 | 201606	1	12	12	10	7	9	4	2	1	2	1	1	2	5	4	2	2	1	2	2	0	0	0	0	3	1	1	2	0	0	0	0	0	0	0	0	3	5	5	2	5	0	3	3
AT1G26090.1	AT1G26090.1	1	1	1	AT1G26090.1 | P-loop containing nucleoside triphosphate hydrolases superfamily protein | Chr1:9020509-9022619 FORWARD LENGTH=455 | 201606	1	1	1	1	0	0	0	0	0	0	0	0	0	0	0	0	0	0	0	0	0	0	0	0	0	0	0	0	0	1	1	0	0	0	0	0	1	1	1	0	0	0	0	0
AT1G26110.2;AT1G26110.1	AT1G26110.2;AT1G26110.1	9;9	9;9	9;9	AT1G26110.2 | decapping 5 | Chr1:9024616-9027556 REVERSE LENGTH=605 | 201606;AT1G26110.1 | decapping 5 | Chr1:9024616-9027556 REVERSE LENGTH=611 | 201606	2	9	9	9	5	6	6	6	5	7	4	7	7	7	7	7	8	7	8	8	8	8	8	8	8	6	7	8	2	6	6	6	1	2	0	3	7	7	7	7	8	0	8	8
AT1G26160.2;AT1G26160.1	AT1G26160.2;AT1G26160.1	1;1	1;1	1;1	AT1G26160.2 | Metal-dependent phosphohydrolase | Chr1:9045198-9046945 REVERSE LENGTH=217 | 201606;AT1G26160.1 | Metal-dependent phosphohydrolase | Chr1:9044784-9046945 REVERSE LENGTH=258 | 201606	2	1	1	1	0	0	0	0	0	0	0	0	0	0	0	0	0	0	0	0	0	0	0	0	0	0	0	0	0	0	0	0	0	0	0	0	0	0	0	0	0	0	0	0
AT1G26220.1	AT1G26220.1	2	2	2	AT1G26220.1 | Acyl-CoA N-acyltransferases (NAT) superfamily protein | Chr1:9071157-9071750 FORWARD LENGTH=197 | 201606	1	2	2	2	0	0	0	0	0	0	0	0	0	0	0	0	0	0	0	0	0	0	0	0	0	0	0	1	0	0	0	0	0	0	0	0	0	0	0	0	0	0	0	0
AT1G26230.5;AT1G26230.2;AT1G26230.1;AT1G26230.3;AT1G26230.4	AT1G26230.5;AT1G26230.2;AT1G26230.1;AT1G26230.3;AT1G26230.4	4;4;4;3;3	2;2;2;1;1	2;2;2;1;1	AT1G26230.5 | TCP-1/cpn60 chaperonin family protein | Chr1:9073110-9075272 REVERSE LENGTH=470 | 201606;AT1G26230.2 | TCP-1/cpn60 chaperonin family protein | Chr1:9072715-9075272 REVERSE LENGTH=551 | 201606;AT1G26230.1 | TCP-1/cpn60 chaperonin family protei	5	4	2	2	2	2	2	2	0	2	2	2	2	2	2	2	2	2	2	2	2	2	2	2	2	2	2	2	2	3	2	3	0	0	0	0	1	2	2	2	2	0	2	2
AT1G26340.1	AT1G26340.1	5	5	5	AT1G26340.1 | cytochrome B5 isoform A | Chr1:9113992-9114755 FORWARD LENGTH=135 | 201606	1	5	5	5	2	2	2	2	2	2	2	2	4	3	3	2	2	2	3	2	2	2	2	2	2	1	2	2	1	2	2	3	0	0	0	2	3	2	3	3	3	0	2	2
AT1G26380.1;AT1G26390.1;AT1G26400.1;AT1G26420.1;AT1G26410.1	AT1G26380.1	6;2;1;1;1	6;2;1;1;1	6;2;1;1;1	AT1G26380.1 | FAD-binding Berberine family protein | Chr1:9126901-9128508 REVERSE LENGTH=535 | 201606	5	6	6	6	0	0	0	0	0	0	0	0	1	1	0	1	0	0	0	0	0	0	0	0	0	0	0	0	0	0	0	0	0	0	0	0	0	0	0	0	0	0	0	0
AT1G26460.1	AT1G26460.1	3	3	3	AT1G26460.1 | Tetratricopeptide repeat (TPR)-like superfamily protein | Chr1:9151816-9154407 FORWARD LENGTH=630 | 201606	1	3	3	3	2	2	1	1	0	0	0	0	1	1	0	1	1	0	1	1	0	0	0	0	0	0	0	0	0	0	0	0	0	0	0	0	2	2	2	1	2	0	2	2
AT1G26480.1	AT1G26480.1	4	1	1	AT1G26480.1 | general regulatory factor 12 | Chr1:9156573-9157845 REVERSE LENGTH=268 | 201606	1	4	1	1	2	2	2	2	2	2	2	2	1	1	1	1	2	2	3	2	2	2	2	2	1	1	1	1	1	1	1	1	1	1	1	1	4	4	3	3	2	1	2	2
AT1G26550.1	AT1G26550.1	1	1	1	AT1G26550.1 | FKBP-like peptidyl-prolyl cis-trans isomerase family protein | Chr1:9171800-9172716 FORWARD LENGTH=142 | 201606	1	1	1	1	0	0	0	0	0	0	0	0	1	1	1	1	0	0	0	0	0	0	0	0	0	0	1	1	0	0	0	0	0	0	0	0	0	0	0	0	0	0	0	0
AT1G26570.1	AT1G26570.1	9	2	2	AT1G26570.1 | UDP-glucose dehydrogenase 1 | Chr1:9182801-9184246 FORWARD LENGTH=481 | 201606	1	9	2	2	2	2	2	2	1	3	1	3	4	5	1	2	5	5	5	6	3	3	2	3	6	4	4	5	2	3	2	2	1	2	1	2	3	4	5	2	2	2	3	3
AT1G26630.1;AT1G26630.2	AT1G26630.1;AT1G26630.2	13;9	13;9	8;4	AT1G26630.1 | Eukaryotic translation initiation factor 5A-1 (eIF-5A 1) protein | Chr1:9205968-9207098 FORWARD LENGTH=159 | 201606;AT1G26630.2 | Eukaryotic translation initiation factor 5A-1 (eIF-5A 1) protein | Chr1:9205968-9207013 FORWARD LENGTH=138 | 201	2	13	13	8	8	8	7	7	5	11	7	10	8	9	8	8	9	8	10	10	10	11	10	10	10	11	11	11	3	7	5	6	2	7	4	7	11	11	8	11	10	5	9	10
AT1G26660.1;AT1G26660.2	AT1G26660.1;AT1G26660.2	2;2	2;2	2;2	AT1G26660.1 | Prefoldin chaperone subunit family protein | Chr1:9212298-9213765 FORWARD LENGTH=152 | 201606;AT1G26660.2 | Prefoldin chaperone subunit family protein | Chr1:9212298-9213765 FORWARD LENGTH=177 | 201606	2	2	2	2	1	1	1	1	0	0	1	1	1	1	1	1	1	1	1	1	1	1	1	1	1	1	1	1	0	0	0	0	0	0	0	0	1	2	1	1	0	0	0	1
AT1G26880.1;AT1G26880.2	AT1G26880.1;AT1G26880.2	3;2	1;1	1;1	AT1G26880.1 | Ribosomal protein L34e superfamily protein | Chr1:9315640-9316681 REVERSE LENGTH=120 | 201606;AT1G26880.2 | Ribosomal protein L34e superfamily protein | Chr1:9315798-9316681 REVERSE LENGTH=96 | 201606	2	3	1	1	1	1	0	1	0	0	0	1	1	0	0	0	1	1	0	0	0	0	0	0	1	1	1	1	1	1	0	0	0	1	1	1	0	1	1	1	1	0	1	1
AT1G27020.1	AT1G27020.1	7	7	7	AT1G27020.1 | plant/protein | Chr1:9378635-9380419 FORWARD LENGTH=308 | 201606	1	7	7	7	1	1	1	1	1	3	1	1	0	2	0	0	1	1	1	1	0	0	0	0	4	3	3	3	0	0	0	0	0	0	0	0	0	0	0	0	0	0	0	0
AT1G27030.1	AT1G27030.1	2	2	2	AT1G27030.1 | hypothetical protein | Chr1:9381842-9383712 FORWARD LENGTH=310 | 201606	1	2	2	2	1	1	0	0	0	0	0	0	0	0	0	0	0	0	0	0	1	1	1	1	1	1	0	1	0	1	1	1	0	0	0	0	0	1	1	1	0	0	0	0
AT1G27090.1	AT1G27090.1	14	14	14	AT1G27090.1 | glycine-rich protein | Chr1:9404041-9406098 REVERSE LENGTH=420 | 201606	1	14	14	14	6	6	8	7	2	9	4	9	9	9	7	8	9	8	9	10	8	7	8	8	9	7	10	10	2	4	4	4	0	2	2	1	9	9	7	8	8	0	7	8
AT1G27130.1	AT1G27130.1	4	4	4	AT1G27130.1 | glutathione S-transferase tau 13 | Chr1:9425582-9426597 FORWARD LENGTH=227 | 201606	1	4	4	4	2	2	1	1	1	1	1	0	0	1	1	1	0	0	1	1	0	0	0	0	1	1	1	1	0	2	2	1	0	0	0	0	1	1	1	1	1	0	1	0
AT1G27310.1	AT1G27310.1	3	3	3	AT1G27310.1 | nuclear transport factor 2A | Chr1:9484615-9485790 REVERSE LENGTH=122 | 201606	1	3	3	3	1	1	1	1	1	1	1	1	1	1	1	1	2	2	2	2	1	2	2	2	3	1	2	2	1	1	1	1	0	2	1	2	2	2	2	2	2	0	2	2
AT1G27385.2;AT1G27385.1;AT1G27385.3;AT1G27385.4	AT1G27385.2;AT1G27385.1;AT1G27385.3;AT1G27385.4	2;2;2;2	2;2;2;2	2;2;2;2	AT1G27385.2 | phosphoribosylformylglycinamidine synthase | Chr1:9511129-9512820 REVERSE LENGTH=201 | 201606;AT1G27385.1 | phosphoribosylformylglycinamidine synthase | Chr1:9511129-9512820 REVERSE LENGTH=202 | 201606;AT1G27385.3 | phosphoribosylformylglycin	4	2	2	2	1	1	2	2	0	2	0	1	2	2	2	2	2	2	2	2	2	2	2	2	2	1	2	2	0	1	1	1	0	0	0	0	1	1	1	1	2	0	2	2
AT1G27390.1;AT1G27390.2	AT1G27390.1;AT1G27390.2	6;3	6;3	6;3	AT1G27390.1 | translocase outer membrane 20-2 | Chr1:9513469-9514912 REVERSE LENGTH=210 | 201606;AT1G27390.2 | translocase outer membrane 20-2 | Chr1:9513469-9514455 REVERSE LENGTH=154 | 201606	2	6	6	6	0	0	0	0	0	2	0	1	2	2	2	3	2	2	2	2	1	1	1	1	3	2	1	3	0	0	2	2	0	1	0	1	3	3	3	3	1	0	2	2
AT1G27400.1	AT1G27400.1	10	1	1	AT1G27400.1 | Ribosomal protein L22p/L17e family protein | Chr1:9515230-9516725 FORWARD LENGTH=176 | 201606	1	10	1	1	8	9	9	8	6	7	5	8	8	8	7	8	8	7	8	7	6	6	6	6	6	7	7	7	2	6	6	7	1	3	2	3	7	6	7	7	8	2	8	8
AT1G27430.1;AT1G27430.2;AT1G27430.3	AT1G27430.1;AT1G27430.2;AT1G27430.3	6;5;5	4;4;4	4;4;4	AT1G27430.1 | GYF domain-containing protein | Chr1:9521045-9526928 REVERSE LENGTH=1492 | 201606;AT1G27430.2 | GYF domain-containing protein | Chr1:9521718-9526928 REVERSE LENGTH=1345 | 201606;AT1G27430.3 | GYF domain-containing protein | Chr1:9521433-95269	3	6	4	4	1	1	1	1	1	1	1	2	2	2	2	1	1	1	1	1	0	0	0	0	2	2	2	1	0	1	1	1	0	0	0	0	2	2	3	2	1	0	1	2
AT1G27450.1;AT1G27450.3	AT1G27450.1;AT1G27450.3	9;9	9;9	1;1	AT1G27450.1 | adenine phosphoribosyl transferase 1 | Chr1:9532042-9533807 FORWARD LENGTH=243 | 201606;AT1G27450.3 | adenine phosphoribosyl transferase 1 | Chr1:9532042-9533807 FORWARD LENGTH=284 | 201606	2	9	9	1	4	3	2	2	1	4	2	1	4	4	4	4	4	3	4	4	2	2	2	2	5	5	5	5	0	4	3	1	0	0	0	0	3	4	5	4	3	1	3	2
AT1G27450.4;AT1G27450.2	AT1G27450.4;AT1G27450.2	9;9	1;1	1;1	AT1G27450.4 | adenine phosphoribosyl transferase 1 | Chr1:9532421-9533807 FORWARD LENGTH=183 | 201606;AT1G27450.2 | adenine phosphoribosyl transferase 1 | Chr1:9532421-9533807 FORWARD LENGTH=183 | 201606	2	9	1	1	3	3	2	2	1	5	2	1	4	4	4	4	5	3	5	5	2	2	2	2	5	5	5	5	0	4	3	1	1	1	1	1	3	4	5	4	3	1	3	2
AT1G27480.1	AT1G27480.1	3	3	3	AT1G27480.1 | alpha/beta-Hydrolases superfamily protein | Chr1:9544607-9546168 FORWARD LENGTH=432 | 201606	1	3	3	3	0	0	0	0	0	0	0	0	0	0	1	1	0	0	0	0	2	2	2	2	0	0	0	0	0	1	2	2	0	0	0	0	0	0	0	0	0	0	0	0
AT1G27510.1	AT1G27510.1	5	5	5	AT1G27510.1 | UvrB/UvrC domain protein (DUF3506) | Chr1:9554945-9558293 REVERSE LENGTH=651 | 201606	1	5	5	5	0	0	0	0	0	0	0	0	0	0	0	0	1	0	2	2	1	0	1	0	2	2	0	2	0	0	0	0	0	0	0	0	0	2	2	0	1	0	0	1
AT5G42820.2;AT5G42820.1;AT1G27650.1;AT3G44785.1;AT1G27650.2	AT5G42820.2;AT5G42820.1;AT1G27650.1	3;3;3;1;1	3;3;3;1;1	3;3;3;1;1	AT5G42820.2 | Zinc finger C-x8-C-x5-C-x3-H type family protein | Chr5:17170445-17171296 REVERSE LENGTH=283 | 201606;AT5G42820.1 | Zinc finger C-x8-C-x5-C-x3-H type family protein | Chr5:17170445-17171296 REVERSE LENGTH=283 | 201606;AT1G27650.1 | U2 snRNP a	5	3	3	3	1	1	1	1	0	0	1	1	1	1	1	0	1	1	1	1	1	1	1	1	1	1	1	1	0	1	1	1	0	0	0	0	1	2	2	1	1	0	1	1
AT1G27950.1	AT1G27950.1	8	8	8	AT1G27950.1 | glycosylphosphatidylinositol-anchored lipid protein transfer 1 | Chr1:9740740-9741991 FORWARD LENGTH=193 | 201606	1	8	8	8	5	5	7	7	2	7	6	6	7	6	6	7	5	5	5	5	5	4	4	5	2	3	4	4	1	6	3	6	2	3	3	3	6	6	3	6	4	0	5	4
AT1G27970.1;AT1G27970.2	AT1G27970.1;AT1G27970.2	5;5	5;5	5;5	AT1G27970.1 | nuclear transport factor 2B | Chr1:9746921-9747787 FORWARD LENGTH=126 | 201606;AT1G27970.2 | nuclear transport factor 2B | Chr1:9746921-9748306 FORWARD LENGTH=134 | 201606	2	5	5	5	3	3	3	3	3	4	3	4	3	3	3	3	3	3	3	3	4	4	4	4	4	3	4	4	2	3	4	4	1	2	1	2	4	4	4	4	3	2	3	3
AT1G28150.2;AT1G28150.1	AT1G28150.2;AT1G28150.1	1;1	1;1	1;1	AT1G28150.2 | hypothetical protein | Chr1:9835122-9835842 REVERSE LENGTH=123 | 201606;AT1G28150.1 | hypothetical protein | Chr1:9835122-9835842 REVERSE LENGTH=123 | 201606	2	1	1	1	1	1	1	1	1	1	1	1	1	1	1	1	1	1	1	1	1	1	1	1	1	1	1	1	0	1	1	1	0	0	0	0	1	1	1	1	1	0	1	1
AT1G28200.2;AT1G28200.1	AT1G28200.2;AT1G28200.1	8;8	8;8	8;8	AT1G28200.2 | FH interacting protein 1 | Chr1:9850395-9852300 REVERSE LENGTH=259 | 201606;AT1G28200.1 | FH interacting protein 1 | Chr1:9850395-9852300 REVERSE LENGTH=259 | 201606	2	8	8	8	0	0	0	0	0	2	0	1	0	1	0	0	2	1	2	2	2	2	2	2	2	0	1	1	0	0	0	0	0	0	0	0	2	2	4	2	3	0	4	3
AT1G28290.2;AT1G28290.1	AT1G28290.2;AT1G28290.1	4;4	4;4	4;4	AT1G28290.2 | arabinogalactan protein 31 | Chr1:9889331-9890843 REVERSE LENGTH=315 | 201606;AT1G28290.1 | arabinogalactan protein 31 | Chr1:9889331-9890843 REVERSE LENGTH=359 | 201606	2	4	4	4	0	1	2	2	0	1	0	1	3	3	3	3	1	2	1	2	1	1	1	1	0	3	3	3	0	1	3	3	0	0	0	0	3	1	2	3	0	0	0	0
AT1G28350.3;AT1G28350.2;AT1G28350.1	AT1G28350.3;AT1G28350.2;AT1G28350.1	5;5;5	3;3;3	3;3;3	AT1G28350.3 | Nucleotidylyl transferase superfamily protein | Chr1:9945003-9949577 FORWARD LENGTH=682 | 201606;AT1G28350.2 | Nucleotidylyl transferase superfamily protein | Chr1:9944483-9949577 FORWARD LENGTH=748 | 201606;AT1G28350.1 | Nucleotidylyl transf	3	5	3	3	1	1	0	0	0	0	0	0	1	0	0	2	0	0	0	1	0	0	0	0	0	0	0	0	0	0	0	0	0	0	0	0	0	1	1	0	1	0	0	0
AT1G28400.1	AT1G28400.1	1	1	1	AT1G28400.1 | GATA zinc finger protein | Chr1:9972732-9973739 REVERSE LENGTH=335 | 201606	1	1	1	1	0	0	0	0	0	0	0	0	0	0	1	0	0	0	0	0	1	1	1	0	0	0	0	0	0	0	0	0	0	0	0	0	0	0	0	0	0	0	0	0
AT1G28440.1	AT1G28440.1	4	4	4	AT1G28440.1 | HAESA-like 1 | Chr1:9996914-10000171 FORWARD LENGTH=996 | 201606	1	4	4	4	0	0	0	0	0	1	0	0	0	0	1	0	0	0	0	0	0	0	0	0	1	0	1	0	0	0	0	0	0	0	0	0	0	0	0	0	0	0	0	0
AT1G28580.1;AT1G28580.2;AT1G28570.1	AT1G28580.1;AT1G28580.2	3;2;1	3;2;1	3;2;1	AT1G28580.1 | GDSL-like Lipase/Acylhydrolase superfamily protein | Chr1:10044603-10046379 REVERSE LENGTH=390 | 201606;AT1G28580.2 | GDSL-like Lipase/Acylhydrolase superfamily protein | Chr1:10044603-10045874 REVERSE LENGTH=309 | 201606	3	3	3	3	0	0	0	0	0	1	0	0	0	0	0	1	0	0	1	0	1	0	0	0	0	0	0	1	0	0	0	0	0	0	0	0	0	0	1	0	0	0	0	0
AT1G28660.1;AT1G28660.2	AT1G28660.1;AT1G28660.2	4;3	4;3	4;3	AT1G28660.1 | GDSL-like Lipase/Acylhydrolase superfamily protein | Chr1:10071856-10073371 REVERSE LENGTH=383 | 201606;AT1G28660.2 | GDSL-like Lipase/Acylhydrolase superfamily protein | Chr1:10071856-10073371 REVERSE LENGTH=382 | 201606	2	4	4	4	1	1	1	1	1	2	0	2	2	1	1	1	2	2	2	2	2	2	2	2	3	3	3	3	0	1	1	1	0	1	0	1	3	3	2	2	0	0	1	0
AT1G28670.1;AT1G28650.1;AT1G28640.1	AT1G28670.1;AT1G28650.1;AT1G28640.1	2;1;1	2;1;1	2;1;1	AT1G28670.1 | GDSL-like Lipase/Acylhydrolase superfamily protein | Chr1:10074669-10076250 REVERSE LENGTH=384 | 201606;AT1G28650.1 | GDSL-like Lipase/Acylhydrolase superfamily protein | Chr1:10069547-10071082 REVERSE LENGTH=385 | 201606;AT1G28640.1 | GDSL-l	3	2	2	2	2	2	2	2	1	2	1	2	1	1	2	2	2	2	2	2	2	2	2	2	2	2	2	2	0	1	2	2	0	0	0	0	2	2	2	2	2	0	2	2
AT1G28680.1;AT1G28680.2	AT1G28680.1;AT1G28680.2	4;3	4;3	4;3	AT1G28680.1 | HXXXD-type acyl-transferase family protein | Chr1:10078222-10079763 FORWARD LENGTH=451 | 201606;AT1G28680.2 | HXXXD-type acyl-transferase family protein | Chr1:10078222-10079492 FORWARD LENGTH=394 | 201606	2	4	4	4	1	1	0	0	0	0	0	0	0	1	1	0	2	2	1	1	0	0	0	0	1	0	1	1	0	1	1	0	0	0	0	0	0	0	0	0	2	1	2	0
AT1G28960.7;AT1G28960.6;AT1G28960.5;AT1G28960.3;AT1G28960.1	AT1G28960.7;AT1G28960.6;AT1G28960.5;AT1G28960.3;AT1G28960.1	3;3;3;3;3	3;3;3;3;3	3;3;3;3;3	AT1G28960.7 | nudix hydrolase homolog 15 | Chr1:10110020-10111607 REVERSE LENGTH=285 | 201606;AT1G28960.6 | nudix hydrolase homolog 15 | Chr1:10110020-10111607 REVERSE LENGTH=285 | 201606;AT1G28960.5 | nudix hydrolase homolog 15 | Chr1:10110135-10111607 RE	5	3	3	3	1	1	1	1	0	2	0	1	0	0	0	0	2	2	2	2	1	1	1	1	1	2	3	2	0	2	1	1	0	0	0	0	2	2	1	2	0	0	0	0
AT1G29040.4;AT1G29040.5;AT1G29040.1;AT1G29040.3;AT1G29040.2	AT1G29040.4;AT1G29040.5;AT1G29040.1	5;5;5;2;2	5;5;5;2;2	5;5;5;2;2	AT1G29040.4 | 50S ribosomal protein L34 | Chr1:10134120-10135128 FORWARD LENGTH=174 | 201606;AT1G29040.5 | 50S ribosomal protein L34 | Chr1:10134120-10135180 FORWARD LENGTH=189 | 201606;AT1G29040.1 | 50S ribosomal protein L34 | Chr1:10134120-10135180 FORWA	5	5	5	5	0	0	0	1	1	1	0	2	2	2	2	2	0	0	0	0	2	1	1	2	1	1	2	2	1	0	1	0	0	0	0	0	1	0	1	1	0	0	0	0
AT1G29150.2;AT1G29150.1	AT1G29150.2;AT1G29150.1	14;14	14;14	14;14	AT1G29150.2 | non-ATPase subunit 9 | Chr1:10181240-10182499 FORWARD LENGTH=419 | 201606;AT1G29150.1 | non-ATPase subunit 9 | Chr1:10181240-10182499 FORWARD LENGTH=419 | 201606	2	14	14	14	1	3	0	1	0	0	0	0	1	3	0	0	1	0	3	2	0	0	0	0	3	2	2	0	0	0	0	0	0	0	0	0	0	3	5	0	4	0	1	0
AT1G29220.1;AT1G29220.2	AT1G29220.1;AT1G29220.2	1;1	1;1	1;1	AT1G29220.1 | transcriptional regulator family protein | Chr1:10210678-10212571 REVERSE LENGTH=351 | 201606;AT1G29220.2 | transcriptional regulator family protein | Chr1:10210678-10212571 REVERSE LENGTH=363 | 201606	2	1	1	1	0	0	0	0	0	0	0	0	0	0	1	1	0	0	0	0	0	0	0	0	0	0	0	0	0	0	0	0	0	0	0	0	0	0	0	0	0	0	0	0
AT1G29250.1	AT1G29250.1	8	8	4	AT1G29250.1 | Alba DNA/RNA-binding protein | Chr1:10223461-10224592 REVERSE LENGTH=130 | 201606	1	8	8	4	4	3	3	4	4	5	2	4	4	3	3	2	4	3	4	3	2	3	3	2	3	3	4	5	1	5	4	2	0	0	0	0	4	4	5	4	3	0	3	4
AT2G34250.3;AT2G34250.2;AT2G34250.1;AT1G29310.2;AT1G29310.1	AT2G34250.3;AT2G34250.2;AT2G34250.1;AT1G29310.2;AT1G29310.1	4;4;4;4;4	4;4;4;4;4	4;4;4;4;4	AT2G34250.3 | SecY protein transport family protein | Chr2:14462635-14464572 FORWARD LENGTH=475 | 201606;AT2G34250.2 | SecY protein transport family protein | Chr2:14462635-14464572 FORWARD LENGTH=475 | 201606;AT2G34250.1 | SecY protein transport family pr	5	4	4	4	0	1	0	0	0	0	0	0	0	0	0	0	0	0	0	0	0	0	0	0	0	0	0	0	0	0	0	0	0	0	0	0	1	0	0	0	0	0	0	0
AT1G29350.1	AT1G29350.1	12	12	3	AT1G29350.1 | RNA polymerase II degradation factor-like protein (DUF1296) | Chr1:10268761-10273613 REVERSE LENGTH=831 | 201606	1	12	12	3	5	3	4	4	4	6	3	6	5	6	5	5	5	4	5	5	3	4	4	4	6	4	6	5	0	2	2	2	0	0	0	0	7	6	6	7	4	1	4	4
AT1G29370.1;AT1G29370.2	AT1G29370.1;AT1G29370.2	11;7	2;2	2;2	AT1G29370.1 | RNA polymerase II degradation factor-like protein (DUF1296) | Chr1:10278080-10283024 REVERSE LENGTH=831 | 201606;AT1G29370.2 | RNA polymerase II degradation factor-like protein (DUF1296) | Chr1:10278080-10281319 REVERSE LENGTH=691 | 201606	2	11	2	2	4	2	3	3	2	4	2	4	5	6	4	4	5	3	5	5	2	3	3	3	6	3	6	5	0	1	1	1	0	0	0	0	5	6	4	5	3	1	3	3
AT1G29400.3;AT1G29400.2;AT1G29400.1	AT1G29400.3;AT1G29400.2;AT1G29400.1	2;2;2	2;2;2	2;2;2	AT1G29400.3 | MEI2-like protein 5 | Chr1:10290393-10293696 REVERSE LENGTH=800 | 201606;AT1G29400.2 | MEI2-like protein 5 | Chr1:10290393-10293696 REVERSE LENGTH=800 | 201606;AT1G29400.1 | MEI2-like protein 5 | Chr1:10290393-10293696 REVERSE LENGTH=800 | 20	3	2	2	2	1	1	0	0	0	0	0	0	0	1	0	1	0	0	0	0	0	0	0	0	0	0	0	0	0	0	0	0	0	0	0	0	0	0	0	0	0	0	0	0
AT1G29470.2;AT1G29470.1	AT1G29470.2;AT1G29470.1	4;4	4;4	4;4	AT1G29470.2 | S-adenosyl-L-methionine-dependent methyltransferases superfamily protein | Chr1:10310424-10313369 REVERSE LENGTH=770 | 201606;AT1G29470.1 | S-adenosyl-L-methionine-dependent methyltransferases superfamily protein | Chr1:10310424-10313369 REVE	2	4	4	4	0	0	0	0	0	0	0	0	0	0	0	0	0	0	0	0	0	0	0	0	0	1	0	0	0	0	0	0	0	0	0	0	1	0	1	1	2	0	1	1
AT1G29660.1	AT1G29660.1	10	10	10	AT1G29660.1 | GDSL-like Lipase/Acylhydrolase superfamily protein | Chr1:10371955-10373624 FORWARD LENGTH=364 | 201606	1	10	10	10	4	6	6	7	2	7	2	7	7	8	8	7	7	7	7	7	6	6	6	6	8	8	8	8	2	7	6	7	0	0	0	1	7	6	6	7	4	0	5	5
AT1G29670.1;AT1G29670.2	AT1G29670.1;AT1G29670.2	11;11	11;11	11;11	AT1G29670.1 | GDSL-like Lipase/Acylhydrolase superfamily protein | Chr1:10375843-10377717 FORWARD LENGTH=363 | 201606;AT1G29670.2 | GDSL-like Lipase/Acylhydrolase superfamily protein | Chr1:10375639-10377717 FORWARD LENGTH=431 | 201606	2	11	11	11	7	5	7	7	2	8	4	6	9	9	9	9	8	6	8	8	8	9	8	6	9	10	10	10	2	8	9	9	0	0	0	0	5	5	3	5	4	0	5	5
AT1G29700.2;AT1G29700.1	AT1G29700.2;AT1G29700.1	4;4	4;4	4;4	AT1G29700.2 | Metallo-hydrolase/oxidoreductase superfamily protein | Chr1:10385196-10386906 REVERSE LENGTH=350 | 201606;AT1G29700.1 | Metallo-hydrolase/oxidoreductase superfamily protein | Chr1:10385196-10386906 REVERSE LENGTH=350 | 201606	2	4	4	4	1	1	2	1	1	1	0	1	2	1	2	2	2	3	2	3	2	2	1	2	1	2	2	1	0	1	2	2	0	0	0	0	1	1	1	1	1	0	1	1
AT1G29850.1;AT1G29850.2;AT1G29850.3	AT1G29850.1;AT1G29850.2;AT1G29850.3	6;6;4	6;6;4	6;6;4	AT1G29850.1 | double-stranded DNA-binding family protein | Chr1:10447866-10449630 FORWARD LENGTH=129 | 201606;AT1G29850.2 | double-stranded DNA-binding family protein | Chr1:10447866-10449630 FORWARD LENGTH=130 | 201606;AT1G29850.3 | double-stranded DNA-bi	3	6	6	6	3	1	3	3	1	3	2	3	3	3	4	2	2	3	2	2	4	4	4	4	3	3	3	3	0	2	2	2	1	2	0	2	3	3	2	4	2	0	2	3
AT1G29880.1;AT3G44740.5;AT3G44740.4;AT3G44740.3;AT3G44740.1	AT1G29880.1	26;1;1;1;1	26;1;1;1;1	25;1;1;1;1	AT1G29880.1 | glycyl-tRNA synthetase / glycine-tRNA ligase | Chr1:10459662-10462781 REVERSE LENGTH=729 | 201606	5	26	26	25	17	15	11	13	4	5	4	8	15	14	12	14	16	12	18	17	7	7	11	9	14	11	13	13	0	7	4	5	0	0	0	0	13	17	17	13	16	1	13	12
AT1G29900.1	AT1G29900.1	44	44	44	AT1G29900.1 | carbamoyl phosphate synthetase B | Chr1:10468164-10471976 FORWARD LENGTH=1187 | 201606	1	44	44	44	22	21	13	13	11	14	11	16	19	28	17	15	24	13	25	24	6	9	10	7	16	14	15	15	1	12	8	8	0	0	0	0	17	22	22	14	27	1	21	20
AT1G29930.1;AT1G29920.1;AT1G29910.1	AT1G29930.1;AT1G29920.1;AT1G29910.1	8;7;7	3;2;2	3;2;2	AT1G29930.1 | chlorophyll A/B binding protein 1 | Chr1:10478071-10478874 FORWARD LENGTH=267 | 201606;AT1G29920.1 | chlorophyll A/B-binding protein 2 | Chr1:10475089-10475892 REVERSE LENGTH=267 | 201606;AT1G29910.1 | chlorophyll A/B binding protein 3 | Chr1	3	8	3	3	5	5	4	4	4	5	5	5	6	6	6	6	5	5	5	5	5	5	5	5	5	5	5	5	2	7	5	5	1	3	1	3	4	4	5	3	5	4	4	4
AT1G29940.1	AT1G29940.1	3	3	3	AT1G29940.1 | nuclear RNA polymerase A2 | Chr1:10479322-10486670 REVERSE LENGTH=1178 | 201606	1	3	3	3	0	1	0	0	0	0	0	0	0	1	0	0	0	0	0	0	0	0	0	0	0	0	0	0	0	0	0	0	0	0	0	0	0	0	0	0	0	0	0	0
AT1G29980.2;AT1G29980.1	AT1G29980.2;AT1G29980.1	5;5	5;5	5;5	AT1G29980.2 | choice-of-anchor C domain protein%2C putative (Protein of unknown function%2C DUF642) | Chr1:10503411-10504617 REVERSE LENGTH=371 | 201606;AT1G29980.1 | choice-of-anchor C domain protein%2C putative (Protein of unknown function%2C DUF642) | C	2	5	5	5	0	1	2	2	0	3	2	3	4	3	3	4	2	2	2	2	2	1	2	2	4	1	4	3	0	0	0	1	0	0	0	0	1	1	1	2	0	0	1	1
AT1G29990.1	AT1G29990.1	5	5	5	AT1G29990.1 | prefoldin 6 | Chr1:10507666-10508821 FORWARD LENGTH=129 | 201606	1	5	5	5	5	5	5	5	3	3	2	3	5	4	4	5	5	5	4	5	4	3	4	5	3	3	4	4	0	3	2	3	0	1	0	1	3	5	3	5	5	0	5	5
AT1G30070.1;AT1G30070.2	AT1G30070.1;AT1G30070.2	5;5	5;5	5;5	AT1G30070.1 | SGS domain-containing protein | Chr1:10546794-10548072 REVERSE LENGTH=222 | 201606;AT1G30070.2 | SGS domain-containing protein | Chr1:10546794-10548072 REVERSE LENGTH=229 | 201606	2	5	5	5	1	0	1	2	1	0	1	1	1	1	1	1	0	2	0	1	1	1	1	1	1	1	0	0	0	0	1	1	0	0	0	0	5	4	4	5	2	0	4	3
AT1G30110.2;AT1G30110.1	AT1G30110.2;AT1G30110.1	2;2	2;2	2;2	AT1G30110.2 | nudix hydrolase homolog 25 | Chr1:10582700-10583821 FORWARD LENGTH=175 | 201606;AT1G30110.1 | nudix hydrolase homolog 25 | Chr1:10582700-10583821 FORWARD LENGTH=175 | 201606	2	2	2	2	0	0	0	0	0	0	0	0	0	0	2	1	0	0	0	0	0	0	0	0	0	0	0	0	0	0	0	0	0	0	0	0	0	0	0	0	0	0	0	0
AT1G30120.1	AT1G30120.1	8	1	1	AT1G30120.1 | pyruvate dehydrogenase E1 beta | Chr1:10584350-10586477 REVERSE LENGTH=406 | 201606	1	8	1	1	4	4	4	4	2	5	3	3	5	5	4	2	5	4	5	5	3	3	3	3	5	5	5	5	1	2	2	2	0	1	0	1	3	4	3	3	4	1	4	4
AT1G30230.1;AT1G30230.2	AT1G30230.1;AT1G30230.2	15;15	15;15	10;10	AT1G30230.1 | translation elongation factor EF1B/ribosomal protein S6 family protein | Chr1:10639286-10640515 FORWARD LENGTH=231 | 201606;AT1G30230.2 | translation elongation factor EF1B/ribosomal protein S6 family protein | Chr1:10639286-10640601 FORWARD	2	15	15	10	11	12	12	13	8	13	10	13	13	13	13	12	13	14	14	14	12	12	12	12	13	12	13	13	5	12	11	11	2	6	1	8	13	14	14	13	13	7	12	13
AT1G30360.1	AT1G30360.1	3	3	3	AT1G30360.1 | Early-responsive to dehydration stress protein (ERD4) | Chr1:10715892-10718799 FORWARD LENGTH=724 | 201606	1	3	3	3	0	0	0	0	0	0	0	0	0	0	0	0	0	0	0	0	0	0	0	0	0	0	0	0	0	0	0	0	0	0	0	0	2	1	1	1	0	0	0	0
AT1G30380.1	AT1G30380.1	1	1	1	AT1G30380.1 | photosystem I subunit K | Chr1:10722325-10723013 FORWARD LENGTH=130 | 201606	1	1	1	1	1	1	1	1	1	1	1	1	1	1	1	1	0	1	0	1	1	1	1	1	1	1	1	1	1	1	1	1	0	1	1	1	1	1	1	1	1	0	1	1
AT1G30420.2;AT1G30410.3;AT1G30410.5;AT1G30420.1;AT1G30410.6;AT1G30410.4;AT1G30410.2;AT1G30410.1	AT1G30420.2;AT1G30410.3;AT1G30410.5;AT1G30420.1;AT1G30410.6;AT1G30410.4;AT1G30410.2;AT1G30410.1	1;1;1;1;1;1;1;1	1;1;1;1;1;1;1;1	1;1;1;1;1;1;1;1	AT1G30420.2 | multidrug resistance-associated protein 12 | Chr1:10748816-10754732 FORWARD LENGTH=1086 | 201606;AT1G30410.3 | multidrug resistance-associated protein 13 | Chr1:10739357-10746369 FORWARD LENGTH=1365 | 201606;AT1G30410.5 | multidrug resistance	8	1	1	1	0	0	0	0	0	0	0	0	0	0	0	0	0	0	0	0	0	0	0	0	0	0	0	0	0	0	0	0	0	0	0	0	1	1	1	1	0	0	0	0
AT1G30470.2;AT1G30470.1;AT1G30470.3	AT1G30470.2;AT1G30470.1;AT1G30470.3	2;2;1	2;2;1	2;2;1	AT1G30470.2 | SIT4 phosphatase-associated family protein | Chr1:10779435-10786415 FORWARD LENGTH=805 | 201606;AT1G30470.1 | SIT4 phosphatase-associated family protein | Chr1:10779423-10786415 FORWARD LENGTH=811 | 201606;AT1G30470.3 | SIT4 phosphatase-assoc	3	2	2	2	0	1	0	0	0	0	0	0	0	0	0	0	0	0	0	0	0	0	0	0	0	0	0	0	0	0	0	0	0	0	0	0	0	0	0	0	1	0	1	1
AT1G30510.3;AT1G30510.1;AT1G30510.2	AT1G30510.3;AT1G30510.1;AT1G30510.2	10;10;10	3;3;3	3;3;3	AT1G30510.3 | root FNR 2 | Chr1:10807150-10808292 REVERSE LENGTH=317 | 201606;AT1G30510.1 | root FNR 2 | Chr1:10807150-10808984 REVERSE LENGTH=381 | 201606;AT1G30510.2 | root FNR 2 | Chr1:10807150-10808984 REVERSE LENGTH=382 | 201606	3	10	3	3	3	4	3	2	3	5	5	4	4	4	4	3	4	4	7	6	2	2	2	4	4	5	5	6	1	4	3	4	0	1	1	1	5	3	3	3	5	0	4	2
AT1G30530.1	AT1G30530.1	4	4	2	AT1G30530.1 | UDP-glucosyl transferase 78D1 | Chr1:10814917-10816374 FORWARD LENGTH=453 | 201606	1	4	4	2	4	4	2	1	0	0	0	0	1	1	1	1	1	1	2	1	1	0	1	1	1	1	1	1	0	1	1	1	0	0	0	0	3	1	4	1	1	0	1	1
AT1G30580.1	AT1G30580.1	23	23	23	AT1G30580.1 | GTP binding protein | Chr1:10831953-10835454 REVERSE LENGTH=394 | 201606	1	23	23	23	9	11	9	7	7	7	7	9	9	11	9	10	11	11	15	15	9	8	9	9	16	14	15	15	0	8	8	9	0	0	0	0	11	13	13	11	13	0	10	10
AT1G30630.1;AT2G34840.2;AT2G34840.1	AT1G30630.1	5;2;2	5;2;2	5;2;2	AT1G30630.1 | Coatomer epsilon subunit | Chr1:10858546-10860173 REVERSE LENGTH=292 | 201606	3	5	5	5	2	2	2	2	0	0	1	1	2	2	1	1	1	1	1	1	0	0	0	0	1	1	1	1	0	1	1	1	0	0	0	0	2	2	1	2	2	0	2	2
AT1G30690.2;AT1G30690.1	AT1G30690.2;AT1G30690.1	18;18	18;18	18;18	AT1G30690.2 | Sec14p-like phosphatidylinositol transfer family protein | Chr1:10888284-10890085 FORWARD LENGTH=540 | 201606;AT1G30690.1 | Sec14p-like phosphatidylinositol transfer family protein | Chr1:10888284-10890085 FORWARD LENGTH=540 | 201606	2	18	18	18	10	13	12	13	8	11	9	12	15	13	14	13	12	11	15	14	10	11	12	10	11	11	10	12	0	13	13	13	0	1	0	2	11	12	11	10	12	0	12	11
AT1G30700.1	AT1G30700.1	2	2	2	AT1G30700.1 | FAD-binding Berberine family protein | Chr1:10892623-10894437 FORWARD LENGTH=527 | 201606	1	2	2	2	0	0	0	0	0	0	0	0	0	0	0	0	0	0	0	0	0	0	0	0	0	0	0	0	0	0	0	0	0	0	0	0	2	1	2	2	0	0	0	0
AT1G30870.1	AT1G30870.1	2	2	2	AT1G30870.1 | Peroxidase superfamily protein | Chr1:10991535-10992885 FORWARD LENGTH=349 | 201606	1	2	2	2	0	0	1	1	0	0	0	0	1	0	1	1	0	0	0	0	0	0	0	0	1	1	1	1	0	1	1	1	0	0	0	0	1	1	0	1	0	0	0	0
AT1G30910.1	AT1G30910.1	5	5	5	AT1G30910.1 | Molybdenum cofactor sulfurase family protein | Chr1:11000912-11002801 FORWARD LENGTH=318 | 201606	1	5	5	5	0	0	0	0	0	1	0	0	0	2	2	2	2	2	2	2	1	1	1	0	2	2	2	2	0	0	0	0	0	0	0	0	1	1	1	0	1	0	1	0
AT1G31070.1;AT1G31070.2	AT1G31070.1;AT1G31070.2	4;4	4;4	1;1	AT1G31070.1 | N-acetylglucosamine-1-phosphate uridylyltransferase 1 | Chr1:11084951-11087740 FORWARD LENGTH=383 | 201606;AT1G31070.2 | N-acetylglucosamine-1-phosphate uridylyltransferase 1 | Chr1:11084951-11088361 FORWARD LENGTH=505 | 201606	2	4	4	1	0	0	0	0	0	0	0	0	0	1	0	0	0	0	0	0	0	0	0	0	1	0	1	0	0	0	0	0	0	0	0	0	0	0	0	0	2	0	1	1
AT1G31160.1;AT1G31160.2	AT1G31160.1;AT1G31160.2	6;4	6;4	6;4	AT1G31160.1 | HISTIDINE TRIAD NUCLEOTIDE-BINDING 2 | Chr1:11122880-11124106 REVERSE LENGTH=187 | 201606;AT1G31160.2 | HISTIDINE TRIAD NUCLEOTIDE-BINDING 2 | Chr1:11123128-11124106 REVERSE LENGTH=147 | 201606	2	6	6	6	4	3	4	4	2	4	1	4	5	4	5	5	4	4	4	4	5	5	5	5	3	3	3	3	0	3	3	3	0	0	0	0	4	4	4	4	2	0	3	3
AT1G31180.1;AT1G31180.2	AT1G31180.1;AT1G31180.2	17;17	9;9	8;8	AT1G31180.1 | isopropylmalate dehydrogenase 3 | Chr1:11142843-11144617 REVERSE LENGTH=404 | 201606;AT1G31180.2 | isopropylmalate dehydrogenase 3 | Chr1:11142843-11144662 REVERSE LENGTH=419 | 201606	2	17	9	8	8	7	8	8	7	11	6	11	10	9	9	11	10	10	12	12	11	12	11	11	12	10	12	12	3	7	9	9	1	5	4	5	10	10	7	9	6	0	6	6
AT1G31190.1	AT1G31190.1	5	5	5	AT1G31190.1 | myo-inositol monophosphatase like 1 | Chr1:11144861-11146800 FORWARD LENGTH=371 | 201606	1	5	5	5	1	1	1	1	3	3	1	2	2	2	1	1	1	1	1	1	2	2	3	2	1	3	2	2	1	3	3	3	0	0	0	0	2	1	2	1	2	0	1	2
AT1G31220.1	AT1G31220.1	2	2	2	AT1G31220.1 | Formyl transferase | Chr1:11157064-11158408 FORWARD LENGTH=292 | 201606	1	2	2	2	0	0	0	0	0	0	0	0	0	0	0	0	0	0	0	0	0	0	0	0	1	1	1	1	0	0	0	0	0	0	0	0	1	1	2	1	1	0	1	1
AT1G31230.1	AT1G31230.1	14	14	13	AT1G31230.1 | aspartate kinase-homoserine dehydrogenase i | Chr1:11158744-11163055 REVERSE LENGTH=911 | 201606	1	14	14	13	5	5	2	1	1	1	1	1	2	2	1	0	2	1	4	3	1	1	1	1	3	1	2	2	0	1	1	1	0	0	0	0	1	2	3	0	4	0	2	1
AT1G31330.1	AT1G31330.1	7	7	7	AT1G31330.1 | photosystem I subunit F | Chr1:11215011-11215939 REVERSE LENGTH=221 | 201606	1	7	7	7	7	7	5	4	4	5	3	5	5	6	5	5	5	4	5	5	4	4	4	3	4	5	4	4	0	4	3	3	0	0	0	0	5	5	5	4	5	0	5	6
AT2G35635.1;AT1G31340.1	AT2G35635.1;AT1G31340.1	7;7	7;7	2;2	AT2G35635.1 | ubiquitin 7 | Chr2:14981044-14981943 FORWARD LENGTH=154 | 201606;AT1G31340.1 | related to ubiquitin 1 | Chr1:11218076-11219417 REVERSE LENGTH=156 | 201606	2	7	7	2	6	6	5	7	3	6	6	6	6	5	5	6	5	6	6	6	5	7	6	6	4	5	5	5	4	7	5	7	1	2	1	2	6	6	4	6	5	3	6	6
AT1G31440.1	AT1G31440.1	3	3	3	AT1G31440.1 | SH3 domain-containing protein | Chr1:11256150-11258479 REVERSE LENGTH=439 | 201606	1	3	3	3	0	0	0	0	0	0	0	0	0	0	0	0	0	0	0	0	0	0	0	0	0	0	0	0	0	0	0	0	0	0	0	0	0	0	0	0	0	0	0	0
AT1G31730.1	AT1G31730.1	3	3	3	AT1G31730.1 | Adaptin family protein | Chr1:11359907-11363916 FORWARD LENGTH=938 | 201606	1	3	3	3	1	1	0	0	0	0	0	0	0	0	0	0	0	0	0	0	0	0	0	0	0	0	0	0	0	0	0	0	0	0	0	0	0	0	0	0	0	0	0	0
AT1G31740.1	AT1G31740.1	1	1	1	AT1G31740.1 | beta-galactosidase 15 | Chr1:11365285-11369839 REVERSE LENGTH=779 | 201606	1	1	1	1	0	0	0	0	0	0	0	0	1	0	1	1	0	0	0	0	0	0	0	0	1	1	0	0	0	0	0	0	0	0	0	0	0	1	1	0	0	0	0	0
AT1G31800.1	AT1G31800.1	4	4	4	AT1G31800.1 | cytochrome P450%2C family 97%2C subfamily A%2C polypeptide 3 | Chr1:11396440-11399470 FORWARD LENGTH=595 | 201606	1	4	4	4	1	2	0	0	0	0	0	0	0	0	0	0	0	0	0	0	0	0	0	0	0	0	0	0	0	0	0	0	0	0	0	0	0	0	0	0	0	0	0	0
AT1G31812.1	AT1G31812.1	8	8	8	AT1G31812.1 | acyl-CoA-binding protein 6 | Chr1:11411132-11412099 REVERSE LENGTH=92 | 201606	1	8	8	8	6	6	6	6	3	7	3	7	6	6	6	6	7	7	7	7	7	7	7	7	6	5	6	6	2	6	4	6	1	2	1	3	6	6	5	6	8	0	8	7
AT1G31860.2;AT1G31860.1;AT1G31860.3	AT1G31860.2;AT1G31860.1;AT1G31860.3	3;3;2	3;3;2	3;3;2	AT1G31860.2 | histidine biosynthesis bifunctional protein (HISIE) | Chr1:11434250-11435101 REVERSE LENGTH=201 | 201606;AT1G31860.1 | histidine biosynthesis bifunctional protein (HISIE) | Chr1:11434250-11436530 REVERSE LENGTH=281 | 201606;AT1G31860.3 | hist	3	3	3	3	2	1	2	2	0	1	0	0	2	2	1	1	2	2	2	2	2	2	2	1	2	2	1	2	0	1	1	1	0	0	0	0	1	2	1	2	2	0	2	3
AT1G31910.2;AT1G31910.1	AT1G31910.2;AT1G31910.1	3;3	3;3	3;3	AT1G31910.2 | GHMP kinase family protein | Chr1:11459050-11461386 FORWARD LENGTH=450 | 201606;AT1G31910.1 | GHMP kinase family protein | Chr1:11459050-11461649 FORWARD LENGTH=505 | 201606	2	3	3	3	0	0	0	0	0	0	0	0	1	1	0	0	0	0	0	0	0	0	0	0	0	0	0	0	0	0	0	0	0	0	0	0	0	0	1	0	0	0	0	0
AT1G31970.1	AT1G31970.1	2	2	2	AT1G31970.1 | DEA(D/H)-box RNA helicase family protein | Chr1:11479921-11482707 FORWARD LENGTH=537 | 201606	1	2	2	2	0	2	0	0	0	0	0	0	0	0	0	0	0	0	0	0	0	0	0	0	0	0	0	0	0	0	0	0	0	0	0	0	0	0	0	0	0	0	0	0
AT1G32050.1	AT1G32050.1	1	1	1	AT1G32050.1 | SCAMP family protein | Chr1:11528616-11530974 FORWARD LENGTH=264 | 201606	1	1	1	1	0	0	0	0	0	0	0	0	0	0	1	1	0	0	0	0	0	0	0	0	0	0	0	0	0	0	0	0	0	0	0	0	0	0	0	0	0	0	0	0
AT1G32060.1	AT1G32060.1	19	19	19	AT1G32060.1 | phosphoribulokinase | Chr1:11532668-11534406 FORWARD LENGTH=395 | 201606	1	19	19	19	17	16	16	17	10	17	9	17	18	19	18	18	17	16	16	18	17	18	18	17	17	18	17	18	6	17	16	16	0	7	1	8	15	18	17	16	16	6	16	15
AT1G32070.3;AT1G32070.1;AT1G32070.2	AT1G32070.3;AT1G32070.1;AT1G32070.2	1;1;1	1;1;1	1;1;1	AT1G32070.3 | nuclear shuttle interacting | Chr1:11534851-11536289 REVERSE LENGTH=257 | 201606;AT1G32070.1 | nuclear shuttle interacting | Chr1:11534851-11536289 REVERSE LENGTH=257 | 201606;AT1G32070.2 | nuclear shuttle interacting | Chr1:11534851-11536289	3	1	1	1	0	1	1	1	0	1	0	1	0	0	0	0	1	1	1	1	1	1	1	1	1	1	1	1	0	0	0	0	0	0	0	0	0	0	0	0	0	0	0	0
AT1G32130.2;AT1G32130.1	AT1G32130.2;AT1G32130.1	9;9	9;9	8;8	AT1G32130.2 | Transcription elongation factor (TFIIS) family protein | Chr1:11559146-11561786 REVERSE LENGTH=493 | 201606;AT1G32130.1 | Transcription elongation factor (TFIIS) family protein | Chr1:11559146-11561786 REVERSE LENGTH=502 | 201606	2	9	9	8	1	1	1	1	2	2	1	2	3	3	2	3	4	4	5	5	1	1	1	1	6	5	4	5	0	1	2	2	0	0	0	0	2	4	3	3	1	0	1	1
AT1G32160.1	AT1G32160.1	6	6	6	AT1G32160.1 | beta-casein (DUF760) | Chr1:11568701-11570241 FORWARD LENGTH=406 | 201606	1	6	6	6	4	4	1	0	0	1	0	0	0	1	0	0	1	0	1	1	0	0	0	0	0	0	0	0	0	4	1	0	0	0	0	0	1	3	3	1	2	0	2	2
AT1G32200.2;AT1G32200.1	AT1G32200.2;AT1G32200.1	13;13	13;13	13;13	AT1G32200.2 | phospholipid/glycerol acyltransferase family protein | Chr1:11602223-11605001 REVERSE LENGTH=459 | 201606;AT1G32200.1 | phospholipid/glycerol acyltransferase family protein | Chr1:11602223-11605001 REVERSE LENGTH=459 | 201606	2	13	13	13	5	5	6	5	4	7	2	6	5	5	6	6	8	7	8	6	5	5	5	5	8	7	7	7	1	4	4	4	0	0	0	0	7	7	7	6	5	0	5	5
AT1G32220.1	AT1G32220.1	9	9	9	AT1G32220.1 | NAD(P)-binding Rossmann-fold superfamily protein | Chr1:11608038-11609591 FORWARD LENGTH=296 | 201606	1	9	9	9	4	2	2	2	0	2	1	2	2	3	2	2	3	2	1	3	4	4	3	3	3	2	2	3	0	3	3	1	0	0	0	0	3	3	3	2	3	0	3	3
AT3G02990.1;AT5G16820.2;AT5G16820.1;AT1G32330.2;AT1G32330.1	AT3G02990.1;AT5G16820.2;AT5G16820.1;AT1G32330.2;AT1G32330.1	1;1;1;1;1	1;1;1;1;1	1;1;1;1;1	AT3G02990.1 | heat shock transcription factor A1E | Chr3:673614-675988 FORWARD LENGTH=468 | 201606;AT5G16820.2 | heat shock factor 3 | Chr5:5530446-5532497 FORWARD LENGTH=481 | 201606;AT5G16820.1 | heat shock factor 3 | Chr5:5530446-5532497 FORWARD LENGTH=	5	1	1	1	0	0	0	0	0	0	0	1	1	1	1	1	0	1	0	1	1	1	1	0	0	0	1	1	0	0	0	0	0	0	0	0	1	1	1	1	1	0	1	1
AT1G32440.1	AT1G32440.1	7	5	5	AT1G32440.1 | plastidial pyruvate kinase 3 | Chr1:11712205-11714963 FORWARD LENGTH=571 | 201606	1	7	5	5	3	3	2	2	2	2	1	2	2	2	1	1	2	2	2	2	1	1	1	1	1	1	1	1	0	2	2	2	0	0	0	0	2	3	3	2	3	0	3	2
AT1G32470.1	AT1G32470.1	7	3	3	AT1G32470.1 | Single hybrid motif superfamily protein | Chr1:11739479-11740246 REVERSE LENGTH=166 | 201606	1	7	3	3	4	4	5	5	3	7	2	6	5	6	7	5	6	6	6	5	6	6	6	6	5	3	6	6	3	5	5	5	1	4	2	4	6	5	3	6	4	2	4	4
AT1G32500.1	AT1G32500.1	12	12	12	AT1G32500.1 | non-intrinsic ABC protein 6 | Chr1:11750091-11751994 REVERSE LENGTH=475 | 201606	1	12	12	12	4	3	3	2	1	7	6	6	3	2	2	2	4	3	5	6	3	3	3	3	3	3	4	4	1	5	3	3	0	0	0	0	4	4	3	4	3	0	4	5
AT1G32550.1;AT1G32550.2	AT1G32550.1;AT1G32550.2	2;2	2;2	2;2	AT1G32550.1 | 2Fe-2S ferredoxin-like superfamily protein | Chr1:11771969-11774117 REVERSE LENGTH=181 | 201606;AT1G32550.2 | 2Fe-2S ferredoxin-like superfamily protein | Chr1:11771969-11774117 REVERSE LENGTH=194 | 201606	2	2	2	2	1	1	1	1	0	1	1	1	2	1	1	2	1	1	1	1	1	1	1	1	1	1	1	1	1	1	1	1	0	1	1	1	1	1	1	1	2	0	2	2
AT1G32580.1	AT1G32580.1	5	5	1	AT1G32580.1 | plastid developmental protein DAG | Chr1:11784108-11785430 FORWARD LENGTH=229 | 201606	1	5	5	1	1	1	1	1	1	2	0	1	2	1	2	1	1	1	1	1	1	1	1	1	1	1	1	1	0	1	1	1	0	0	0	0	1	2	2	2	1	0	1	1
AT1G32790.1;AT1G32790.2;AT4G10610.2;AT4G10610.1;AT3G49390.3;AT3G49390.2;AT3G49390.1	AT1G32790.1;AT1G32790.2;AT4G10610.2;AT4G10610.1;AT3G49390.3;AT3G49390.2;AT3G49390.1	2;2;1;1;1;1;1	2;2;1;1;1;1;1	2;2;1;1;1;1;1	AT1G32790.1 | CTC-interacting domain 11 | Chr1:11875174-11877188 REVERSE LENGTH=358 | 201606;AT1G32790.2 | CTC-interacting domain 11 | Chr1:11875028-11877188 REVERSE LENGTH=406 | 201606;AT4G10610.2 | CTC-interacting domain 12 | Chr4:6557336-6559019 FORWARD	7	2	2	2	1	1	0	1	0	0	0	0	0	0	0	0	0	0	0	0	0	0	0	0	1	1	0	0	0	0	0	0	0	0	0	0	0	0	0	0	0	0	0	0
AT1G32900.1	AT1G32900.1	16	16	16	AT1G32900.1 | UDP-Glycosyltransferase superfamily protein | Chr1:11920582-11923506 REVERSE LENGTH=610 | 201606	1	16	16	16	8	7	6	6	4	10	8	9	8	7	7	6	11	11	11	10	9	8	9	9	11	10	11	12	2	12	11	12	0	0	0	0	6	7	6	6	9	0	9	9
AT1G32940.4;AT1G32940.2;AT1G32940.1;AT1G32960.1	AT1G32940.4;AT1G32940.2;AT1G32940.1	4;4;4;1	4;4;4;1	4;4;4;1	AT1G32940.4 | Subtilase family protein | Chr1:11937869-11940856 FORWARD LENGTH=723 | 201606;AT1G32940.2 | Subtilase family protein | Chr1:11937869-11940856 FORWARD LENGTH=723 | 201606;AT1G32940.1 | Subtilase family protein | Chr1:11937634-11940856 FORWARD	4	4	4	4	0	0	0	0	0	0	0	0	0	1	1	1	1	1	0	1	0	0	0	1	0	0	0	0	0	0	0	0	0	0	0	0	0	0	0	0	0	0	0	0
AT1G32990.1	AT1G32990.1	9	9	9	AT1G32990.1 | plastid ribosomal protein l11 | Chr1:11955827-11957139 FORWARD LENGTH=222 | 201606	1	9	9	9	4	4	5	5	8	8	3	5	7	9	9	7	8	8	8	8	8	8	8	7	9	8	9	9	2	5	5	6	0	3	2	3	7	7	7	7	6	1	6	5
AT1G33040.1	AT1G33040.1	10	9	9	AT1G33040.1 | nascent polypeptide-associated complex subunit alpha-like protein 5 | Chr1:11966547-11967696 FORWARD LENGTH=209 | 201606	1	10	9	9	2	1	4	5	1	5	2	5	4	5	7	7	6	5	6	5	5	5	5	6	3	4	5	7	0	4	2	3	1	1	0	4	6	5	5	5	4	0	4	4
AT1G33140.1;AT1G33120.1	AT1G33140.1;AT1G33120.1	14;14	14;14	9;9	AT1G33140.1 | Ribosomal protein L6 family | Chr1:12023360-12024502 FORWARD LENGTH=194 | 201606;AT1G33120.1 | Ribosomal protein L6 family | Chr1:12010986-12012223 FORWARD LENGTH=194 | 201606	2	14	14	9	8	9	9	8	4	9	8	11	11	10	10	9	8	8	8	8	9	9	9	8	10	10	9	9	1	5	6	8	0	2	1	2	11	8	11	9	8	1	9	9
AT1G33240.3;AT1G33240.2;AT1G33240.1	AT1G33240.3;AT1G33240.2;AT1G33240.1	2;2;2	2;2;2	2;2;2	AT1G33240.3 | GT-2-like 1 | Chr1:12052166-12054320 REVERSE LENGTH=594 | 201606;AT1G33240.2 | GT-2-like 1 | Chr1:12051859-12053833 REVERSE LENGTH=630 | 201606;AT1G33240.1 | GT-2-like 1 | Chr1:12051859-12054320 REVERSE LENGTH=669 | 201606	3	2	2	2	0	0	0	0	0	0	0	0	1	1	0	0	0	0	0	0	0	0	0	0	0	0	0	0	0	0	0	0	0	0	0	0	1	1	1	0	0	0	0	0
AT1G33590.1;AT1G33590.3;AT1G33590.2;AT1G33612.1	AT1G33590.1;AT1G33590.3;AT1G33590.2	10;10;10;1	10;10;10;1	9;9;9;1	AT1G33590.1 | Leucine-rich repeat (LRR) family protein | Chr1:12177788-12179221 FORWARD LENGTH=477 | 201606;AT1G33590.3 | Leucine-rich repeat (LRR) family protein | Chr1:12177683-12179221 FORWARD LENGTH=512 | 201606;AT1G33590.2 | Leucine-rich repeat (LRR)	4	10	10	9	3	3	4	4	2	4	2	3	5	5	6	7	4	5	5	4	4	4	4	4	5	4	5	4	2	6	7	7	0	1	0	2	3	3	3	3	0	0	0	0
AT1G33600.2;AT1G33600.1	AT1G33600.2;AT1G33600.1	4;4	3;3	3;3	AT1G33600.2 | Leucine-rich repeat (LRR) family protein | Chr1:12180776-12182212 FORWARD LENGTH=478 | 201606;AT1G33600.1 | Leucine-rich repeat (LRR) family protein | Chr1:12180776-12182212 FORWARD LENGTH=478 | 201606	2	4	3	3	0	0	0	0	0	0	0	0	0	0	1	3	0	0	0	0	0	0	0	0	0	0	0	0	0	0	0	0	0	0	0	0	0	0	0	0	0	0	0	0
AT1G33680.1	AT1G33680.1	6	6	6	AT1G33680.1 | KH domain-containing protein | Chr1:12204056-12208282 FORWARD LENGTH=763 | 201606	1	6	6	6	1	1	1	1	1	2	1	2	4	4	4	4	2	2	2	2	2	3	3	3	3	3	3	3	0	2	3	3	0	0	0	0	3	2	2	3	1	0	1	1
AT1G33780.1	AT1G33780.1	3	3	3	AT1G33780.1 | electron transporter%2C putative (DUF179) | Chr1:12244799-12246034 REVERSE LENGTH=325 | 201606	1	3	3	3	2	2	1	0	0	0	0	0	1	2	1	0	2	0	2	2	0	1	1	1	1	1	2	1	0	1	0	0	0	0	0	0	0	1	1	0	1	0	0	0
AT1G33790.2;AT1G33790.6;AT1G33790.5;AT1G33790.4;AT1G33790.3;AT1G33790.1	AT1G33790.2;AT1G33790.6;AT1G33790.5;AT1G33790.4;AT1G33790.3;AT1G33790.1	2;1;1;1;1;1	2;1;1;1;1;1	2;1;1;1;1;1	AT1G33790.2 | jacalin lectin family protein | Chr1:12256990-12260432 FORWARD LENGTH=745 | 201606;AT1G33790.6 | jacalin lectin family protein | Chr1:12256990-12260432 FORWARD LENGTH=445 | 201606;AT1G33790.5 | jacalin lectin family protein | Chr1:12256990-12	6	2	2	2	0	0	0	0	0	1	1	1	0	0	0	0	0	0	0	0	0	0	0	0	0	0	0	0	0	0	0	0	0	0	0	0	1	0	1	0	0	0	0	0
AT1G33810.1	AT1G33810.1	5	5	5	AT1G33810.1 | zinc finger/BTB domain protein | Chr1:12265084-12266655 FORWARD LENGTH=138 | 201606	1	5	5	5	3	3	3	3	1	3	3	3	3	3	4	3	4	3	4	4	4	3	2	3	4	4	3	4	0	4	4	4	0	0	0	0	4	4	4	3	3	0	3	3
AT1G34000.1	AT1G34000.1	4	4	4	AT1G34000.1 | one-helix protein 2 | Chr1:12358151-12358902 REVERSE LENGTH=172 | 201606	1	4	4	4	2	2	2	3	1	1	0	0	3	3	2	3	2	2	2	2	2	2	2	2	2	2	2	2	0	2	2	2	0	0	0	0	1	2	1	1	2	0	1	1
AT1G34210.2;AT1G34210.1;AT4G33430.1;AT4G33430.2;AT2G13800.4;AT2G13800.2;AT2G13800.3;AT2G13800.1;AT2G13790.1	AT1G34210.2;AT1G34210.1;AT4G33430.1;AT4G33430.2	3;3;2;2;1;1;1;1;1	3;3;2;2;1;1;1;1;1	1;1;0;0;0;0;0;0;0	AT1G34210.2 | somatic embryogenesis receptor-like kinase 2 | Chr1:12459078-12462752 FORWARD LENGTH=628 | 201606;AT1G34210.1 | somatic embryogenesis receptor-like kinase 2 | Chr1:12459078-12462752 FORWARD LENGTH=628 | 201606;AT4G33430.1 | BRI1-associated re	9	3	3	1	1	0	1	1	0	0	0	0	0	0	0	0	0	0	0	0	0	0	0	0	2	1	2	2	0	0	0	0	0	0	0	0	0	0	0	0	0	0	0	0
AT1G34220.2;AT1G34220.1	AT1G34220.2;AT1G34220.1	7;7	7;7	7;7	AT1G34220.2 | Regulator of Vps4 activity in the MVB pathway protein | Chr1:12463102-12465911 REVERSE LENGTH=619 | 201606;AT1G34220.1 | Regulator of Vps4 activity in the MVB pathway protein | Chr1:12463102-12465911 REVERSE LENGTH=649 | 201606	2	7	7	7	1	1	1	1	1	0	0	1	3	3	3	2	1	1	1	1	1	1	1	0	3	2	2	2	0	1	1	1	0	0	0	0	2	2	2	2	1	0	1	1
AT1G34430.1	AT1G34430.1	14	12	12	AT1G34430.1 | 2-oxoacid dehydrogenases acyltransferase family protein | Chr1:12588027-12590084 REVERSE LENGTH=465 | 201606	1	14	12	12	6	6	6	6	5	8	2	6	8	9	7	8	9	7	10	10	7	8	9	8	5	5	6	6	2	8	8	8	1	3	1	3	8	10	9	7	9	0	9	8
AT1G34760.2;AT1G34760.1	AT1G34760.2;AT1G34760.1	5;5	1;1	1;1	AT1G34760.2 | general regulatory factor 11 | Chr1:12743981-12745603 REVERSE LENGTH=252 | 201606;AT1G34760.1 | general regulatory factor 11 | Chr1:12744062-12745603 REVERSE LENGTH=255 | 201606	2	5	1	1	4	4	4	4	3	3	3	3	3	3	3	3	4	4	4	4	4	4	4	4	3	2	3	3	2	3	3	3	0	2	2	2	4	4	5	3	4	2	4	4
AT1G35160.1;AT1G35160.2	AT1G35160.1;AT1G35160.2	14;13	5;4	5;4	AT1G35160.1 | GF14 protein phi chain | Chr1:12867264-12868514 FORWARD LENGTH=267 | 201606;AT1G35160.2 | GF14 protein phi chain | Chr1:12867264-12868514 FORWARD LENGTH=295 | 201606	2	14	5	5	9	9	8	7	6	8	8	9	8	10	8	9	7	6	8	8	7	8	10	8	10	8	10	10	5	9	9	9	2	3	2	4	7	8	9	8	10	4	9	9
AT1G35220.7;AT1G35220.4;AT1G35220.6;AT1G35220.5;AT1G35220.3;AT1G35220.2;AT1G35220.1	AT1G35220.7;AT1G35220.4;AT1G35220.6;AT1G35220.5;AT1G35220.3;AT1G35220.2;AT1G35220.1	2;2;2;2;2;2;2	2;2;2;2;2;2;2	2;2;2;2;2;2;2	AT1G35220.7 | FAM91 carboxy-terminus protein | Chr1:12910081-12913916 FORWARD LENGTH=910 | 201606;AT1G35220.4 | FAM91 carboxy-terminus protein | Chr1:12910081-12913916 FORWARD LENGTH=910 | 201606;AT1G35220.6 | FAM91 carboxy-terminus protein | Chr1:12909603	7	2	2	2	1	1	1	1	0	1	1	1	1	1	1	1	1	1	1	1	1	1	1	1	0	0	0	0	2	1	2	1	0	1	0	1	2	2	1	2	0	0	1	1
AT1G35340.7;AT1G35340.6;AT1G35340.2;AT1G35340.4;AT1G35340.1;AT1G35340.5;AT1G35340.3	AT1G35340.7;AT1G35340.6;AT1G35340.2;AT1G35340.4;AT1G35340.1	3;3;3;3;3;1;1	3;3;3;3;3;1;1	3;3;3;3;3;1;1	AT1G35340.7 | ATP-dependent protease La (LON) domain protein | Chr1:12978239-12979749 FORWARD LENGTH=210 | 201606;AT1G35340.6 | ATP-dependent protease La (LON) domain protein | Chr1:12978239-12979749 FORWARD LENGTH=210 | 201606;AT1G35340.2 | ATP-dependent	7	3	3	3	0	0	0	0	0	0	0	0	1	1	1	1	1	1	1	0	0	0	0	0	0	0	0	0	0	0	0	0	0	0	0	0	0	1	1	0	0	0	0	0
AT1G35420.3;AT1G35420.1;AT1G35420.2	AT1G35420.3;AT1G35420.1;AT1G35420.2	4;4;4	4;4;4	4;4;4	AT1G35420.3 | alpha/beta-Hydrolases superfamily protein | Chr1:13026545-13027463 FORWARD LENGTH=274 | 201606;AT1G35420.1 | alpha/beta-Hydrolases superfamily protein | Chr1:13026320-13027463 FORWARD LENGTH=310 | 201606;AT1G35420.2 | alpha/beta-Hydrolases su	3	4	4	4	0	0	0	0	0	0	0	1	2	2	1	1	0	0	0	0	0	0	0	0	0	0	0	0	0	0	0	0	0	0	0	0	0	0	0	0	0	0	1	0
AT1G35580.3;AT1G35580.2;AT1G35580.1	AT1G35580.3;AT1G35580.2;AT1G35580.1	5;5;5	5;5;5	4;4;4	AT1G35580.3 | cytosolic invertase 1 | Chr1:13123183-13124808 REVERSE LENGTH=460 | 201606;AT1G35580.2 | cytosolic invertase 1 | Chr1:13122460-13124808 REVERSE LENGTH=551 | 201606;AT1G35580.1 | cytosolic invertase 1 | Chr1:13122460-13124808 REVERSE LENGTH=55	3	5	5	4	1	1	0	0	0	0	0	0	1	0	0	1	0	0	0	0	0	0	0	0	1	1	1	1	0	0	0	0	0	0	0	0	0	0	0	0	1	0	0	0
AT1G35620.1	AT1G35620.1	6	6	6	AT1G35620.1 | PDI-like 5-2 | Chr1:13156504-13158280 FORWARD LENGTH=440 | 201606	1	6	6	6	2	2	1	0	0	0	0	0	3	4	0	0	2	1	3	2	0	0	0	0	2	3	1	1	0	2	1	1	0	0	0	0	1	2	2	1	0	0	0	0
AT1G35670.1;AT4G09570.1	AT1G35670.1;AT4G09570.1	3;2	3;2	3;2	AT1G35670.1 | calcium-dependent protein kinase 2 | Chr1:13205456-13208058 FORWARD LENGTH=495 | 201606;AT4G09570.1 | calcium-dependent protein kinase 4 | Chr4:6049560-6052184 FORWARD LENGTH=501 | 201606	2	3	3	3	1	1	2	1	0	0	0	0	0	0	0	0	0	0	0	0	0	0	0	0	0	1	1	1	0	0	0	0	0	0	0	0	0	0	1	1	0	0	0	0
AT1G35680.1	AT1G35680.1	7	7	7	AT1G35680.1 | Ribosomal protein L21 | Chr1:13208777-13210246 FORWARD LENGTH=220 | 201606	1	7	7	7	5	5	5	5	3	5	4	5	5	5	5	5	6	5	6	5	5	5	5	5	5	5	5	5	3	5	5	5	0	3	2	3	5	6	6	5	6	4	5	5
AT1G35720.1	AT1G35720.1	24	24	24	AT1G35720.1 | annexin 1 | Chr1:13225304-13226939 FORWARD LENGTH=317 | 201606	1	24	24	24	20	18	16	15	11	17	8	16	18	19	14	15	19	15	20	20	15	14	15	14	19	20	17	20	11	22	20	21	3	10	7	10	14	14	16	11	18	4	19	20
AT1G35780.1;AT1G35780.4;AT1G35780.3;AT1G35780.2	AT1G35780.1;AT1G35780.4;AT1G35780.3;AT1G35780.2	6;4;4;4	4;3;3;3	4;3;3;3	AT1G35780.1 | N-lysine methyltransferase | Chr1:13277778-13280113 REVERSE LENGTH=286 | 201606;AT1G35780.4 | N-lysine methyltransferase | Chr1:13277778-13278574 REVERSE LENGTH=212 | 201606;AT1G35780.3 | N-lysine methyltransferase | Chr1:13277778-13278574 RE	4	6	4	4	1	2	3	2	0	2	1	2	3	2	4	4	2	2	1	1	3	3	3	3	2	4	5	4	0	1	1	1	0	0	0	1	0	0	0	1	1	0	1	1
AT1G36160.2;AT1G36160.1;AT1G36180.2;AT1G36180.3	AT1G36160.2;AT1G36160.1	13;13;1;1	13;13;1;1	8;8;0;0	AT1G36160.2 | acetyl-CoA carboxylase 1 | Chr1:13534196-13543773 FORWARD LENGTH=2254 | 201606;AT1G36160.1 | acetyl-CoA carboxylase 1 | Chr1:13534196-13543773 FORWARD LENGTH=2254 | 201606	4	13	13	8	3	7	0	0	0	1	0	0	0	0	0	0	0	0	0	0	0	0	0	0	0	0	0	0	0	0	0	0	0	0	0	0	1	0	1	0	2	0	0	1
AT1G36310.2;AT1G36310.1	AT1G36310.2;AT1G36310.1	2;2	2;2	2;2	AT1G36310.2 | S-adenosyl-L-methionine-dependent methyltransferases superfamily protein | Chr1:13669644-13670934 FORWARD LENGTH=404 | 201606;AT1G36310.1 | S-adenosyl-L-methionine-dependent methyltransferases superfamily protein | Chr1:13669644-13670934 FORW	2	2	2	2	0	0	0	0	0	0	0	0	0	0	0	0	0	0	0	0	0	0	0	0	0	0	0	0	0	0	0	0	0	0	0	0	0	0	0	0	0	0	0	0
AT1G36320.1	AT1G36320.1	4	4	4	AT1G36320.1 | hypothetical protein | Chr1:13671876-13673939 FORWARD LENGTH=414 | 201606	1	4	4	4	0	0	0	0	0	0	0	0	0	0	0	0	1	1	1	1	0	0	0	0	0	0	0	0	0	0	0	0	0	0	0	0	2	3	4	1	1	0	1	1
AT1G36390.2;AT1G36390.1	AT1G36390.2;AT1G36390.1	4;4	4;4	4;4	AT1G36390.2 | Co-chaperone GrpE family protein | Chr1:13701811-13703524 REVERSE LENGTH=279 | 201606;AT1G36390.1 | Co-chaperone GrpE family protein | Chr1:13701811-13703524 REVERSE LENGTH=279 | 201606	2	4	4	4	2	1	2	1	0	0	0	0	1	1	1	1	1	1	1	2	1	1	1	1	1	1	2	1	0	1	1	1	0	0	0	0	1	1	1	1	1	0	1	1
AT1G36730.1	AT1G36730.1	5	5	3	AT1G36730.1 | Translation initiation factor IF2/IF5 | Chr1:13898706-13900025 REVERSE LENGTH=439 | 201606	1	5	5	3	3	3	3	1	1	1	1	1	0	0	0	0	0	1	2	0	0	0	1	0	2	1	1	1	0	0	0	0	0	0	0	0	2	2	3	2	2	0	1	1
AT1G37130.1	AT1G37130.1	13	13	12	AT1G37130.1 | nitrate reductase 2 | Chr1:14158617-14161652 FORWARD LENGTH=917 | 201606	1	13	13	12	4	5	3	2	2	1	2	2	4	3	3	4	2	2	2	3	1	1	1	1	2	2	2	2	0	0	0	0	0	0	0	0	4	4	7	3	8	0	1	2
AT1G41880.2;AT1G41880.1	AT1G41880.2;AT1G41880.1	4;4	1;1	1;1	AT1G41880.2 | Ribosomal protein L35Ae family protein | Chr1:15651585-15652427 REVERSE LENGTH=111 | 201606;AT1G41880.1 | Ribosomal protein L35Ae family protein | Chr1:15651585-15652427 REVERSE LENGTH=111 | 201606	2	4	1	1	3	3	3	3	0	3	1	3	4	4	4	4	2	2	2	2	1	1	1	1	2	3	3	3	1	2	2	2	0	0	0	0	4	4	4	4	1	0	1	2
AT1G42440.1	AT1G42440.1	1	1	1	AT1G42440.1 | pre-rRNA-processing TSR1-like protein | Chr1:15895528-15899939 REVERSE LENGTH=793 | 201606	1	1	1	1	0	0	0	0	0	0	0	0	0	0	0	0	0	0	0	0	0	0	0	0	0	0	0	0	0	0	0	0	0	0	0	0	0	0	0	0	0	0	0	0
AT1G42480.3;AT1G42480.1;AT1G42480.2	AT1G42480.3;AT1G42480.1;AT1G42480.2	6;6;3	6;6;3	6;6;3	AT1G42480.3 | TLR4 regulator/MIR-interacting MSAP protein | Chr1:15936297-15938692 FORWARD LENGTH=182 | 201606;AT1G42480.1 | TLR4 regulator/MIR-interacting MSAP protein | Chr1:15936297-15938692 FORWARD LENGTH=182 | 201606;AT1G42480.2 | TLR4 regulator/MIR-i	3	6	6	6	2	4	3	5	1	2	3	4	6	4	6	6	3	3	3	3	4	4	3	4	2	2	4	3	1	3	3	2	0	1	0	1	4	3	3	4	3	0	3	3
AT1G42550.1	AT1G42550.1	14	14	14	AT1G42550.1 | plastid movement impaired1 | Chr1:15977131-15979734 FORWARD LENGTH=843 | 201606	1	14	14	14	7	8	5	0	0	1	1	1	5	5	0	0	3	1	5	4	2	2	3	3	3	2	0	3	0	6	4	3	0	0	0	0	1	5	5	0	5	0	4	4
AT1G42960.1	AT1G42960.1	4	4	4	AT1G42960.1 | inner membrane localized protein | Chr1:16125863-16127080 FORWARD LENGTH=168 | 201606	1	4	4	4	3	3	3	2	0	4	2	2	3	2	2	3	2	2	2	2	3	3	3	3	2	4	4	4	2	2	1	2	1	2	2	2	3	3	3	3	1	0	1	1
AT1G42970.1	AT1G42970.1	29	29	24	AT1G42970.1 | glyceraldehyde-3-phosphate dehydrogenase B subunit | Chr1:16127552-16129584 FORWARD LENGTH=447 | 201606	1	29	29	24	25	26	24	24	16	25	18	24	26	25	22	23	27	25	26	27	25	24	25	24	25	24	25	26	18	24	22	21	0	12	4	11	24	24	25	24	23	10	21	22
AT1G43170.9;AT1G43170.8;AT1G43170.7;AT1G43170.6;AT1G43170.5;AT1G43170.3;AT1G43170.2;AT1G43170.1;AT1G43170.4	AT1G43170.9;AT1G43170.8;AT1G43170.7;AT1G43170.6;AT1G43170.5;AT1G43170.3;AT1G43170.2;AT1G43170.1;AT1G43170.4	25;25;25;25;25;25;25;25;21	25;25;25;25;25;25;25;25;21	17;17;17;17;17;17;17;17;15	AT1G43170.9 | ribosomal protein 1 | Chr1:16266992-16268631 FORWARD LENGTH=389 | 201606;AT1G43170.8 | ribosomal protein 1 | Chr1:16266992-16268631 FORWARD LENGTH=389 | 201606;AT1G43170.7 | ribosomal protein 1 | Chr1:16266992-16268631 FORWARD LENGTH=389 | 20	9	25	25	17	15	16	14	15	9	16	8	17	19	18	15	14	18	16	19	19	17	18	20	16	17	18	18	19	5	12	10	11	0	9	6	11	18	18	16	18	20	3	20	19
AT1G43190.3;AT1G43190.2;AT1G43190.1	AT1G43190.3;AT1G43190.2;AT1G43190.1	1;1;1	1;1;1	1;1;1	AT1G43190.3 | polypyrimidine tract-binding protein 3 | Chr1:16275432-16278185 REVERSE LENGTH=430 | 201606;AT1G43190.2 | polypyrimidine tract-binding protein 3 | Chr1:16275432-16278185 REVERSE LENGTH=432 | 201606;AT1G43190.1 | polypyrimidine tract-binding p	3	1	1	1	0	1	0	1	0	0	0	0	0	0	0	0	0	0	1	0	0	0	0	0	0	0	0	0	0	0	0	0	0	0	0	0	0	0	1	0	0	0	0	0
AT1G43560.1	AT1G43560.1	7	7	7	AT1G43560.1 | thioredoxin Y2 | Chr1:16398359-16399828 REVERSE LENGTH=167 | 201606	1	7	7	7	4	4	4	5	2	3	3	3	5	5	6	6	3	4	4	4	4	4	3	3	5	4	3	5	2	3	3	3	0	0	0	0	4	4	3	4	1	0	1	1
AT1G43670.1	AT1G43670.1	14	14	14	AT1G43670.1 | Inositol monophosphatase family protein | Chr1:16468184-16470347 FORWARD LENGTH=341 | 201606	1	14	14	14	7	9	9	7	4	8	5	7	8	8	6	5	10	7	10	10	6	6	6	5	10	8	10	9	2	8	7	7	0	3	1	3	7	9	8	7	8	0	9	8
AT1G43690.1	AT1G43690.1	1	1	1	AT1G43690.1 | ubiquitin interaction motif-containing protein | Chr1:16478519-16482589 FORWARD LENGTH=599 | 201606	1	1	1	1	0	0	0	0	0	0	0	0	0	0	0	0	0	0	0	0	0	0	0	0	0	0	0	0	0	0	0	0	0	0	0	0	0	0	0	0	1	0	0	0
AT1G43700.1	AT1G43700.1	4	4	4	AT1G43700.1 | VIRE2-interacting protein 1 | Chr1:16484352-16486017 FORWARD LENGTH=341 | 201606	1	4	4	4	1	1	1	1	0	2	2	3	1	2	2	2	2	1	2	2	1	2	1	1	2	2	2	3	0	2	2	2	0	0	0	0	2	2	2	2	0	0	1	1
AT1G43710.1	AT1G43710.1	6	6	6	AT1G43710.1 | Pyridoxal phosphate (PLP)-dependent transferases superfamily protein | Chr1:16486534-16488298 REVERSE LENGTH=482 | 201606	1	6	6	6	1	2	0	0	0	0	0	0	0	1	0	1	1	0	1	1	0	0	0	0	1	1	0	0	0	0	0	0	0	0	0	0	0	0	1	0	2	0	1	1
AT1G43800.1	AT1G43800.1	2	2	2	AT1G43800.1 | Plant stearoyl-acyl-carrier-protein desaturase family protein | Chr1:16577662-16579549 FORWARD LENGTH=391 | 201606	1	2	2	2	1	1	0	0	0	0	0	0	1	1	0	0	1	0	1	0	0	0	0	0	0	0	0	0	0	0	0	0	0	0	0	0	0	0	0	0	0	0	0	0
AT1G43860.2;AT1G43860.1	AT1G43860.2;AT1G43860.1	1;1	1;1	1;1	AT1G43860.2 | sequence-specific DNA binding transcription factor | Chr1:16622244-16623526 REVERSE LENGTH=335 | 201606;AT1G43860.1 | sequence-specific DNA binding transcription factor | Chr1:16622244-16624385 REVERSE LENGTH=370 | 201606	2	1	1	1	0	0	0	0	1	1	1	1	1	1	1	1	0	0	0	0	0	0	0	0	1	1	1	1	0	0	0	0	0	0	0	0	1	1	1	1	1	0	1	1
AT1G43890.3;AT1G43890.2;AT1G43890.1;AT5G03530.2;AT5G03530.1	AT1G43890.3;AT1G43890.2;AT1G43890.1	4;4;4;1;1	4;4;4;1;1	4;4;4;1;1	AT1G43890.3 | RAB GTPASE HOMOLOG B18 | Chr1:16646934-16648395 FORWARD LENGTH=212 | 201606;AT1G43890.2 | RAB GTPASE HOMOLOG B18 | Chr1:16646934-16648395 FORWARD LENGTH=212 | 201606;AT1G43890.1 | RAB GTPASE HOMOLOG B18 | Chr1:16646934-16648395 FORWARD LENGTH	5	4	4	4	2	2	1	1	1	1	1	1	1	1	1	1	1	0	1	1	1	1	1	1	1	1	1	1	0	1	1	1	0	1	0	1	1	1	1	1	3	0	1	1
AT1G44170.3;AT1G44170.2;AT1G44170.1	AT1G44170.3;AT1G44170.2;AT1G44170.1	1;1;1	1;1;1	1;1;1	AT1G44170.3 | aldehyde dehydrogenase 3H1 | Chr1:16796564-16798574 REVERSE LENGTH=421 | 201606;AT1G44170.2 | aldehyde dehydrogenase 3H1 | Chr1:16796564-16800031 REVERSE LENGTH=484 | 201606;AT1G44170.1 | aldehyde dehydrogenase 3H1 | Chr1:16796564-16800031 RE	3	1	1	1	0	0	0	0	0	0	0	1	0	0	0	0	0	0	0	0	0	0	0	0	0	0	0	0	0	0	0	0	0	0	0	0	0	0	1	0	0	0	0	0
AT1G44575.3;AT1G44575.1;AT1G44575.2	AT1G44575.3;AT1G44575.1;AT1G44575.2	5;5;3	5;5;3	5;5;3	AT1G44575.3 | Chlorophyll A-B binding family protein | Chr1:16871768-16873194 FORWARD LENGTH=265 | 201606;AT1G44575.1 | Chlorophyll A-B binding family protein | Chr1:16871768-16873194 FORWARD LENGTH=265 | 201606;AT1G44575.2 | Chlorophyll A-B binding family	3	5	5	5	5	5	5	5	2	3	2	2	3	3	2	3	3	4	4	4	5	4	5	5	3	3	3	3	1	2	3	3	0	2	2	2	4	4	4	4	3	0	3	3
AT1G44790.1	AT1G44790.1	7	7	7	AT1G44790.1 | ChaC-like family protein | Chr1:16912403-16913582 REVERSE LENGTH=199 | 201606	1	7	7	7	1	1	1	2	1	2	1	3	4	3	4	4	3	4	4	4	5	4	5	5	4	2	3	3	1	3	2	2	0	0	0	0	3	2	1	2	1	0	1	1
AT1G44820.1;AT1G44180.3;AT1G44180.2;AT1G44180.1	AT1G44820.1	8;3;3;3	8;3;3;3	8;3;3;3	AT1G44820.1 | Peptidase M20/M25/M40 family protein | Chr1:16926351-16928354 FORWARD LENGTH=438 | 201606	4	8	8	8	2	4	4	4	1	4	2	4	4	3	4	4	2	2	3	3	4	4	4	4	6	3	6	6	1	2	4	4	0	0	0	0	3	4	2	4	4	0	3	4
AT1G44835.1;AT1G44835.2	AT1G44835.1;AT1G44835.2	3;3	3;3	3;3	AT1G44835.1 | YbaK/aminoacyl-tRNA synthetase-associated domain-containing protein | Chr1:16939909-16942337 FORWARD LENGTH=307 | 201606;AT1G44835.2 | YbaK/aminoacyl-tRNA synthetase-associated domain-containing protein | Chr1:16939909-16942337 FORWARD LENGTH	2	3	3	3	0	0	0	0	0	0	0	0	0	0	0	0	1	0	1	1	0	0	0	0	2	2	2	2	0	0	0	0	0	0	0	0	1	1	0	1	1	0	1	1
AT1G45145.1	AT1G45145.1	7	7	7	AT1G45145.1 | thioredoxin H-type 5 | Chr1:17075264-17076256 REVERSE LENGTH=118 | 201606	1	7	7	7	3	4	4	3	3	3	2	4	3	4	3	3	5	4	5	5	3	4	4	4	4	5	5	5	0	5	4	4	0	0	0	0	5	5	6	6	5	0	5	5
AT1G45201.1;AT1G45201.3;AT1G45201.2	AT1G45201.1;AT1G45201.3;AT1G45201.2	8;8;7	8;8;7	8;8;7	AT1G45201.1 | triacylglycerol lipase-like 1 | Chr1:17123889-17128462 FORWARD LENGTH=479 | 201606;AT1G45201.3 | triacylglycerol lipase-like 1 | Chr1:17123814-17128462 FORWARD LENGTH=504 | 201606;AT1G45201.2 | triacylglycerol lipase-like 1 | Chr1:17123889-17	3	8	8	8	5	5	5	3	2	3	2	3	3	5	5	3	4	5	4	5	5	4	5	4	4	5	6	5	1	5	4	5	0	2	0	2	5	4	4	5	3	0	3	3
AT1G45230.2;AT1G45230.1	AT1G45230.2;AT1G45230.1	2;2	2;2	2;2	AT1G45230.2 | DCL protein (DUF3223) | Chr1:17169874-17171381 REVERSE LENGTH=219 | 201606;AT1G45230.1 | DCL protein (DUF3223) | Chr1:17169874-17171381 REVERSE LENGTH=219 | 201606	2	2	2	2	0	0	0	0	1	1	1	1	1	1	1	1	1	1	1	1	1	0	1	1	1	1	0	1	0	0	0	0	0	0	0	0	1	1	1	0	0	0	0	0
AT1G45332.1;AT1G45332.2	AT1G45332.1;AT1G45332.2	6;5	1;1	1;1	AT1G45332.1 | Translation elongation factor EFG/EF2 protein | Chr1:17172507-17176683 REVERSE LENGTH=754 | 201606;AT1G45332.2 | Translation elongation factor EFG/EF2 protein | Chr1:17172507-17176076 REVERSE LENGTH=574 | 201606	2	6	1	1	1	1	1	1	0	1	1	2	2	2	2	2	2	2	2	2	2	1	2	1	2	2	1	2	0	0	0	0	0	0	0	0	1	1	2	1	2	0	2	2
AT1G47128.1	AT1G47128.1	14	14	13	AT1G47128.1 | Granulin repeat cysteine protease family protein | Chr1:17283139-17285609 REVERSE LENGTH=462 | 201606	1	14	14	13	8	9	9	9	5	8	5	7	10	7	11	9	9	9	9	9	7	7	7	6	6	8	7	8	5	8	7	8	1	4	2	5	10	11	8	10	7	2	7	7
AT1G47200.1	AT1G47200.1	8	8	6	AT1G47200.1 | WPP domain protein 2 | Chr1:17298181-17298723 REVERSE LENGTH=180 | 201606	1	8	8	6	3	2	3	3	1	4	2	4	3	3	3	3	3	3	3	3	3	3	4	3	3	3	3	4	1	1	2	1	0	1	0	1	4	3	3	4	2	0	4	4
AT1G47250.1	AT1G47250.1	12	2	2	AT1G47250.1 | 20S proteasome alpha subunit F2 | Chr1:17319220-17320900 FORWARD LENGTH=277 | 201606	1	12	2	2	7	7	5	5	2	7	3	8	5	4	3	3	5	5	5	5	4	4	4	4	6	6	5	6	2	4	4	4	0	3	2	3	4	5	5	4	8	0	8	9
AT1G47260.1;AT1G19580.2	AT1G47260.1	19;2	19;2	16;0	AT1G47260.1 | gamma carbonic anhydrase 2 | Chr1:17321384-17323347 REVERSE LENGTH=278 | 201606	2	19	19	16	10	10	9	7	9	12	10	10	12	11	8	9	12	10	13	13	9	8	9	8	15	14	13	13	2	11	10	9	0	2	1	2	12	12	13	12	11	1	11	11
AT1G47420.1	AT1G47420.1	9	9	9	AT1G47420.1 | succinate dehydrogenase 5 | Chr1:17395774-17397176 REVERSE LENGTH=257 | 201606	1	9	9	9	6	6	6	7	4	9	7	8	8	8	9	9	9	8	8	9	9	9	8	8	9	9	8	9	1	7	7	8	1	3	2	3	7	6	7	7	7	0	7	6
AT1G47480.1	AT1G47480.1	1	1	1	AT1G47480.1 | alpha/beta-Hydrolases superfamily protein | Chr1:17417623-17419296 FORWARD LENGTH=314 | 201606	1	1	1	1	0	0	0	0	0	1	0	1	1	1	1	0	1	1	1	1	0	0	0	0	1	1	1	1	0	0	0	0	0	0	0	0	0	0	0	0	0	0	0	0
AT1G47490.1;AT1G47490.2	AT1G47490.1;AT1G47490.2	7;4	5;2	2;1	AT1G47490.1 | RNA-binding protein 47C | Chr1:17424801-17427182 FORWARD LENGTH=432 | 201606;AT1G47490.2 | RNA-binding protein 47C | Chr1:17424801-17426114 FORWARD LENGTH=310 | 201606	2	7	5	2	2	1	2	2	1	3	1	3	2	3	3	3	2	3	3	3	1	1	1	1	2	0	3	3	0	1	1	1	0	0	0	0	2	2	1	2	2	0	2	2
AT1G47500.1;AT1G47500.2	AT1G47500.1;AT1G47500.2	6;4	1;1	1;1	AT1G47500.1 | RNA-binding protein 47C | Chr1:17432682-17434805 FORWARD LENGTH=434 | 201606;AT1G47500.2 | RNA-binding protein 47C | Chr1:17432682-17433974 FORWARD LENGTH=317 | 201606	2	6	1	1	2	1	2	2	1	3	1	3	2	3	3	3	2	3	3	3	1	1	1	1	2	0	3	3	0	1	1	1	0	0	0	0	2	2	1	2	3	0	3	3
AT1G47540.1;AT1G47540.2	AT1G47540.1;AT1G47540.2	2;2	2;2	2;2	AT1G47540.1 | Scorpion toxin-like knottin superfamily protein | Chr1:17455702-17456146 REVERSE LENGTH=98 | 201606;AT1G47540.2 | Scorpion toxin-like knottin superfamily protein | Chr1:17455702-17456146 REVERSE LENGTH=99 | 201606	2	2	2	2	0	0	1	1	1	2	1	2	0	0	0	0	2	2	2	2	0	0	0	0	2	2	2	2	0	0	0	0	0	1	0	1	0	0	0	0	2	0	2	2
AT1G47710.1;AT1G47710.2	AT1G47710.1;AT1G47710.2	10;10	10;10	9;9	AT1G47710.1 | Serine protease inhibitor (SERPIN) family protein | Chr1:17558271-17560061 FORWARD LENGTH=391 | 201606;AT1G47710.2 | Serine protease inhibitor (SERPIN) family protein | Chr1:17557124-17560061 FORWARD LENGTH=418 | 201606	2	10	10	9	4	4	4	1	2	3	1	3	4	4	2	3	6	3	6	6	6	4	7	5	5	5	3	5	0	5	4	4	0	0	0	0	7	8	7	8	3	0	3	4
AT1G47820.2;AT1G47820.1;AT1G47813.1	AT1G47820.2;AT1G47820.1	3;3;1	3;3;1	3;3;1	AT1G47820.2 | hypothetical protein | Chr1:17612114-17612404 FORWARD LENGTH=96 | 201606;AT1G47820.1 | hypothetical protein | Chr1:17612114-17612404 FORWARD LENGTH=96 | 201606	3	3	3	3	1	0	1	1	1	2	1	2	1	0	2	2	1	1	1	0	2	2	2	2	1	0	0	1	0	0	0	0	0	0	0	0	1	0	1	1	1	0	1	0
AT1G47960.2;AT1G47960.1	AT1G47960.2;AT1G47960.1	2;2	2;2	2;2	AT1G47960.2 | cell wall / vacuolar inhibitor of fructosidase 1 | Chr1:17682425-17683516 REVERSE LENGTH=166 | 201606;AT1G47960.1 | cell wall / vacuolar inhibitor of fructosidase 1 | Chr1:17681954-17683516 REVERSE LENGTH=205 | 201606	2	2	2	2	1	1	1	1	1	1	1	1	1	1	1	1	1	1	1	1	1	1	1	1	1	1	1	1	0	2	1	1	0	0	0	0	1	1	1	1	1	0	1	1
AT1G48030.5;AT1G48030.4;AT1G48030.3;AT1G48030.2;AT1G48030.1	AT1G48030.5;AT1G48030.4;AT1G48030.3;AT1G48030.2;AT1G48030.1	23;23;23;23;23	23;23;23;23;23	13;13;13;13;13	AT1G48030.5 | mitochondrial lipoamide dehydrogenase 1 | Chr1:17717432-17719141 REVERSE LENGTH=507 | 201606;AT1G48030.4 | mitochondrial lipoamide dehydrogenase 1 | Chr1:17717432-17719141 REVERSE LENGTH=507 | 201606;AT1G48030.3 | mitochondrial lipoamide dehy	5	23	23	13	14	12	12	10	12	17	7	17	16	14	14	14	17	13	17	18	14	14	14	14	15	13	15	15	4	13	11	11	0	1	1	2	18	18	15	17	14	2	12	12
AT1G48090.5;AT1G48090.6;AT1G48090.4;AT1G48090.1;AT1G48090.3;AT1G48090.2	AT1G48090.5;AT1G48090.6;AT1G48090.4;AT1G48090.1;AT1G48090.3;AT1G48090.2	1;1;1;1;1;1	1;1;1;1;1;1	1;1;1;1;1;1	AT1G48090.5 | calcium-dependent lipid-binding family protein | Chr1:17732582-17758194 REVERSE LENGTH=4105 | 201606;AT1G48090.6 | calcium-dependent lipid-binding family protein | Chr1:17732582-17758194 REVERSE LENGTH=4132 | 201606;AT1G48090.4 | calcium-depe	6	1	1	1	0	0	0	0	0	0	0	0	1	1	1	1	0	0	0	0	0	0	0	0	1	1	1	1	0	0	0	0	0	0	0	0	0	0	0	0	1	0	0	0
AT1G48200.1	AT1G48200.1	3	3	3	AT1G48200.1 | hypothetical protein | Chr1:17797070-17797852 REVERSE LENGTH=118 | 201606	1	3	3	3	0	0	0	0	0	0	0	0	0	0	0	0	0	0	1	1	0	0	0	0	1	0	1	2	0	0	0	0	0	0	0	0	0	0	0	0	0	0	0	0
AT1G48320.1	AT1G48320.1	2	2	2	AT1G48320.1 | Thioesterase superfamily protein | Chr1:17855024-17855577 REVERSE LENGTH=156 | 201606	1	2	2	2	0	0	0	0	0	1	0	0	2	2	2	1	1	0	1	1	0	0	0	0	1	1	1	1	0	0	0	0	0	0	0	0	0	0	0	0	2	0	2	2
AT1G48350.1	AT1G48350.1	2	2	2	AT1G48350.1 | Ribosomal L18p/L5e family protein | Chr1:17867269-17868215 FORWARD LENGTH=170 | 201606	1	2	2	2	1	1	1	1	1	1	1	1	1	1	1	1	1	1	1	1	1	1	1	1	1	1	1	1	0	1	1	1	0	0	0	0	2	1	2	2	1	0	1	1
AT1G48410.1;AT1G48410.3;AT1G48410.2	AT1G48410.1;AT1G48410.3;AT1G48410.2	7;7;7	7;7;7	7;7;7	AT1G48410.1 | Stabilizer of iron transporter SufD / Polynucleotidyl transferase | Chr1:17886285-17891892 REVERSE LENGTH=1048 | 201606;AT1G48410.3 | Stabilizer of iron transporter SufD / Polynucleotidyl transferase | Chr1:17886285-17891892 REVERSE LENGTH=10	3	7	7	7	2	2	0	0	0	0	0	0	1	4	0	0	1	0	2	2	0	0	0	0	0	0	0	0	0	0	0	0	0	0	0	0	0	1	0	0	1	0	1	0
AT1G48420.3;AT1G48420.2;AT1G48420.1	AT1G48420.3;AT1G48420.2;AT1G48420.1	4;4;4	4;4;4	4;4;4	AT1G48420.3 | D-cysteine desulfhydrase | Chr1:17896767-17898803 REVERSE LENGTH=401 | 201606;AT1G48420.2 | D-cysteine desulfhydrase | Chr1:17896767-17898803 REVERSE LENGTH=401 | 201606;AT1G48420.1 | D-cysteine desulfhydrase | Chr1:17896767-17898803 REVERSE	3	4	4	4	2	2	2	0	2	3	0	3	2	3	2	1	3	1	4	4	2	2	2	2	3	3	3	3	0	3	4	3	0	0	0	0	2	2	3	1	3	0	3	3
AT1G48450.3;AT1G48450.2;AT1G48450.1	AT1G48450.3;AT1G48450.2;AT1G48450.1	2;2;2	2;2;2	2;2;2	AT1G48450.3 | alanine-tRNA ligase%2C putative (DUF760) | Chr1:17908658-17910345 REVERSE LENGTH=333 | 201606;AT1G48450.2 | alanine-tRNA ligase%2C putative (DUF760) | Chr1:17908882-17910345 REVERSE LENGTH=342 | 201606;AT1G48450.1 | alanine-tRNA ligase%2C put	3	2	2	2	0	0	0	0	0	0	0	0	0	0	0	0	0	0	0	0	0	0	0	0	0	0	0	0	0	0	0	0	0	0	0	0	0	0	0	0	1	0	0	1
AT1G48520.1;AT1G48520.3;AT1G48520.2	AT1G48520.1;AT1G48520.3;AT1G48520.2	16;14;13	16;14;13	16;14;13	AT1G48520.1 | GLU-ADT subunit B | Chr1:17940185-17942540 FORWARD LENGTH=550 | 201606;AT1G48520.3 | GLU-ADT subunit B | Chr1:17940185-17942272 FORWARD LENGTH=488 | 201606;AT1G48520.2 | GLU-ADT subunit B | Chr1:17940185-17942075 FORWARD LENGTH=475 | 201606	3	16	16	16	9	8	7	4	3	5	3	4	8	8	3	2	10	5	11	9	3	4	5	4	8	8	8	8	1	5	4	3	0	0	0	0	4	4	5	4	5	0	4	5
AT1G48570.1	AT1G48570.1	2	2	2	AT1G48570.1 | zinc finger (Ran-binding) family protein | Chr1:17955455-17957661 REVERSE LENGTH=455 | 201606	1	2	2	2	0	0	0	0	0	0	0	0	0	0	0	0	0	0	1	1	0	0	0	0	0	0	0	0	0	0	0	0	0	0	0	0	0	0	0	0	0	0	0	0
AT1G48600.1;AT1G48600.2	AT1G48600.1;AT1G48600.2	18;18	18;18	11;11	AT1G48600.1 | S-adenosyl-L-methionine-dependent methyltransferases superfamily protein | Chr1:17966448-17969077 FORWARD LENGTH=475 | 201606;AT1G48600.2 | S-adenosyl-L-methionine-dependent methyltransferases superfamily protein | Chr1:17966074-17969077 FORW	2	18	18	11	10	10	8	8	5	8	5	9	7	9	8	8	11	9	13	12	6	7	7	7	10	11	11	11	2	9	8	8	0	2	0	1	9	10	10	9	6	0	6	6
AT1G48620.1	AT1G48620.1	4	4	4	AT1G48620.1 | high mobility group A5 | Chr1:17974148-17976301 REVERSE LENGTH=479 | 201606	1	4	4	4	1	1	1	1	0	0	0	0	1	1	1	1	0	0	0	0	1	1	1	1	0	0	1	0	0	0	0	0	0	0	0	0	2	2	1	2	1	0	1	0
AT1G48630.1	AT1G48630.1	17	13	3	AT1G48630.1 | receptor for activated C kinase 1B | Chr1:17981977-17983268 REVERSE LENGTH=326 | 201606	1	17	13	3	5	5	6	4	2	7	3	6	5	5	3	4	6	4	8	7	4	4	4	4	5	5	8	6	3	3	3	4	1	2	1	1	5	8	10	6	11	2	10	11
AT1G48720.1	AT1G48720.1	1	1	1	AT1G48720.1 | Copia-like polyprotein/retrotransposon | Chr1:18018148-18018441 FORWARD LENGTH=97 | 201606	1	1	1	1	0	0	0	0	0	0	0	0	0	0	0	0	0	0	0	0	0	0	0	0	0	0	0	0	0	0	0	0	0	0	0	0	0	0	0	0	0	0	0	0
AT1G48830.2;AT1G48830.1	AT1G48830.2;AT1G48830.1	4;4	4;4	4;4	AT1G48830.2 | Ribosomal protein S7e family protein | Chr1:18059854-18060935 REVERSE LENGTH=191 | 201606;AT1G48830.1 | Ribosomal protein S7e family protein | Chr1:18059854-18060935 REVERSE LENGTH=191 | 201606	2	4	4	4	3	3	3	3	1	3	3	3	3	3	3	3	3	3	3	3	3	3	2	3	3	3	3	3	0	3	3	3	0	0	0	0	3	3	3	3	2	0	3	2
AT1G48850.1;AT1G48850.3;AT1G48850.2	AT1G48850.1;AT1G48850.3;AT1G48850.2	9;7;7	9;7;7	9;7;7	AT1G48850.1 | chorismate synthase%2C putative / 5-enolpyruvylshikimate-3-phosphate phospholyase | Chr1:18065154-18067956 REVERSE LENGTH=436 | 201606;AT1G48850.3 | chorismate synthase%2C putative / 5-enolpyruvylshikimate-3-phosphate phospholyase | Chr1:1806	3	9	9	9	6	6	6	3	1	2	2	2	4	5	3	4	5	4	4	4	3	2	1	4	6	6	6	5	1	4	3	3	0	0	0	0	7	6	7	5	6	0	6	6
AT1G48860.1;AT1G48860.2	AT1G48860.1;AT1G48860.2	12;11	2;2	2;2	AT1G48860.1 | RNA 3-terminal phosphate cyclase/enolpyruvate transferase%2C alpha/beta | Chr1:18068892-18071331 REVERSE LENGTH=521 | 201606;AT1G48860.2 | RNA 3-terminal phosphate cyclase/enolpyruvate transferase%2C alpha/beta | Chr1:18068892-18071074 REVE	2	12	2	2	8	8	4	3	2	7	6	5	7	7	2	2	8	3	9	9	5	6	6	5	7	7	6	7	0	4	4	2	0	0	0	0	6	7	8	1	9	0	7	8
AT1G48900.2;AT1G48900.1;AT5G49500.1	AT1G48900.2;AT1G48900.1	7;7;1	7;7;1	5;5;1	AT1G48900.2 | Signal recognition particle%2C SRP54 subunit protein | Chr1:18085031-18087743 REVERSE LENGTH=431 | 201606;AT1G48900.1 | Signal recognition particle%2C SRP54 subunit protein | Chr1:18084972-18087743 REVERSE LENGTH=495 | 201606	3	7	7	5	1	3	3	1	1	1	0	2	1	1	1	1	0	0	0	0	0	0	0	0	1	1	2	1	0	0	0	0	0	0	0	0	1	2	1	1	2	0	2	1
AT1G48920.1;AT3G18610.2;AT3G18610.3;AT3G18610.1	AT1G48920.1	16;1;1;1	16;1;1;1	16;1;1;1	AT1G48920.1 | nucleolin like 1 | Chr1:18098186-18101422 FORWARD LENGTH=557 | 201606	4	16	16	16	10	11	10	9	5	10	5	8	8	10	8	7	11	7	11	12	8	9	7	6	10	8	9	10	2	4	5	4	0	5	4	5	8	9	10	6	11	1	10	9
AT3G18410.2;AT3G18410.1;AT1G49140.2;AT1G49140.1	AT3G18410.2;AT3G18410.1;AT1G49140.2;AT1G49140.1	1;1;1;1	1;1;1;1	1;1;1;1	AT3G18410.2 | NADH dehydrogenase ubiquinone 1 beta subcomplex subunit 10-B-like protein (Complex I subunit NDUFS6) | Chr3:6323203-6323761 FORWARD LENGTH=106 | 201606;AT3G18410.1 | NADH dehydrogenase ubiquinone 1 beta subcomplex subunit 10-B-like protein (C	4	1	1	1	0	0	0	0	0	0	0	0	0	0	0	0	0	0	0	0	0	0	0	0	0	0	0	0	0	0	0	0	0	0	0	0	0	0	0	0	0	0	0	0
AT1G49300.2;AT1G49300.1	AT1G49300.2;AT1G49300.1	4;4	2;2	2;2	AT1G49300.2 | RAB GTPase homolog G3E | Chr1:18234842-18236968 FORWARD LENGTH=206 | 201606;AT1G49300.1 | RAB GTPase homolog G3E | Chr1:18234842-18236968 FORWARD LENGTH=206 | 201606	2	4	2	2	1	0	0	1	1	2	1	2	1	0	1	1	1	1	1	0	1	1	1	1	1	1	1	1	0	0	0	0	0	0	0	0	2	1	1	2	1	0	1	1
AT1G49340.4;AT1G49340.3;AT1G49340.2;AT1G49340.1	AT1G49340.4;AT1G49340.3;AT1G49340.2;AT1G49340.1	1;1;1;1	1;1;1;1	1;1;1;1	AT1G49340.4 | Phosphatidylinositol 3- and 4-kinase family protein | Chr1:18252355-18263967 FORWARD LENGTH=2021 | 201606;AT1G49340.3 | Phosphatidylinositol 3- and 4-kinase family protein | Chr1:18252355-18263967 FORWARD LENGTH=2021 | 201606;AT1G49340.2 | Ph	4	1	1	1	0	0	0	0	0	0	0	0	0	0	0	0	0	0	0	0	0	0	0	0	0	0	0	0	0	1	1	1	0	0	0	0	0	0	0	0	0	0	0	0
AT1G49410.1	AT1G49410.1	2	2	2	AT1G49410.1 | translocase of the outer mitochondrial membrane 6 | Chr1:18286738-18286902 REVERSE LENGTH=54 | 201606	1	2	2	2	0	0	0	0	0	0	0	0	0	0	0	0	0	0	0	0	0	0	0	0	0	0	0	0	0	0	0	0	0	0	0	0	0	1	1	0	0	0	0	0
AT1G49600.1;AT1G49600.3;AT1G49600.2	AT1G49600.1;AT1G49600.3;AT1G49600.2	8;8;8	8;8;8	5;5;5	AT1G49600.1 | RNA-binding protein 47A | Chr1:18357236-18360150 REVERSE LENGTH=445 | 201606;AT1G49600.3 | RNA-binding protein 47A | Chr1:18357827-18360150 REVERSE LENGTH=450 | 201606;AT1G49600.2 | RNA-binding protein 47A | Chr1:18357827-18360150 REVERSE LEN	3	8	8	5	3	2	3	3	3	6	2	5	3	3	3	3	4	4	4	4	2	2	2	2	3	1	4	2	0	2	2	2	0	0	0	0	3	3	2	3	2	0	2	2
AT1G49630.3;AT1G49630.2;AT1G49630.1;AT1G49630.5;AT1G49630.4	AT1G49630.3;AT1G49630.2;AT1G49630.1;AT1G49630.5;AT1G49630.4	13;13;13;11;8	2;2;2;1;1	2;2;2;1;1	AT1G49630.3 | presequence protease 2 | Chr1:18368405-18375336 REVERSE LENGTH=1080 | 201606;AT1G49630.2 | presequence protease 2 | Chr1:18368405-18375336 REVERSE LENGTH=1080 | 201606;AT1G49630.1 | presequence protease 2 | Chr1:18368405-18375336 REVERSE LENG	5	13	2	2	11	11	10	8	5	6	5	7	6	9	6	6	7	6	8	8	6	6	6	5	9	8	7	6	1	6	4	4	0	1	0	1	7	8	6	7	10	0	9	9
AT1G49650.1	AT1G49650.1	1	1	1	AT1G49650.1 | alpha/beta-Hydrolases superfamily protein | Chr1:18377363-18378487 REVERSE LENGTH=374 | 201606	1	1	1	1	0	0	0	0	0	0	0	0	0	0	0	0	0	0	0	0	0	0	0	0	0	0	0	0	0	0	0	0	0	0	0	0	0	0	0	0	0	0	0	0
AT1G49660.1	AT1G49660.1	5	5	5	AT1G49660.1 | carboxyesterase 5 | Chr1:18378777-18379736 REVERSE LENGTH=319 | 201606	1	5	5	5	2	2	2	2	2	3	2	3	3	4	3	3	3	2	4	3	3	3	3	3	2	3	2	2	0	3	3	3	0	0	0	0	3	3	3	3	3	0	3	3
AT1G49670.1;AT1G49670.2	AT1G49670.1;AT1G49670.2	3;3	3;3	3;3	AT1G49670.1 | ARP protein (REF) | Chr1:18381591-18386021 REVERSE LENGTH=629 | 201606;AT1G49670.2 | ARP protein (REF) | Chr1:18381591-18386021 REVERSE LENGTH=652 | 201606	2	3	3	3	1	3	1	0	0	0	0	0	0	0	0	0	0	0	0	0	0	0	0	0	0	0	0	0	0	0	0	0	0	0	0	0	0	0	0	0	1	0	1	1
AT1G49750.1	AT1G49750.1	7	7	7	AT1G49750.1 | Leucine-rich repeat (LRR) family protein | Chr1:18411177-18412779 REVERSE LENGTH=494 | 201606	1	7	7	7	2	1	4	3	1	4	2	3	4	5	5	5	3	4	3	3	5	5	5	5	6	5	6	4	1	4	5	5	0	0	0	0	2	1	3	2	1	0	1	0
AT1G49760.2;AT1G49760.1	AT1G49760.2;AT1G49760.1	25;25	22;22	21;21	AT1G49760.2 | poly(A) binding protein 8 | Chr1:18416740-18419753 FORWARD LENGTH=671 | 201606;AT1G49760.1 | poly(A) binding protein 8 | Chr1:18416740-18419753 FORWARD LENGTH=671 | 201606	2	25	22	21	10	7	8	9	8	19	9	14	14	15	11	13	18	14	20	17	7	9	9	7	16	13	17	18	2	6	7	6	1	3	2	4	12	15	16	13	11	2	12	12
AT1G49820.1	AT1G49820.1	3	3	3	AT1G49820.1 | S-methyl-5-thioribose kinase | Chr1:18443005-18444907 FORWARD LENGTH=420 | 201606	1	3	3	3	2	2	1	1	0	0	0	0	0	0	0	0	0	0	0	0	0	0	0	0	0	0	0	0	0	0	0	0	0	0	0	0	0	0	1	0	1	0	1	1
AT1G49970.1	AT1G49970.1	8	8	8	AT1G49970.1 | CLP protease proteolytic subunit 1 | Chr1:18501936-18504462 REVERSE LENGTH=387 | 201606	1	8	8	8	2	2	1	2	3	5	1	3	3	4	1	2	4	2	5	5	2	3	3	2	5	1	4	4	0	3	3	2	1	1	1	2	4	6	6	3	3	0	5	4
AT1G49975.1	AT1G49975.1	2	2	2	AT1G49975.1 | photosystem I reaction center subunit N | Chr1:18504845-18505431 FORWARD LENGTH=129 | 201606	1	2	2	2	1	1	1	1	1	2	1	2	1	1	1	1	1	1	1	1	1	1	1	1	1	1	1	1	0	1	1	1	0	0	0	0	1	1	1	1	1	0	1	1
AT1G50110.2;AT1G50110.1	AT1G50110.2;AT1G50110.1	1;1	1;1	1;1	AT1G50110.2 | D-aminoacid aminotransferase-like PLP-dependent enzymes superfamily protein | Chr1:18558203-18559948 REVERSE LENGTH=321 | 201606;AT1G50110.1 | D-aminoacid aminotransferase-like PLP-dependent enzymes superfamily protein | Chr1:18558203-1856021	2	1	1	1	0	0	0	0	0	0	0	0	0	0	0	0	0	0	0	0	0	0	0	0	0	0	0	0	0	0	0	0	0	0	0	0	0	0	0	0	0	0	0	0
AT1G50170.2;AT1G50170.3;AT1G50170.1	AT1G50170.2;AT1G50170.3;AT1G50170.1	3;3;3	3;3;3	3;3;3	AT1G50170.2 | sirohydrochlorin ferrochelatase B | Chr1:18582087-18583262 FORWARD LENGTH=215 | 201606;AT1G50170.3 | sirohydrochlorin ferrochelatase B | Chr1:18582209-18583514 FORWARD LENGTH=216 | 201606;AT1G50170.1 | sirohydrochlorin ferrochelatase B | Chr1	3	3	3	3	1	1	2	2	0	2	2	2	1	2	1	2	1	2	1	1	2	2	2	2	2	2	2	2	0	2	2	1	0	0	0	0	1	1	2	2	1	0	1	1
AT1G50200.1;AT1G50200.2	AT1G50200.1;AT1G50200.2	21;20	21;20	21;20	AT1G50200.1 | Alanyl-tRNA synthetase | Chr1:18591429-18598311 REVERSE LENGTH=1003 | 201606;AT1G50200.2 | Alanyl-tRNA synthetase | Chr1:18591429-18598311 REVERSE LENGTH=1011 | 201606	2	21	21	21	7	10	5	3	2	1	3	4	4	6	4	4	5	5	7	7	3	4	6	3	5	3	4	4	0	2	3	1	0	0	0	0	7	8	8	5	8	0	6	6
AT1G50250.1	AT1G50250.1	23	3	3	AT1G50250.1 | FTSH protease 1 | Chr1:18614398-18616930 REVERSE LENGTH=716 | 201606	1	23	3	3	13	13	9	5	4	7	5	7	10	15	9	6	10	9	13	13	3	4	5	6	13	13	7	9	2	11	6	6	1	3	2	4	7	15	18	7	14	0	10	8
AT1G50320.1	AT1G50320.1	6	6	6	AT1G50320.1 | thioredoxin X | Chr1:18638606-18639464 REVERSE LENGTH=182 | 201606	1	6	6	6	3	3	4	3	0	3	1	2	3	3	5	5	4	3	5	4	5	5	4	5	4	5	4	5	0	3	2	3	0	0	0	0	1	2	2	2	0	0	0	0
AT1G50370.1;AT3G19980.1	AT1G50370.1;AT3G19980.1	7;4	7;4	7;4	AT1G50370.1 | Calcineurin-like metallo-phosphoesterase superfamily protein | Chr1:18658894-18661672 FORWARD LENGTH=303 | 201606;AT3G19980.1 | flower-specific%2C phytochrome-associated protein phosphatase 3 | Chr3:6962008-6964761 FORWARD LENGTH=303 | 201606	2	7	7	7	3	2	1	1	1	1	1	1	2	3	2	2	4	1	2	3	2	1	1	2	2	2	1	2	0	1	0	1	0	0	0	0	3	4	4	1	3	0	3	4
AT1G50380.1;AT1G50380.2	AT1G50380.1;AT1G50380.2	10;10	10;10	10;10	AT1G50380.1 | Prolyl oligopeptidase family protein | Chr1:18662480-18666185 FORWARD LENGTH=710 | 201606;AT1G50380.2 | Prolyl oligopeptidase family protein | Chr1:18662282-18666185 FORWARD LENGTH=776 | 201606	2	10	10	10	4	3	2	1	0	1	1	1	1	2	2	1	2	1	2	2	1	1	1	1	2	1	2	1	0	2	3	3	0	0	0	0	2	4	6	3	4	0	4	4
AT1G50450.1	AT1G50450.1	2	2	2	AT1G50450.1 | Saccharopine dehydrogenase | Chr1:18687902-18690348 REVERSE LENGTH=428 | 201606	1	2	2	2	1	1	1	0	0	0	0	0	0	0	0	0	0	0	0	0	1	0	0	0	1	1	0	0	0	1	1	0	0	0	0	0	0	0	1	0	0	0	0	0
AT1G50480.1;AT2G12280.1	AT1G50480.1	20;2	20;2	20;2	AT1G50480.1 | 10-formyltetrahydrofolate synthetase | Chr1:18702064-18704687 FORWARD LENGTH=634 | 201606	2	20	20	20	13	12	10	9	8	12	6	12	10	11	11	10	14	11	15	15	10	10	11	11	13	14	10	14	1	10	10	11	0	3	3	3	11	12	12	11	11	1	11	10
AT1G50500.4;AT1G50500.3;AT1G50500.1;AT1G50500.2	AT1G50500.4;AT1G50500.3;AT1G50500.1;AT1G50500.2	1;1;1;1	1;1;1;1	1;1;1;1	AT1G50500.4 | Membrane trafficking VPS53 family protein | Chr1:18708217-18715597 REVERSE LENGTH=824 | 201606;AT1G50500.3 | Membrane trafficking VPS53 family protein | Chr1:18708217-18715597 REVERSE LENGTH=828 | 201606;AT1G50500.1 | Membrane trafficking VPS	4	1	1	1	1	1	1	0	0	0	0	0	0	0	0	0	0	0	0	0	0	0	0	0	0	0	0	0	0	0	0	0	0	0	0	0	0	0	0	0	0	0	0	0
AT1G50510.1	AT1G50510.1	2	2	2	AT1G50510.1 | indigoidine synthase A family protein | Chr1:18716578-18719060 FORWARD LENGTH=330 | 201606	1	2	2	2	0	0	0	0	0	0	0	0	0	0	0	0	0	0	0	0	0	0	0	0	1	1	0	0	0	0	0	0	0	0	0	0	0	0	0	0	0	0	0	0
AT1G50570.2;AT1G50570.1	AT1G50570.2;AT1G50570.1	2;2	2;2	2;2	AT1G50570.2 | Calcium-dependent lipid-binding (CaLB domain) family protein | Chr1:18726400-18727566 REVERSE LENGTH=388 | 201606;AT1G50570.1 | Calcium-dependent lipid-binding (CaLB domain) family protein | Chr1:18726400-18727566 REVERSE LENGTH=388 | 201606	2	2	2	2	1	1	1	1	0	0	0	0	1	1	0	1	1	1	1	1	1	1	1	1	1	1	1	1	0	0	0	0	0	0	0	0	0	0	0	0	0	0	0	0
AT1G50575.1	AT1G50575.1	1	1	1	AT1G50575.1 | Putative lysine decarboxylase family protein | Chr1:18728862-18730296 REVERSE LENGTH=306 | 201606	1	1	1	1	0	0	0	0	0	0	0	0	0	0	0	0	0	0	0	0	0	0	0	0	0	0	0	0	0	0	0	0	0	0	0	0	0	0	0	0	0	0	0	0
AT1G50670.3;AT1G50670.2;AT1G50670.1	AT1G50670.3;AT1G50670.2;AT1G50670.1	8;8;8	8;8;8	8;8;8	AT1G50670.3 | OTU-like cysteine protease family protein | Chr1:18775086-18776552 REVERSE LENGTH=208 | 201606;AT1G50670.2 | OTU-like cysteine protease family protein | Chr1:18775086-18776552 REVERSE LENGTH=208 | 201606;AT1G50670.1 | OTU-like cysteine protea	3	8	8	8	2	3	3	3	2	3	3	4	4	3	4	4	3	4	4	3	2	2	2	2	4	2	4	4	0	0	1	2	0	1	0	1	3	3	4	4	3	0	2	2
AT1G50900.1	AT1G50900.1	3	3	3	AT1G50900.1 | Ankyrin repeat family protein | Chr1:18866272-18867014 FORWARD LENGTH=175 | 201606	1	3	3	3	2	2	2	2	0	2	1	2	2	1	2	2	2	2	2	2	1	1	1	1	1	1	1	1	0	0	0	0	0	2	1	2	2	2	1	2	1	0	1	1
AT1G50920.1;AT1G10300.2;AT1G10300.3;AT1G10300.1	AT1G50920.1	4;1;1;1	4;1;1;1	4;1;1;1	AT1G50920.1 | Nucleolar GTP-binding protein | Chr1:18870555-18872570 FORWARD LENGTH=671 | 201606	4	4	4	4	0	1	0	0	0	0	0	0	0	0	0	0	0	0	0	0	0	0	0	0	0	0	0	0	0	0	0	0	0	0	0	0	0	0	0	0	2	0	0	0
AT1G50940.1	AT1G50940.1	6	6	6	AT1G50940.1 | electron transfer flavoprotein alpha | Chr1:18878038-18879939 REVERSE LENGTH=363 | 201606	1	6	6	6	0	0	1	1	0	3	1	2	5	3	5	3	3	3	2	1	5	3	5	5	3	1	3	3	1	4	4	4	0	0	0	0	2	2	3	2	1	0	1	1
AT5G54640.1;AT4G27230.2;AT4G27230.1;AT1G51060.1;AT3G20670.1;AT1G54690.1;AT1G08880.1;AT5G59870.1	AT5G54640.1;AT4G27230.2;AT4G27230.1;AT1G51060.1;AT3G20670.1;AT1G54690.1;AT1G08880.1	4;4;4;4;3;3;3;1	4;4;4;4;3;3;3;1	3;3;3;3;2;2;2;0	AT5G54640.1 | Histone superfamily protein | Chr5:22196540-22197279 FORWARD LENGTH=130 | 201606;AT4G27230.2 | histone H2A 2 | Chr4:13637515-13638325 REVERSE LENGTH=131 | 201606;AT4G27230.1 | histone H2A 2 | Chr4:13637515-13638325 REVERSE LENGTH=131 | 201606	8	4	4	3	2	2	2	1	0	2	2	2	3	3	3	2	2	2	2	2	2	1	1	2	2	2	2	2	1	2	2	2	0	1	0	1	2	2	2	2	2	1	2	2
AT1G51100.1	AT1G51100.1	6	6	6	AT1G51100.1 | potassium/sodium hyperpolarization-activated cyclic nucleotide-gated channel protein | Chr1:18934342-18934977 FORWARD LENGTH=211 | 201606	1	6	6	6	3	3	3	2	1	3	2	3	2	2	1	1	0	0	0	0	1	2	1	2	2	1	1	2	0	2	1	0	0	0	0	0	1	2	2	1	2	0	2	2
AT1G51110.1	AT1G51110.1	7	7	7	AT1G51110.1 | Plastid-lipid associated protein PAP / fibrillin family protein | Chr1:18935380-18937484 FORWARD LENGTH=409 | 201606	1	7	7	7	5	3	2	1	1	2	3	1	3	4	3	2	4	2	5	5	2	2	4	3	4	4	4	4	0	6	4	4	0	0	0	0	3	5	5	3	5	0	5	4
AT1G51360.1	AT1G51360.1	7	7	7	AT1G51360.1 | dimeric A/B barrel domainS-protein 1 | Chr1:19044208-19044840 FORWARD LENGTH=210 | 201606	1	7	7	7	1	1	2	2	2	4	2	4	3	4	4	4	2	3	3	2	3	2	3	3	3	1	4	4	0	3	4	4	0	0	0	0	2	2	2	2	2	0	2	2
AT1G51390.1	AT1G51390.1	6	4	4	AT1G51390.1 | NFU domain protein 5 | Chr1:19050427-19051753 FORWARD LENGTH=275 | 201606	1	6	4	4	0	1	2	1	0	4	1	3	1	1	2	3	1	1	1	1	2	2	1	1	2	2	3	3	1	1	2	2	0	0	0	0	2	2	1	2	1	0	2	2
AT1G51400.1	AT1G51400.1	1	1	1	AT1G51400.1 | Photosystem II 5 kD protein | Chr1:19052172-19052492 REVERSE LENGTH=106 | 201606	1	1	1	1	1	1	1	1	1	1	1	1	1	1	1	1	1	1	0	0	1	1	1	1	1	1	1	1	1	1	1	1	0	0	0	0	1	1	1	1	1	0	1	1
AT1G51410.1	AT1G51410.1	1	1	1	AT1G51410.1 | NAD(P)-binding Rossmann-fold superfamily protein | Chr1:19059885-19061424 FORWARD LENGTH=325 | 201606	1	1	1	1	0	0	0	0	1	0	1	0	0	0	0	0	0	0	0	0	0	0	0	1	0	0	0	0	0	0	0	0	0	0	0	0	1	0	1	1	0	0	0	0
AT1G51470.1;AT1G47600.2;AT1G47600.1	AT1G51470.1;AT1G47600.2;AT1G47600.1	3;2;2	2;1;1	2;1;1	AT1G51470.1 | beta glucosidase 35 | Chr1:19087424-19090248 FORWARD LENGTH=511 | 201606;AT1G47600.2 | beta glucosidase 34 | Chr1:17491771-17494589 FORWARD LENGTH=510 | 201606;AT1G47600.1 | beta glucosidase 34 | Chr1:17491771-17494589 FORWARD LENGTH=511 | 20	3	3	2	2	0	0	0	0	0	0	0	0	0	0	0	0	0	0	0	0	0	0	0	0	1	1	1	1	0	0	0	0	0	0	0	0	1	1	2	1	0	0	0	0
AT1G51510.1	AT1G51510.1	4	4	4	AT1G51510.1 | RNA-binding (RRM/RBD/RNP motifs) family protein | Chr1:19103072-19104753 REVERSE LENGTH=202 | 201606	1	4	4	4	2	2	2	2	0	2	1	2	2	2	2	2	3	3	3	3	4	4	4	4	2	2	2	2	1	3	3	2	0	1	0	1	2	2	2	2	2	1	2	2
AT1G51560.1	AT1G51560.1	3	2	2	AT1G51560.1 | Pyridoxamine 5-phosphate oxidase family protein | Chr1:19119900-19121859 REVERSE LENGTH=392 | 201606	1	3	2	2	1	1	1	1	0	0	0	0	1	1	0	0	1	1	2	2	0	0	0	0	0	0	0	0	2	2	2	3	0	0	0	0	0	0	0	0	2	0	2	1
AT1G51650.1	AT1G51650.1	3	3	3	AT1G51650.1 | ATP synthase epsilon chain | Chr1:19152680-19153641 FORWARD LENGTH=70 | 201606	1	3	3	3	0	0	0	0	1	0	1	1	0	1	1	1	1	0	1	0	0	1	0	0	0	0	0	0	1	1	1	0	0	1	0	0	2	0	1	1	0	0	0	1
AT1G51680.1;AT1G51680.3;AT1G51680.2	AT1G51680.1;AT1G51680.3;AT1G51680.2	7;6;4	7;6;4	7;6;4	AT1G51680.1 | 4-coumarate:CoA ligase 1 | Chr1:19159007-19161464 REVERSE LENGTH=561 | 201606;AT1G51680.3 | 4-coumarate:CoA ligase 1 | Chr1:19159080-19161464 REVERSE LENGTH=539 | 201606;AT1G51680.2 | 4-coumarate:CoA ligase 1 | Chr1:19159647-19161464 REVERSE	3	7	7	7	1	1	1	0	1	2	1	2	3	4	3	3	2	2	2	2	1	1	1	1	2	1	2	1	0	1	1	0	0	0	0	0	1	2	2	2	2	0	2	2
AT1G51690.2;AT1G51690.4;AT1G51690.1;AT1G51690.3;AT1G51690.5	AT1G51690.2;AT1G51690.4;AT1G51690.1;AT1G51690.3;AT1G51690.5	9;9;9;9;8	6;6;6;6;5	6;6;6;6;5	AT1G51690.2 | protein phosphatase 2A 55 kDa regulatory subunit B alpha isoform | Chr1:19166218-19169974 FORWARD LENGTH=512 | 201606;AT1G51690.4 | protein phosphatase 2A 55 kDa regulatory subunit B alpha isoform | Chr1:19166218-19169974 FORWARD LENGTH=513 |	5	9	6	6	2	3	3	2	1	4	2	3	3	4	2	3	3	1	4	4	3	2	3	3	3	2	3	3	1	1	0	0	0	0	0	0	4	4	2	3	3	0	3	2
AT1G51710.1;AT1G51710.2;AT3G21280.2;AT3G21280.1	AT1G51710.1;AT1G51710.2	12;10;3;3	12;10;3;3	12;10;3;3	AT1G51710.1 | ubiquitin-specific protease 6 | Chr1:19175805-19179894 REVERSE LENGTH=482 | 201606;AT1G51710.2 | ubiquitin-specific protease 6 | Chr1:19175805-19179399 REVERSE LENGTH=443 | 201606	4	12	12	12	3	3	2	2	1	3	1	2	2	3	2	1	5	2	5	3	2	2	2	1	4	4	6	6	0	1	1	0	0	0	0	0	4	6	7	2	5	0	4	4
AT1G51730.1	AT1G51730.1	7	7	7	AT1G51730.1 | Ubiquitin-conjugating enzyme family protein | Chr1:19186812-19188638 REVERSE LENGTH=252 | 201606	1	7	7	7	1	1	3	3	1	3	1	3	2	2	2	2	2	2	2	2	3	3	3	3	1	2	2	2	0	1	1	1	0	0	0	1	2	1	1	2	2	0	2	2
AT1G51760.1;AT1G51780.1	AT1G51760.1	6;1	6;1	6;1	AT1G51760.1 | peptidase M20/M25/M40 family protein | Chr1:19199562-19201424 FORWARD LENGTH=440 | 201606	2	6	6	6	0	0	0	0	0	0	0	0	0	1	0	1	2	3	3	3	0	0	0	0	1	1	1	1	0	0	1	0	0	0	0	0	0	0	1	0	1	0	1	1
AT1G51800.1	AT1G51800.1	3	2	2	AT1G51800.1 | Leucine-rich repeat protein kinase family protein | Chr1:19214203-19217833 FORWARD LENGTH=894 | 201606	1	3	2	2	0	1	2	2	0	1	1	1	1	1	1	1	2	2	2	2	0	0	0	0	0	2	2	1	0	0	0	0	0	0	0	0	0	0	0	0	0	0	0	0
AT1G51805.1;AT1G51805.2;AT5G59650.1;AT5G59680.1;AT5G59650.2	AT1G51805.1;AT1G51805.2	5;3;2;2;2	5;3;2;2;2	4;2;1;1;1	AT1G51805.1 | Leucine-rich repeat protein kinase family protein | Chr1:19221187-19225590 REVERSE LENGTH=884 | 201606;AT1G51805.2 | Leucine-rich repeat protein kinase family protein | Chr1:19221187-19225590 REVERSE LENGTH=860 | 201606	5	5	5	4	0	1	1	1	0	0	0	0	2	2	2	2	1	1	1	1	0	0	0	0	1	0	1	1	0	0	1	1	0	0	0	0	0	0	0	0	0	0	0	0
AT1G51840.5;AT1G51840.4;AT1G51840.3;AT1G51840.2;AT1G51840.1	AT1G51840.5;AT1G51840.4;AT1G51840.3;AT1G51840.2;AT1G51840.1	1;1;1;1;1	1;1;1;1;1	1;1;1;1;1	AT1G51840.5 | kinase-like protein | Chr1:19249449-19250171 REVERSE LENGTH=207 | 201606;AT1G51840.4 | kinase-like protein | Chr1:19249449-19250171 REVERSE LENGTH=207 | 201606;AT1G51840.3 | kinase-like protein | Chr1:19249449-19250171 REVERSE LENGTH=207 | 20	5	1	1	1	1	0	1	1	0	0	0	0	0	0	0	0	1	1	1	1	1	1	1	0	1	0	1	1	0	0	0	0	0	0	0	0	1	1	0	1	0	0	0	0
AT1G51850.1;AT1G51850.2	AT1G51850.1;AT1G51850.2	4;4	3;3	3;3	AT1G51850.1 | Leucine-rich repeat protein kinase family protein | Chr1:19252964-19256783 REVERSE LENGTH=865 | 201606;AT1G51850.2 | Leucine-rich repeat protein kinase family protein | Chr1:19252964-19256783 REVERSE LENGTH=885 | 201606	2	4	3	3	0	1	1	1	0	0	0	0	0	0	0	0	0	0	0	0	0	0	0	0	1	2	1	1	0	0	0	0	0	0	0	0	0	0	0	0	1	0	1	1
AT1G51980.1;AT1G51980.2	AT1G51980.1;AT1G51980.2	25;19	25;19	16;13	AT1G51980.1 | Insulinase (Peptidase family M16) protein | Chr1:19323692-19326771 REVERSE LENGTH=503 | 201606;AT1G51980.2 | Insulinase (Peptidase family M16) protein | Chr1:19323929-19326771 REVERSE LENGTH=451 | 201606	2	25	25	16	14	14	13	8	9	15	10	14	16	16	11	12	17	15	17	16	13	13	13	12	18	18	17	18	5	15	14	16	1	4	4	4	16	18	16	14	15	1	15	15
AT1G52000.2;AT1G52000.1	AT1G52000.2;AT1G52000.1	5;5	5;5	5;5	AT1G52000.2 | Mannose-binding lectin superfamily protein | Chr1:19333352-19335700 REVERSE LENGTH=730 | 201606;AT1G52000.1 | Mannose-binding lectin superfamily protein | Chr1:19333352-19335700 REVERSE LENGTH=730 | 201606	2	5	5	5	0	0	0	0	0	0	0	0	1	1	1	1	1	1	1	0	0	0	0	0	1	1	1	1	0	1	1	0	0	0	0	0	1	0	1	1	0	0	0	0
AT1G52070.2;AT1G52070.1;AT1G52060.1	AT1G52070.2;AT1G52070.1	7;7;2	7;7;2	7;7;2	AT1G52070.2 | Mannose-binding lectin superfamily protein | Chr1:19365140-19366449 REVERSE LENGTH=303 | 201606;AT1G52070.1 | Mannose-binding lectin superfamily protein | Chr1:19365140-19366900 REVERSE LENGTH=315 | 201606	3	7	7	7	1	1	1	1	2	3	2	1	2	2	2	2	3	0	2	3	2	2	2	1	3	3	4	2	4	5	6	4	0	0	0	0	1	2	1	1	1	0	1	1
AT1G52100.1;AT1G52100.4;AT1G52100.3;AT1G52100.5;AT1G52100.2	AT1G52100.1;AT1G52100.4;AT1G52100.3;AT1G52100.5;AT1G52100.2	15;14;14;14;14	15;14;14;14;14	13;12;12;12;12	AT1G52100.1 | Mannose-binding lectin superfamily protein | Chr1:19383291-19385123 REVERSE LENGTH=437 | 201606;AT1G52100.4 | Mannose-binding lectin superfamily protein | Chr1:19383665-19385123 REVERSE LENGTH=368 | 201606;AT1G52100.3 | Mannose-binding lectin	5	15	15	13	9	10	7	7	1	1	1	1	5	7	7	6	3	3	3	3	1	0	1	1	4	3	4	2	1	4	2	3	0	0	0	0	8	9	8	9	8	0	7	8
AT1G52230.1;AT3G16140.1	AT1G52230.1;AT3G16140.1	5;4	5;4	5;4	AT1G52230.1 | photosystem I subunit H2 | Chr1:19454902-19455508 FORWARD LENGTH=145 | 201606;AT3G16140.1 | photosystem I subunit H-1 | Chr3:5468670-5469415 REVERSE LENGTH=145 | 201606	2	5	5	5	3	3	3	3	2	3	2	3	3	3	3	3	3	3	3	3	3	3	3	3	2	3	3	4	2	2	2	2	0	0	0	0	3	3	3	2	1	1	1	1
AT1G52340.1	AT1G52340.1	1	1	1	AT1G52340.1 | NAD(P)-binding Rossmann-fold superfamily protein | Chr1:19489997-19491527 REVERSE LENGTH=285 | 201606	1	1	1	1	0	0	0	0	0	0	0	0	0	0	0	0	0	0	0	0	0	0	1	0	0	0	0	0	0	0	0	0	0	0	0	0	0	0	0	0	0	0	0	0
AT1G52360.3;AT1G52360.4;AT1G52360.1;AT1G52360.2;AT3G15980.1;AT3G15980.7;AT3G15980.6;AT3G15980.4;AT3G15980.3;AT3G15980.2;AT3G15980.5;AT1G79990.2;AT1G79990.1	AT1G52360.3;AT1G52360.4;AT1G52360.1;AT1G52360.2;AT3G15980.1;AT3G15980.7;AT3G15980.6;AT3G15980.4;AT3G15980.3;AT3G15980.2;AT3G15980.5	8;8;8;8;5;5;5;5;5;5;4;2;2	8;8;8;8;5;5;5;5;5;5;4;2;2	8;8;8;8;5;5;5;5;5;5;4;2;2	AT1G52360.3 | Coatomer%2C beta subunit | Chr1:19499282-19505718 FORWARD LENGTH=922 | 201606;AT1G52360.4 | Coatomer%2C beta subunit | Chr1:19499282-19505397 FORWARD LENGTH=926 | 201606;AT1G52360.1 | Coatomer%2C beta subunit | Chr1:19499282-19505397 FORWA	13	8	8	8	1	5	0	0	0	0	0	0	0	0	0	0	0	0	0	0	0	0	0	0	0	0	0	0	0	0	0	0	0	0	0	0	1	1	0	0	0	0	0	0
AT1G52380.4;AT1G52380.3;AT1G52380.2;AT1G52380.1	AT1G52380.4;AT1G52380.3;AT1G52380.2;AT1G52380.1	5;5;5;5	5;5;5;5	5;5;5;5	AT1G52380.4 | NUP50 (Nucleoporin 50 kDa) protein | Chr1:19509979-19511301 FORWARD LENGTH=440 | 201606;AT1G52380.3 | NUP50 (Nucleoporin 50 kDa) protein | Chr1:19509979-19511301 FORWARD LENGTH=440 | 201606;AT1G52380.2 | NUP50 (Nucleoporin 50 kDa) protein | C	4	5	5	5	3	4	4	4	0	2	3	3	3	2	3	3	4	4	4	4	4	4	4	4	2	2	3	3	1	2	3	3	0	0	0	0	3	3	2	3	2	0	3	2
AT1G52400.3;AT1G52400.1;AT1G52400.2	AT1G52400.3;AT1G52400.1;AT1G52400.2	11;11;9	9;9;7	8;8;6	AT1G52400.3 | beta glucosidase 18 | Chr1:19515250-19517930 FORWARD LENGTH=528 | 201606;AT1G52400.1 | beta glucosidase 18 | Chr1:19515250-19517930 FORWARD LENGTH=528 | 201606;AT1G52400.2 | beta glucosidase 18 | Chr1:19515250-19517646 FORWARD LENGTH=461 | 20	3	11	9	8	7	6	7	6	5	7	6	7	7	7	6	7	6	7	7	6	6	8	8	8	8	8	9	8	3	6	8	8	0	2	1	3	7	7	7	7	5	0	5	5
AT1G52410.1;AT1G52410.2	AT1G52410.1;AT1G52410.2	18;18	17;17	17;17	AT1G52410.1 | TSK-associating protein 1 | Chr1:19520762-19525361 FORWARD LENGTH=755 | 201606;AT1G52410.2 | TSK-associating protein 1 | Chr1:19520762-19525361 FORWARD LENGTH=759 | 201606	2	18	17	17	1	0	1	0	1	7	2	2	5	5	5	4	5	4	4	4	9	10	11	10	4	4	5	5	4	6	8	10	1	1	1	1	2	1	1	2	2	0	4	2
AT1G52510.1;AT1G52510.2	AT1G52510.1;AT1G52510.2	8;6	8;6	8;6	AT1G52510.1 | alpha/beta-Hydrolases superfamily protein | Chr1:19563039-19565260 REVERSE LENGTH=380 | 201606;AT1G52510.2 | alpha/beta-Hydrolases superfamily protein | Chr1:19563039-19564599 REVERSE LENGTH=236 | 201606	2	8	8	8	3	3	2	2	1	2	1	1	4	4	4	3	3	3	4	4	2	2	3	2	6	5	5	6	1	5	5	5	0	0	0	0	4	5	5	4	5	0	4	5
AT1G52560.1;AT1G52560.2	AT1G52560.1;AT1G52560.2	8;7	8;7	8;7	AT1G52560.1 | HSP20-like chaperones superfamily protein | Chr1:19574783-19575766 REVERSE LENGTH=232 | 201606;AT1G52560.2 | HSP20-like chaperones superfamily protein | Chr1:19574783-19575766 REVERSE LENGTH=225 | 201606	2	8	8	8	0	0	0	0	0	0	0	0	0	0	0	0	0	0	0	0	0	0	0	0	0	0	0	0	0	0	0	0	0	0	0	0	7	7	6	7	5	0	5	5
AT1G52570.3;AT1G52570.2;AT1G52570.1	AT1G52570.3;AT1G52570.2;AT1G52570.1	7;7;7	1;1;1	1;1;1	AT1G52570.3 | phospholipase D alpha 2 | Chr1:19583940-19586551 REVERSE LENGTH=810 | 201606;AT1G52570.2 | phospholipase D alpha 2 | Chr1:19583940-19586551 REVERSE LENGTH=810 | 201606;AT1G52570.1 | phospholipase D alpha 2 | Chr1:19583940-19586551 REVERSE LEN	3	7	1	1	2	3	3	2	3	3	1	5	4	5	3	5	5	4	5	3	2	3	4	4	5	5	5	5	0	5	6	6	0	0	0	0	2	3	4	4	3	0	2	1
AT1G52670.1	AT1G52670.1	9	9	9	AT1G52670.1 | Single hybrid motif superfamily protein | Chr1:19615119-19617420 REVERSE LENGTH=274 | 201606	1	9	9	9	6	6	7	7	3	6	4	6	7	6	7	8	8	7	8	8	6	6	6	6	7	7	6	7	0	4	5	5	0	0	0	0	6	6	5	6	6	0	6	6
AT1G52690.2;AT1G52690.1	AT1G52690.2;AT1G52690.1	2;2	2;2	2;2	AT1G52690.2 | Late embryogenesis abundant protein (LEA) family protein | Chr1:19619842-19620589 FORWARD LENGTH=169 | 201606;AT1G52690.1 | Late embryogenesis abundant protein (LEA) family protein | Chr1:19619842-19620589 FORWARD LENGTH=169 | 201606	2	2	2	2	0	0	0	0	0	1	1	1	1	0	1	1	2	2	2	1	0	0	0	0	0	0	0	0	0	0	0	0	0	0	0	0	1	1	1	1	2	0	2	2
AT1G52730.2;AT1G52730.1	AT1G52730.2;AT1G52730.1	9;9	3;3	3;3	AT1G52730.2 | Transducin/WD40 repeat-like superfamily protein | Chr1:19642866-19644978 FORWARD LENGTH=343 | 201606;AT1G52730.1 | Transducin/WD40 repeat-like superfamily protein | Chr1:19642866-19644978 FORWARD LENGTH=343 | 201606	2	9	3	3	0	0	0	0	1	3	1	3	2	1	1	1	3	3	4	4	1	0	1	1	1	1	2	1	0	0	0	0	0	0	0	0	1	2	1	1	2	0	2	2
AT1G52740.1;AT4G13570.1;AT4G13570.2;AT3G54560.2;AT3G54560.1;AT2G38810.4;AT2G38810.3;AT2G38810.2;AT2G38810.1	AT1G52740.1;AT4G13570.1;AT4G13570.2;AT3G54560.2;AT3G54560.1;AT2G38810.4;AT2G38810.3;AT2G38810.2;AT2G38810.1	3;2;2;2;2;2;2;2;2	2;2;2;2;2;2;2;2;2	2;2;2;2;2;2;2;2;2	AT1G52740.1 | histone H2A protein 9 | Chr1:19645409-19646221 FORWARD LENGTH=134 | 201606;AT4G13570.1 | histone H2A 4 | Chr4:7884516-7885664 FORWARD LENGTH=118 | 201606;AT4G13570.2 | histone H2A 4 | Chr4:7884582-7885664 FORWARD LENGTH=124 | 201606;AT3G54560	9	3	2	2	2	2	2	0	0	2	1	2	2	1	1	0	2	2	2	2	2	1	1	2	2	3	3	3	2	1	1	1	0	1	0	2	1	1	1	1	1	1	2	2
AT1G52980.1	AT1G52980.1	1	1	1	AT1G52980.1 | GTP-binding family protein | Chr1:19737493-19740201 FORWARD LENGTH=576 | 201606	1	1	1	1	0	0	0	0	0	0	0	0	0	0	0	0	0	0	0	0	0	0	0	0	0	0	0	0	0	0	0	0	0	0	0	0	0	0	0	0	0	0	0	0
AT1G53000.1;AT1G53000.2	AT1G53000.1;AT1G53000.2	5;5	5;5	5;5	AT1G53000.1 | Nucleotide-diphospho-sugar transferases superfamily protein | Chr1:19745330-19747133 REVERSE LENGTH=290 | 201606;AT1G53000.2 | Nucleotide-diphospho-sugar transferases superfamily protein | Chr1:19745330-19747804 REVERSE LENGTH=313 | 201606	2	5	5	5	1	2	2	1	1	3	2	2	2	2	2	2	4	3	3	4	3	4	3	3	4	4	4	4	0	3	3	3	0	0	0	0	2	3	3	2	3	0	3	3
AT1G53240.1	AT1G53240.1	16	15	8	AT1G53240.1 | Lactate/malate dehydrogenase family protein | Chr1:19854966-19856802 REVERSE LENGTH=341 | 201606	1	16	15	8	11	10	10	10	8	13	7	12	11	13	13	12	14	13	13	13	10	10	11	10	14	13	12	14	6	11	12	10	1	4	3	5	11	12	11	10	11	4	11	12
AT1G53280.1;AT1G53280.2	AT1G53280.1;AT1G53280.2	5;4	5;4	5;4	AT1G53280.1 | Class I glutamine amidotransferase-like superfamily protein | Chr1:19864942-19867341 REVERSE LENGTH=438 | 201606;AT1G53280.2 | Class I glutamine amidotransferase-like superfamily protein | Chr1:19865280-19867341 REVERSE LENGTH=376 | 201606	2	5	5	5	2	1	0	0	1	2	2	1	1	2	0	0	1	0	1	1	0	0	0	0	2	1	1	1	0	2	0	1	0	0	0	0	0	0	2	0	1	0	1	1
AT1G53310.3;AT1G53310.2;AT1G53310.1	AT1G53310.3;AT1G53310.2;AT1G53310.1	34;34;34	34;34;34	15;15;15	AT1G53310.3 | phosphoenolpyruvate carboxylase 1 | Chr1:19884261-19888070 REVERSE LENGTH=967 | 201606;AT1G53310.2 | phosphoenolpyruvate carboxylase 1 | Chr1:19884261-19888070 REVERSE LENGTH=967 | 201606;AT1G53310.1 | phosphoenolpyruvate carboxylase 1 | Chr1	3	34	34	15	18	18	9	9	0	6	3	8	10	14	10	8	12	11	16	16	7	6	10	9	14	11	12	15	2	13	12	13	0	1	1	1	9	9	12	9	15	0	10	10
AT1G53500.1	AT1G53500.1	12	6	3	AT1G53500.1 | NAD-dependent epimerase/dehydratase family protein | Chr1:19967157-19969239 REVERSE LENGTH=667 | 201606	1	12	6	3	2	4	1	2	1	3	2	3	3	3	2	2	4	2	3	3	2	2	3	3	3	3	3	3	1	2	2	2	0	0	0	0	3	4	4	2	3	0	3	3
AT1G53520.1	AT1G53520.1	6	6	6	AT1G53520.1 | Chalcone-flavanone isomerase family protein | Chr1:19976485-19977915 REVERSE LENGTH=287 | 201606	1	6	6	6	4	4	2	2	2	1	1	2	4	5	3	3	3	3	4	4	3	4	4	4	2	2	3	2	1	5	5	5	0	0	0	0	4	5	5	5	4	0	4	4
AT1G53540.1	AT1G53540.1	9	2	2	AT1G53540.1 | HSP20-like chaperones superfamily protein | Chr1:19980510-19980983 FORWARD LENGTH=157 | 201606	1	9	2	2	0	0	0	0	0	0	0	0	1	1	1	1	0	0	0	0	1	1	1	1	0	1	1	1	0	1	1	1	0	0	0	0	8	8	7	8	6	5	6	6
AT1G53580.1;AT1G53580.2	AT1G53580.1;AT1G53580.2	10;9	10;9	10;9	AT1G53580.1 | glyoxalase II 3 | Chr1:19991542-19993250 REVERSE LENGTH=294 | 201606;AT1G53580.2 | glyoxalase II 3 | Chr1:19991542-19993250 REVERSE LENGTH=294 | 201606	2	10	10	10	4	5	6	6	4	8	5	8	6	5	7	6	6	6	6	5	6	6	5	6	6	5	9	8	3	5	6	8	0	1	0	3	7	7	6	7	4	0	4	4
AT1G53645.1	AT1G53645.1	8	8	8	AT1G53645.1 | hydroxyproline-rich glycoprotein family protein | Chr1:20026434-20028587 REVERSE LENGTH=523 | 201606	1	8	8	8	0	0	0	0	1	5	2	5	3	2	4	4	3	3	3	3	2	2	2	2	2	1	3	1	0	1	1	1	0	0	0	0	2	2	2	2	2	0	2	2
AT1G53670.1;AT1G53670.2	AT1G53670.1;AT1G53670.2	5;3	5;3	5;3	AT1G53670.1 | methionine sulfoxide reductase B 1 | Chr1:20036687-20038074 FORWARD LENGTH=202 | 201606;AT1G53670.2 | methionine sulfoxide reductase B 1 | Chr1:20036687-20038074 FORWARD LENGTH=195 | 201606	2	5	5	5	2	1	3	3	0	3	1	3	3	3	3	3	3	3	4	4	3	3	3	3	4	1	3	3	1	0	1	2	0	0	0	1	1	1	1	1	0	0	0	0
AT1G53750.1;AT1G53780.3;AT1G53780.4;AT1G53780.1;AT1G53780.2;AT1G53790.1;AT1G53790.3;AT1G53790.2	AT1G53750.1	22;3;3;3;3;1;1;1	22;3;3;3;3;1;1;1	22;3;3;3;3;1;1;1	AT1G53750.1 | regulatory particle triple-A 1A | Chr1:20065921-20068324 REVERSE LENGTH=426 | 201606	8	22	22	22	13	15	11	11	5	10	10	12	9	10	10	9	10	11	11	12	6	6	8	8	14	10	12	14	1	7	7	6	0	1	1	1	12	13	15	10	15	0	13	13
AT1G53760.1;AT1G53760.2	AT1G53760.1;AT1G53760.2	2;1	2;1	2;1	AT1G53760.1 | K+-H+ exchange-like protein | Chr1:20069159-20070918 REVERSE LENGTH=272 | 201606;AT1G53760.2 | K+-H+ exchange-like protein | Chr1:20069266-20070918 REVERSE LENGTH=212 | 201606	2	2	2	2	1	1	0	1	0	0	0	0	0	0	0	0	0	0	0	0	0	0	0	0	0	0	0	0	0	0	0	0	0	0	0	0	0	0	0	0	0	0	0	0
AT1G53840.1	AT1G53840.1	3	3	3	AT1G53840.1 | pectin methylesterase 1 | Chr1:20101533-20103458 FORWARD LENGTH=586 | 201606	1	3	3	3	1	0	1	1	1	1	2	2	2	1	1	1	1	1	1	1	2	1	1	1	1	2	1	1	0	0	1	1	0	0	0	0	0	0	1	0	0	0	1	1
AT1G53850.2;AT1G53850.1	AT1G53850.2;AT1G53850.1	15;15	2;2	2;2	AT1G53850.2 | 20S proteasome alpha subunit E1 | Chr1:20104131-20105792 REVERSE LENGTH=237 | 201606;AT1G53850.1 | 20S proteasome alpha subunit E1 | Chr1:20104131-20105792 REVERSE LENGTH=237 | 201606	2	15	2	2	10	10	11	11	5	11	7	10	13	11	12	13	12	11	12	12	11	11	11	11	13	13	12	12	7	10	12	11	0	5	2	6	10	10	10	10	10	3	9	8
AT1G54000.1	AT1G54000.1	13	12	11	AT1G54000.1 | GDSL-like Lipase/Acylhydrolase superfamily protein | Chr1:20154548-20156365 REVERSE LENGTH=391 | 201606	1	13	12	11	7	6	6	6	6	10	6	8	8	10	10	10	10	9	11	10	7	9	8	7	10	9	10	10	4	9	11	11	1	4	2	5	10	10	10	11	9	2	9	8
AT1G54010.1	AT1G54010.1	14	14	13	AT1G54010.1 | GDSL-like Lipase/Acylhydrolase superfamily protein | Chr1:20158854-20160747 REVERSE LENGTH=386 | 201606	1	14	14	13	11	9	11	11	8	13	10	12	12	13	13	12	13	10	13	13	12	13	11	12	12	13	13	13	6	12	12	12	1	7	1	7	12	12	11	12	12	5	12	11
AT1G54030.1;AT1G54030.2	AT1G54030.1;AT1G54030.2	6;5	6;5	6;5	AT1G54030.1 | GDSL-like Lipase/Acylhydrolase superfamily protein | Chr1:20167685-20169476 FORWARD LENGTH=417 | 201606;AT1G54030.2 | GDSL-like Lipase/Acylhydrolase superfamily protein | Chr1:20167685-20169094 FORWARD LENGTH=313 | 201606	2	6	6	6	2	2	2	2	2	5	3	4	4	4	4	4	3	4	4	3	4	4	3	4	4	4	4	4	0	4	4	4	0	0	0	0	4	4	4	4	2	0	3	3
AT1G54050.2;AT1G54050.1	AT1G54050.2;AT1G54050.1	8;8	8;8	8;8	AT1G54050.2 | HSP20-like chaperones superfamily protein | Chr1:20179558-20180122 REVERSE LENGTH=155 | 201606;AT1G54050.1 | HSP20-like chaperones superfamily protein | Chr1:20179558-20180122 REVERSE LENGTH=155 | 201606	2	8	8	8	0	0	0	0	0	0	0	0	0	0	0	0	0	0	0	0	0	0	0	0	0	0	0	0	0	0	0	0	0	0	0	0	8	8	8	7	7	0	7	7
AT1G54090.1;AT3G14090.1	AT1G54090.1;AT3G14090.1	1;1	1;1	1;1	AT1G54090.1 | exocyst subunit exo70 family protein D2 | Chr1:20189737-20191605 FORWARD LENGTH=622 | 201606;AT3G14090.1 | exocyst subunit exo70 family protein D3 | Chr3:4669508-4671379 REVERSE LENGTH=623 | 201606	2	1	1	1	1	1	0	0	0	0	0	0	0	0	0	0	0	0	0	0	0	0	0	0	0	0	0	0	0	0	0	0	0	0	0	0	0	0	0	0	0	0	0	0
AT1G54100.2;AT1G54100.1	AT1G54100.2;AT1G54100.1	15;15	15;15	15;15	AT1G54100.2 | aldehyde dehydrogenase 7B4 | Chr1:20195435-20198853 REVERSE LENGTH=508 | 201606;AT1G54100.1 | aldehyde dehydrogenase 7B4 | Chr1:20195435-20198853 REVERSE LENGTH=508 | 201606	2	15	15	15	4	4	2	1	2	2	1	2	4	4	2	4	2	2	3	3	2	2	2	2	3	2	2	2	0	2	2	2	0	0	0	0	5	6	8	4	9	0	4	4
AT1G54140.1	AT1G54140.1	1	1	1	AT1G54140.1 | TATA binding protein associated factor 21kDa subunit | Chr1:20214076-20214869 REVERSE LENGTH=183 | 201606	1	1	1	1	0	1	1	1	0	1	0	1	1	1	1	1	1	1	0	1	1	1	1	1	1	1	0	1	0	0	0	0	0	0	0	0	1	1	0	1	0	0	0	0
AT1G54170.1	AT1G54170.1	3	3	2	AT1G54170.1 | CTC-interacting domain 3 | Chr1:20221353-20224919 REVERSE LENGTH=587 | 201606	1	3	3	2	2	2	2	2	0	2	2	2	2	3	3	3	2	2	2	2	2	2	2	2	2	2	2	2	0	1	1	1	0	0	0	0	2	2	2	2	2	0	2	2
AT1G54220.2;AT1G54220.1	AT1G54220.2;AT1G54220.1	16;16	11;11	11;11	AT1G54220.2 | Dihydrolipoamide acetyltransferase%2C long form protein | Chr1:20246460-20250208 REVERSE LENGTH=539 | 201606;AT1G54220.1 | Dihydrolipoamide acetyltransferase%2C long form protein | Chr1:20246460-20250208 REVERSE LENGTH=539 | 201606	2	16	11	11	4	5	5	5	5	11	7	9	7	7	8	7	7	6	8	7	6	7	7	6	7	8	7	7	1	7	6	6	0	0	0	1	7	7	7	6	7	0	7	7
AT1G54250.1	AT1G54250.1	4	4	3	AT1G54250.1 | RNA polymerase Rpb8 | Chr1:20255210-20256335 FORWARD LENGTH=146 | 201606	1	4	4	3	0	0	0	0	0	2	1	0	0	0	0	0	0	1	1	1	0	0	0	0	2	1	1	1	0	0	0	0	0	0	0	0	0	0	0	0	0	0	0	0
AT1G54270.1	AT1G54270.1	22	4	0	AT1G54270.1 | eif4a-2 | Chr1:20260495-20262018 FORWARD LENGTH=412 | 201606	1	22	4	0	11	11	9	11	6	10	7	11	11	11	9	9	10	9	12	12	9	10	10	10	9	11	11	11	3	10	7	7	1	3	3	3	13	13	15	13	12	4	11	10
AT1G54290.1	AT1G54290.1	4	1	1	AT1G54290.1 | Translation initiation factor SUI1 family protein | Chr1:20268710-20269390 REVERSE LENGTH=113 | 201606	1	4	1	1	0	0	0	0	1	2	0	2	2	2	2	2	1	1	1	0	1	1	1	2	1	2	2	2	0	1	2	2	0	0	0	0	2	3	1	3	2	0	1	1
AT1G54390.6;AT1G54390.8;AT1G54390.7;AT1G54390.5;AT1G54390.4;AT1G54390.3;AT1G54390.1;AT1G54390.2	AT1G54390.6;AT1G54390.8;AT1G54390.7;AT1G54390.5;AT1G54390.4;AT1G54390.3;AT1G54390.1;AT1G54390.2	1;1;1;1;1;1;1;1	1;1;1;1;1;1;1;1	1;1;1;1;1;1;1;1	AT1G54390.6 | PHD finger protein-like protein | Chr1:20305061-20306510 REVERSE LENGTH=181 | 201606;AT1G54390.8 | PHD finger protein-like protein | Chr1:20305061-20306693 REVERSE LENGTH=242 | 201606;AT1G54390.7 | PHD finger protein-like protein | Chr1:20305	8	1	1	1	0	0	0	0	0	0	0	0	1	1	1	1	0	0	0	0	1	1	1	1	1	1	1	1	0	0	0	0	0	0	0	0	0	0	0	0	1	0	1	1
AT1G54410.1	AT1G54410.1	1	1	1	AT1G54410.1 | dehydrin family protein | Chr1:20310305-20310601 REVERSE LENGTH=98 | 201606	1	1	1	1	1	1	1	1	0	1	1	1	1	1	1	1	1	1	1	1	1	1	1	1	1	1	1	1	0	1	1	1	0	0	0	0	1	1	1	1	1	0	1	1
AT1G54500.1	AT1G54500.1	3	3	3	AT1G54500.1 | Rubredoxin-like superfamily protein | Chr1:20357084-20357671 REVERSE LENGTH=195 | 201606	1	3	3	3	3	2	2	3	1	3	1	3	3	3	3	3	3	3	3	3	3	3	3	3	3	3	3	2	0	3	3	3	0	1	1	1	3	3	3	3	3	0	3	3
AT1G54520.1	AT1G54520.1	2	2	2	AT1G54520.1 | myelin-associated oligodendrocyte basic protein | Chr1:20363565-20365874 FORWARD LENGTH=391 | 201606	1	2	2	2	1	1	1	1	0	0	0	1	0	1	1	1	1	1	1	1	1	1	1	1	0	0	0	0	0	1	1	1	0	0	0	0	1	1	2	1	1	0	1	1
AT1G54570.1	AT1G54570.1	2	2	2	AT1G54570.1 | Esterase/lipase/thioesterase family protein | Chr1:20380649-20384953 REVERSE LENGTH=704 | 201606	1	2	2	2	1	1	0	0	0	0	0	0	0	1	0	0	1	1	1	1	1	0	1	1	1	1	0	1	0	0	0	0	0	0	0	0	1	2	2	0	1	0	1	1
AT1G54580.1	AT1G54580.1	2	2	1	AT1G54580.1 | acyl carrier protein 2 | Chr1:20389572-20390770 FORWARD LENGTH=136 | 201606	1	2	2	1	0	0	0	0	0	1	0	0	1	1	0	0	1	1	2	2	0	0	0	0	2	0	2	2	0	0	0	0	0	1	1	1	0	0	0	0	0	0	0	0
AT1G54630.1;AT1G54630.2	AT1G54630.1;AT1G54630.2	2;1	1;0	1;0	AT1G54630.1 | acyl carrier protein 3 | Chr1:20401642-20402919 REVERSE LENGTH=136 | 201606;AT1G54630.2 | acyl carrier protein 3 | Chr1:20401993-20402919 REVERSE LENGTH=107 | 201606	2	2	1	1	0	0	0	0	0	1	0	1	2	2	1	0	2	2	2	2	0	1	0	0	2	1	2	2	0	0	0	0	0	1	1	1	0	0	0	0	0	0	0	0
AT1G54780.1	AT1G54780.1	10	10	10	AT1G54780.1 | thylakoid lumen 18.3 kDa protein | Chr1:20439533-20440953 FORWARD LENGTH=285 | 201606	1	10	10	10	6	5	5	6	4	6	5	4	6	8	7	7	7	7	7	7	8	8	8	8	7	8	7	8	2	5	7	7	1	2	2	2	7	8	7	6	5	1	4	5
AT1G54850.1	AT1G54850.1	3	3	3	AT1G54850.1 | HSP20-like chaperones superfamily protein | Chr1:20454440-20455994 FORWARD LENGTH=206 | 201606	1	3	3	3	0	0	1	0	0	0	0	0	1	1	1	1	0	0	0	0	0	0	0	0	1	0	0	1	0	0	1	1	0	0	0	0	2	2	0	3	0	0	0	0
AT1G54860.1	AT1G54860.1	3	3	3	AT1G54860.1 | Glycoprotein membrane precursor GPI-anchored | Chr1:20457522-20458434 REVERSE LENGTH=200 | 201606	1	3	3	3	1	2	2	2	1	2	2	2	2	3	3	3	2	2	1	2	1	1	1	1	1	2	2	2	0	1	1	1	0	0	0	0	2	2	1	2	2	0	2	2
AT1G54890.1	AT1G54890.1	1	1	1	AT1G54890.1 | Late embryogenesis abundant (LEA) protein-like protein | Chr1:20463107-20464407 FORWARD LENGTH=347 | 201606	1	1	1	1	1	1	1	1	0	1	1	1	0	0	0	0	0	0	0	0	0	0	0	0	0	0	0	0	0	0	0	0	0	0	0	0	0	0	0	0	0	0	0	0
AT1G55020.1	AT1G55020.1	12	12	12	AT1G55020.1 | lipoxygenase 1 | Chr1:20525798-20530143 FORWARD LENGTH=859 | 201606	1	12	12	12	2	2	1	0	0	0	0	0	0	1	1	1	0	1	0	0	0	0	0	1	1	2	1	0	0	1	1	1	0	0	0	0	2	4	5	4	1	0	1	1
AT1G55090.1	AT1G55090.1	1	1	1	AT1G55090.1 | carbon-nitrogen hydrolase family protein | Chr1:20554857-20558188 FORWARD LENGTH=725 | 201606	1	1	1	1	0	1	0	0	0	0	0	0	0	0	0	0	0	0	0	0	0	0	0	0	0	0	0	0	0	0	0	0	0	0	0	0	0	0	0	0	0	0	0	0
AT1G55150.1;AT1G55150.2	AT1G55150.1;AT1G55150.2	3;3	3;3	3;3	AT1G55150.1 | DEA(D/H)-box RNA helicase family protein | Chr1:20574634-20577141 FORWARD LENGTH=501 | 201606;AT1G55150.2 | DEA(D/H)-box RNA helicase family protein | Chr1:20574749-20577141 FORWARD LENGTH=526 | 201606	2	3	3	3	0	0	0	0	0	0	0	1	0	1	1	0	1	1	1	0	0	0	0	0	0	0	0	0	0	0	0	0	0	0	0	0	0	0	0	0	0	0	0	0
AT1G55170.1	AT1G55170.1	1	1	1	AT1G55170.1 | DNA double-strand break repair protein | Chr1:20580578-20581706 FORWARD LENGTH=283 | 201606	1	1	1	1	0	0	0	0	0	0	0	0	0	0	1	1	0	0	0	0	0	0	0	0	1	1	0	1	0	0	0	0	0	0	0	0	0	0	0	0	0	0	0	0
AT1G55210.2;AT1G55210.1	AT1G55210.2;AT1G55210.1	2;2	2;2	2;2	AT1G55210.2 | Disease resistance-responsive (dirigent-like protein) family protein | Chr1:20598057-20598620 REVERSE LENGTH=187 | 201606;AT1G55210.1 | Disease resistance-responsive (dirigent-like protein) family protein | Chr1:20598057-20598620 REVERSE LENG	2	2	2	2	0	0	0	0	0	1	0	0	1	0	1	1	0	1	0	0	0	0	0	1	0	0	0	1	0	0	0	0	0	0	0	0	1	1	0	1	0	0	0	0
AT1G55260.2;AT1G55260.1	AT1G55260.2;AT1G55260.1	5;5	5;5	5;5	AT1G55260.2 | Bifunctional inhibitor/lipid-transfer protein/seed storage 2S albumin superfamily protein | Chr1:20614663-20616158 FORWARD LENGTH=224 | 201606;AT1G55260.1 | Bifunctional inhibitor/lipid-transfer protein/seed storage 2S albumin superfamily pro	2	5	5	5	2	3	5	4	3	5	3	3	4	5	5	5	4	4	5	5	5	4	5	5	5	4	5	5	1	4	5	5	0	2	0	3	4	4	3	3	2	0	2	2
AT1G55265.1	AT1G55265.1	2	2	2	AT1G55265.1 | DUF538 family protein%2C putative (Protein of unknown function%2C DUF538) | Chr1:20617326-20617853 FORWARD LENGTH=175 | 201606	1	2	2	2	0	0	0	0	0	1	0	2	1	1	2	2	2	2	1	1	2	2	1	1	2	1	2	1	0	1	2	2	0	0	0	0	1	1	2	2	1	0	2	2
AT1G55300.1;AT1G55300.2	AT1G55300.1;AT1G55300.2	2;2	2;2	2;2	AT1G55300.1 | TBP-associated factor 7 | Chr1:20628170-20629490 REVERSE LENGTH=203 | 201606;AT1G55300.2 | TBP-associated factor 7 | Chr1:20628154-20629490 REVERSE LENGTH=239 | 201606	2	2	2	2	0	1	1	1	0	1	1	1	1	1	1	1	0	0	0	0	1	1	1	1	1	0	1	1	0	0	0	0	0	0	0	0	1	0	0	1	0	0	0	0
AT1G55450.1;AT1G55450.2	AT1G55450.1;AT1G55450.2	5;5	5;5	4;4	AT1G55450.1 | S-adenosyl-L-methionine-dependent methyltransferases superfamily protein | Chr1:20705274-20706825 REVERSE LENGTH=311 | 201606;AT1G55450.2 | S-adenosyl-L-methionine-dependent methyltransferases superfamily protein | Chr1:20705274-20706825 REVE	2	5	5	4	0	0	0	0	0	0	0	0	1	1	0	1	0	0	0	0	0	0	0	0	1	1	1	0	0	0	0	0	0	0	0	0	0	0	1	0	0	0	0	0
AT1G55480.1	AT1G55480.1	24	24	24	AT1G55480.1 | protein containing PDZ domain%2C a K-box domain%2C and a TPR region | Chr1:20713822-20715351 FORWARD LENGTH=335 | 201606	1	24	24	24	16	13	15	17	8	16	8	15	14	14	17	16	15	15	15	15	16	17	17	17	13	12	14	14	7	16	14	17	2	4	2	6	15	14	14	15	10	0	11	10
AT1G55490.5;AT1G55490.4;AT1G55490.3;AT1G55490.2;AT1G55490.1	AT1G55490.5;AT1G55490.4;AT1G55490.3;AT1G55490.2;AT1G55490.1	42;42;42;42;42	12;12;12;12;12	11;11;11;11;11	AT1G55490.5 | chaperonin 60 beta | Chr1:20715717-20718673 REVERSE LENGTH=600 | 201606;AT1G55490.4 | chaperonin 60 beta | Chr1:20715717-20718673 REVERSE LENGTH=600 | 201606;AT1G55490.3 | chaperonin 60 beta | Chr1:20715717-20718673 REVERSE LENGTH=600 | 20160	5	42	12	11	30	31	28	23	18	34	25	31	32	32	26	25	33	29	35	37	27	30	32	30	34	32	32	32	16	29	24	26	6	18	10	19	30	34	32	30	33	16	33	32
AT1G55500.3;AT1G55500.4;AT1G55500.2;AT1G55500.5;AT1G55500.1;AT1G55500.6	AT1G55500.3;AT1G55500.4;AT1G55500.2;AT1G55500.5;AT1G55500.1;AT1G55500.6	6;6;6;6;4;4	3;3;3;3;1;1	3;3;3;3;1;1	AT1G55500.3 | evolutionarily conserved C-terminal region 4 | Chr1:20719747-20722450 FORWARD LENGTH=592 | 201606;AT1G55500.4 | evolutionarily conserved C-terminal region 4 | Chr1:20719747-20722313 FORWARD LENGTH=593 | 201606;AT1G55500.2 | evolutionarily con	6	6	3	3	1	1	1	0	1	3	2	3	3	3	1	3	4	4	3	5	2	2	2	2	2	2	3	3	0	0	0	0	0	0	0	0	2	2	0	2	3	0	3	3
AT1G55570.1	AT1G55570.1	1	1	1	AT1G55570.1 | SKU5 similar 12 | Chr1:20757882-20759771 FORWARD LENGTH=555 | 201606	1	1	1	1	1	1	1	1	0	0	0	0	1	1	1	1	1	1	1	0	0	0	0	0	1	1	1	1	1	1	1	1	0	1	1	1	1	0	1	1	1	0	1	0
AT1G55670.1	AT1G55670.1	3	3	3	AT1G55670.1 | photosystem I subunit G | Chr1:20802874-20803356 REVERSE LENGTH=160 | 201606	1	3	3	3	2	2	2	2	0	0	0	0	3	3	3	3	2	3	3	3	1	1	1	1	3	3	3	3	1	2	1	2	0	0	0	0	3	3	3	3	1	0	1	1
AT1G55805.1	AT1G55805.1	5	5	5	AT1G55805.1 | BolA-like family protein | Chr1:20858956-20859438 REVERSE LENGTH=160 | 201606	1	5	5	5	2	2	2	2	1	1	0	1	2	3	3	2	1	1	1	1	2	1	1	2	3	3	3	3	0	0	0	0	0	0	0	0	1	2	2	1	1	0	1	1
AT1G55810.7;AT1G55810.2;AT1G55810.6;AT1G55810.3;AT1G55810.1;AT1G55810.5;AT1G55810.4	AT1G55810.7;AT1G55810.2;AT1G55810.6;AT1G55810.3;AT1G55810.1;AT1G55810.5;AT1G55810.4	3;3;3;3;3;3;3	1;1;1;1;1;1;1	1;1;1;1;1;1;1	AT1G55810.7 | uridine kinase-like 3 | Chr1:20861193-20864003 FORWARD LENGTH=451 | 201606;AT1G55810.2 | uridine kinase-like 3 | Chr1:20861273-20864003 FORWARD LENGTH=461 | 201606;AT1G55810.6 | uridine kinase-like 3 | Chr1:20861273-20864003 FORWARD LENGTH=46	7	3	1	1	0	0	0	0	0	0	0	0	0	0	0	0	0	0	0	0	0	0	0	0	0	0	0	0	0	0	0	0	0	0	0	0	0	0	1	0	1	0	0	1
AT1G55820.1	AT1G55820.1	1	1	1	AT1G55820.1 | lysine-specific demethylase%2C putative (DUF1296) | Chr1:20864397-20867418 FORWARD LENGTH=575 | 201606	1	1	1	1	0	0	0	0	0	0	0	0	0	0	0	0	0	0	0	0	0	0	0	0	0	0	0	0	0	0	0	0	0	0	0	0	0	0	1	0	0	0	0	0
AT1G55840.2;AT1G55840.1	AT1G55840.2;AT1G55840.1	1;1	1;1	1;1	AT1G55840.2 | Sec14p-like phosphatidylinositol transfer family protein | Chr1:20873943-20876018 FORWARD LENGTH=298 | 201606;AT1G55840.1 | Sec14p-like phosphatidylinositol transfer family protein | Chr1:20873891-20876018 FORWARD LENGTH=325 | 201606	2	1	1	1	0	0	0	0	0	0	0	0	0	0	0	0	0	0	1	0	0	0	0	0	1	1	1	1	0	0	0	0	0	0	0	0	1	1	1	0	0	0	0	0
AT1G55850.1	AT1G55850.1	2	2	2	AT1G55850.1 | cellulose synthase like E1 | Chr1:20876752-20879414 FORWARD LENGTH=729 | 201606	1	2	2	2	0	0	0	0	0	0	0	0	0	0	0	0	0	0	0	0	0	0	0	0	0	0	0	0	0	0	0	0	0	0	0	0	0	0	0	0	0	0	0	0
AT1G70320.1;AT1G55860.1	AT1G70320.1;AT1G55860.1	5;5	5;5	5;5	AT1G70320.1 | ubiquitin-protein ligase 2 | Chr1:26488745-26501281 REVERSE LENGTH=3658 | 201606;AT1G55860.1 | LOW protein: E3 ubiquitin ligase-like protein | Chr1:20879900-20892910 REVERSE LENGTH=3681 | 201606	2	5	5	5	3	3	2	1	0	0	0	0	0	0	0	0	0	0	0	0	0	0	0	0	1	1	0	1	0	0	0	0	0	0	0	0	0	0	0	0	1	0	0	0
AT1G55890.1	AT1G55890.1	5	5	5	AT1G55890.1 | Tetratricopeptide repeat (TPR)-like superfamily protein | Chr1:20901364-20902560 FORWARD LENGTH=398 | 201606	1	5	5	5	2	2	1	0	0	0	0	0	0	1	0	0	1	0	1	1	0	0	0	0	2	2	2	2	0	0	0	0	0	0	0	0	1	2	2	1	1	0	0	1
AT1G56050.1	AT1G56050.1	13	13	13	AT1G56050.1 | GTP-binding protein-like protein | Chr1:20963793-20966181 FORWARD LENGTH=421 | 201606	1	13	13	13	5	6	5	5	4	9	4	8	7	7	5	5	5	4	7	5	7	7	7	6	7	6	8	9	1	6	5	6	0	1	0	1	3	5	4	4	6	1	6	5
AT1G56070.3;AT1G56070.2;AT1G56070.1	AT1G56070.3;AT1G56070.2;AT1G56070.1	50;50;50	50;50;50	30;30;30	AT1G56070.3 | Ribosomal protein S5/Elongation factor G/III/V family protein | Chr1:20968245-20971077 REVERSE LENGTH=843 | 201606;AT1G56070.2 | Ribosomal protein S5/Elongation factor G/III/V family protein | Chr1:20968245-20971077 REVERSE LENGTH=843 | 20160	3	50	50	30	31	32	31	28	23	31	21	28	34	34	31	30	32	28	38	37	26	26	28	26	35	32	33	31	6	26	22	23	1	11	7	11	28	33	35	29	34	8	32	31
AT1G56080.1	AT1G56080.1	1	1	1	AT1G56080.1 | interactor of constitutive active ROPs protein | Chr1:20974457-20976215 REVERSE LENGTH=310 | 201606	1	1	1	1	0	0	0	0	0	0	0	0	0	0	0	0	0	0	0	0	0	0	0	0	0	0	0	0	0	0	0	0	0	0	0	0	0	0	0	0	0	0	0	0
AT1G56110.1;AT3G12860.1	AT1G56110.1	13;5	13;5	13;5	AT1G56110.1 | NOP56-like pre RNA processing ribonucleoprotein | Chr1:20984544-20986893 REVERSE LENGTH=522 | 201606	2	13	13	13	4	6	2	1	1	1	1	1	2	4	2	2	2	1	2	2	1	1	1	1	3	3	3	2	0	1	1	1	0	0	0	0	2	2	5	1	5	0	2	3
AT1G56190.2;AT1G56190.1	AT1G56190.2;AT1G56190.1	27;27	9;9	9;9	AT1G56190.2 | Phosphoglycerate kinase family protein | Chr1:21028622-21030454 FORWARD LENGTH=405 | 201606;AT1G56190.1 | Phosphoglycerate kinase family protein | Chr1:21028403-21030454 FORWARD LENGTH=478 | 201606	2	27	9	9	23	22	22	21	17	23	16	23	24	23	22	23	23	22	23	23	21	24	22	22	21	21	21	21	9	22	22	22	1	9	4	10	19	23	23	20	22	7	23	21
AT1G56200.2;AT1G56200.1	AT1G56200.2;AT1G56200.1	2;2	2;2	2;2	AT1G56200.2 | embryo defective 1303 | Chr1:21030852-21031886 FORWARD LENGTH=151 | 201606;AT1G56200.1 | embryo defective 1303 | Chr1:21030852-21031886 FORWARD LENGTH=154 | 201606	2	2	2	2	0	0	0	1	0	1	0	1	0	0	0	0	0	0	0	0	0	0	0	0	0	0	0	0	0	0	0	0	0	0	0	0	1	1	0	1	1	0	1	1
AT1G56330.1;AT1G09180.1;AT1G02620.1	AT1G56330.1;AT1G09180.1	8;4;1	8;4;1	3;0;0	AT1G56330.1 | secretion-associated RAS 1B | Chr1:21086845-21088478 REVERSE LENGTH=193 | 201606;AT1G09180.1 | secretion-associated RAS super family 1 | Chr1:2965147-2965941 FORWARD LENGTH=193 | 201606	3	8	8	3	3	2	2	2	2	3	1	2	3	5	5	2	3	2	4	4	2	1	3	2	3	2	4	2	0	1	2	2	0	0	0	0	4	3	3	3	4	0	4	4
AT1G56340.1;AT1G56340.2	AT1G56340.1;AT1G56340.2	28;25	19;16	19;16	AT1G56340.1 | calreticulin 1a | Chr1:21090059-21092630 REVERSE LENGTH=425 | 201606;AT1G56340.2 | calreticulin 1a | Chr1:21090022-21092630 REVERSE LENGTH=424 | 201606	2	28	19	19	20	20	20	21	9	25	18	25	24	23	24	23	25	25	24	24	23	24	21	22	21	19	21	21	8	20	21	24	8	12	10	12	22	24	19	24	20	4	21	22
AT1G56410.1	AT1G56410.1	20	1	1	AT1G56410.1 | heat shock protein 70 (Hsp 70) family protein | Chr1:21117147-21119241 FORWARD LENGTH=617 | 201606	1	20	1	1	11	10	11	11	5	12	9	11	12	12	12	11	13	12	12	13	12	12	13	12	12	11	13	13	5	11	9	11	2	8	4	8	12	12	13	11	15	8	14	12
AT1G56420.1	AT1G56420.1	2	2	2	AT1G56420.1 | antigenic heat-stable protein | Chr1:21122772-21124234 REVERSE LENGTH=183 | 201606	1	2	2	2	0	0	0	0	0	0	0	0	1	1	2	0	0	0	0	0	0	0	0	0	0	0	0	0	0	0	0	0	0	0	0	0	0	0	0	0	0	0	0	0
AT1G56450.1	AT1G56450.1	8	8	8	AT1G56450.1 | 20S proteasome beta subunit G1 | Chr1:21141970-21144186 FORWARD LENGTH=246 | 201606	1	8	8	8	3	3	2	3	0	2	0	2	4	4	4	2	4	4	5	5	3	3	4	2	4	3	4	4	0	2	3	3	0	0	0	0	7	7	6	7	5	0	5	5
AT1G56500.1;AT1G56500.2;AT1G56500.3	AT1G56500.1;AT1G56500.2;AT1G56500.3	13;11;10	13;11;10	13;11;10	AT1G56500.1 | haloacid dehalogenase-like hydrolase family protein | Chr1:21159775-21167092 FORWARD LENGTH=1055 | 201606;AT1G56500.2 | haloacid dehalogenase-like hydrolase family protein | Chr1:21159775-21166313 FORWARD LENGTH=878 | 201606;AT1G56500.3 | hal	3	13	13	13	5	5	5	2	2	3	2	3	3	6	2	2	5	3	5	5	2	2	2	2	7	5	5	3	0	5	4	5	0	1	0	1	6	6	6	5	4	0	4	3
AT1G56580.1	AT1G56580.1	6	5	5	AT1G56580.1 | plant/protein (Protein of unknown function%2C DUF538) | Chr1:21198402-21198902 REVERSE LENGTH=166 | 201606	1	6	5	5	1	1	1	1	0	2	1	1	2	2	2	2	2	1	2	2	2	1	2	2	1	3	2	4	1	1	1	1	1	1	1	1	1	2	2	1	1	0	2	2
AT1G56700.3;AT1G56700.4;AT1G56700.2;AT1G56700.1	AT1G56700.3;AT1G56700.4;AT1G56700.2;AT1G56700.1	2;2;2;2	2;2;2;2	2;2;2;2	AT1G56700.3 | Peptidase C15%2C pyroglutamyl peptidase I-like protein | Chr1:21256830-21257640 FORWARD LENGTH=190 | 201606;AT1G56700.4 | Peptidase C15%2C pyroglutamyl peptidase I-like protein | Chr1:21256743-21257640 FORWARD LENGTH=219 | 201606;AT1G56700.2	4	2	2	2	1	1	1	1	1	1	1	1	1	1	1	1	2	2	2	2	1	1	1	1	2	2	1	1	0	0	0	0	0	0	0	0	1	2	2	2	1	0	1	1
AT1G57860.1;AT1G57660.1;AT1G09690.1;AT1G09590.1	AT1G57860.1;AT1G57660.1;AT1G09690.1;AT1G09590.1	8;8;7;7	8;8;7;7	8;8;7;7	AT1G57860.1 | Translation protein SH3-like family protein | Chr1:21430034-21430827 REVERSE LENGTH=164 | 201606;AT1G57660.1 | Translation protein SH3-like family protein | Chr1:21355567-21356364 FORWARD LENGTH=164 | 201606;AT1G09690.1 | Translation protein	4	8	8	8	6	7	7	7	2	5	2	5	5	5	5	5	4	4	3	5	4	4	3	3	3	5	6	5	1	3	2	2	1	2	2	2	6	6	6	7	4	0	3	4
AT1G57720.2;AT1G57720.1	AT1G57720.2;AT1G57720.1	21;21	21;21	10;10	AT1G57720.2 | Translation elongation factor EF1B%2C gamma chain | Chr1:21377873-21380114 FORWARD LENGTH=413 | 201606;AT1G57720.1 | Translation elongation factor EF1B%2C gamma chain | Chr1:21377873-21380114 FORWARD LENGTH=413 | 201606	2	21	21	10	15	16	9	10	8	10	6	9	11	13	11	11	14	11	17	14	9	11	12	9	13	13	11	11	3	10	9	10	0	4	2	6	12	13	15	10	18	3	14	15
AT1G58080.1	AT1G58080.1	11	11	8	AT1G58080.1 | ATP phosphoribosyl transferase 1 | Chr1:21504562-21507429 REVERSE LENGTH=411 | 201606	1	11	11	8	6	6	6	6	6	8	6	8	7	6	6	5	7	6	8	6	7	8	7	7	6	6	6	7	1	6	6	6	0	1	1	1	6	6	6	5	7	0	6	6
AT1G58270.1	AT1G58270.1	4	4	4	AT1G58270.1 | TRAF-like family protein | Chr1:21612394-21614089 REVERSE LENGTH=396 | 201606	1	4	4	4	1	1	1	2	1	1	1	1	1	1	2	2	2	1	2	2	2	2	1	1	3	3	2	3	1	4	3	3	0	0	0	0	2	2	2	2	1	0	1	1
AT1G58290.1	AT1G58290.1	2	2	1	AT1G58290.1 | Glutamyl-tRNA reductase family protein | Chr1:21624028-21626051 REVERSE LENGTH=543 | 201606	1	2	2	1	1	1	0	0	0	0	0	0	0	1	0	0	1	1	2	2	0	0	0	0	1	0	0	1	0	0	0	0	0	0	0	0	0	1	1	0	2	0	2	2
AT1G59359.1;AT1G58983.1;AT1G58684.1;AT1G58380.1	AT1G59359.1;AT1G58983.1;AT1G58684.1;AT1G58380.1	14;14;14;14	3;3;3;3	3;3;3;3	AT1G59359.1 | Ribosomal protein S5 family protein | Chr1:21842537-21843733 REVERSE LENGTH=284 | 201606;AT1G58983.1 | Ribosomal protein S5 family protein | Chr1:21806279-21807475 REVERSE LENGTH=284 | 201606;AT1G58684.1 | Ribosomal protein S5 family protein	4	14	3	3	11	9	10	11	7	10	7	10	10	9	9	10	10	10	11	11	8	8	9	8	8	8	10	10	2	7	6	6	0	4	4	4	9	9	7	10	11	4	10	9
AT1G59540.2;AT1G59540.1	AT1G59540.2;AT1G59540.1	1;1	1;1	1;1	AT1G59540.2 | P-loop containing nucleoside triphosphate hydrolases superfamily protein | Chr1:21874578-21879382 FORWARD LENGTH=731 | 201606;AT1G59540.1 | P-loop containing nucleoside triphosphate hydrolases superfamily protein | Chr1:21874083-21879382 FORW	2	1	1	1	0	0	0	1	1	1	0	0	0	1	1	1	1	0	0	1	1	1	0	0	1	1	1	1	0	1	1	1	0	0	0	0	1	1	1	0	0	0	0	0
AT1G59610.1	AT1G59610.1	17	6	6	AT1G59610.1 | dynamin-like 3 | Chr1:21893413-21900780 FORWARD LENGTH=920 | 201606	1	17	6	6	6	7	6	5	1	6	2	6	6	7	6	5	8	7	7	6	6	5	7	5	7	6	7	7	0	5	3	4	0	0	0	0	9	10	9	8	9	0	8	8
AT1G59700.1	AT1G59700.1	6	6	6	AT1G59700.1 | glutathione S-transferase TAU 16 | Chr1:21936459-21937763 FORWARD LENGTH=234 | 201606	1	6	6	6	2	2	1	1	1	2	1	1	2	3	2	1	3	1	3	1	1	2	2	1	3	3	2	3	1	4	4	2	0	0	0	0	3	3	4	3	2	0	1	2
AT1G59860.1	AT1G59860.1	7	2	2	AT1G59860.1 | HSP20-like chaperones superfamily protein | Chr1:22031474-22031941 FORWARD LENGTH=155 | 201606	1	7	2	2	0	0	0	0	0	0	0	0	0	0	0	0	0	0	0	0	0	0	0	0	0	0	0	0	0	0	0	0	0	0	0	0	5	5	4	5	4	2	4	5
AT1G59870.1;AT1G15210.1;AT3G16340.2;AT3G16340.1	AT1G59870.1;AT1G15210.1	11;7;2;2	11;7;2;2	10;6;1;1	AT1G59870.1 | ABC-2 and Plant PDR ABC-type transporter family protein | Chr1:22034661-22039844 FORWARD LENGTH=1469 | 201606;AT1G15210.1 | pleiotropic drug resistance 7 | Chr1:5231552-5236573 REVERSE LENGTH=1442 | 201606	4	11	11	10	6	6	6	0	0	0	0	0	3	6	4	5	4	2	4	4	0	0	0	0	4	6	5	5	0	3	3	3	0	0	0	0	1	2	2	2	2	0	1	1
AT1G59900.1;AT1G59900.2	AT1G59900.1;AT1G59900.2	15;13	15;13	11;9	AT1G59900.1 | pyruvate dehydrogenase complex E1 alpha subunit | Chr1:22051368-22053660 FORWARD LENGTH=389 | 201606;AT1G59900.2 | pyruvate dehydrogenase complex E1 alpha subunit | Chr1:22051368-22053537 FORWARD LENGTH=378 | 201606	2	15	15	11	3	4	3	2	3	4	1	2	4	6	6	5	6	3	7	6	2	2	4	3	6	5	7	5	1	6	6	6	0	0	0	0	3	5	8	4	8	0	5	3
AT1G59960.1	AT1G59960.1	4	4	4	AT1G59960.1 | NAD(P)-linked oxidoreductase superfamily protein | Chr1:22071410-22073067 REVERSE LENGTH=326 | 201606	1	4	4	4	1	1	0	0	0	2	1	2	1	1	1	1	1	1	1	1	1	1	1	1	1	2	2	2	0	1	1	1	0	0	0	0	0	0	0	0	1	0	1	1
AT1G59990.2;AT1G59990.1	AT1G59990.2;AT1G59990.1	5;5	5;5	5;5	AT1G59990.2 | DEA(D/H)-box RNA helicase family protein | Chr1:22090484-22092885 REVERSE LENGTH=567 | 201606;AT1G59990.1 | DEA(D/H)-box RNA helicase family protein | Chr1:22090369-22092885 REVERSE LENGTH=581 | 201606	2	5	5	5	0	0	0	0	0	0	0	0	0	0	0	0	1	0	1	1	0	0	0	0	0	0	0	0	0	0	0	0	0	0	0	0	1	1	1	1	0	0	0	0
AT1G60000.1	AT1G60000.1	4	4	4	AT1G60000.1 | RNA-binding (RRM/RBD/RNP motifs) family protein | Chr1:22093678-22094540 REVERSE LENGTH=258 | 201606	1	4	4	4	3	3	3	3	1	3	1	3	3	2	2	2	3	3	3	3	3	3	2	3	2	2	3	2	1	2	2	3	0	1	1	2	1	1	1	1	2	0	2	2
AT3G62750.8;AT3G62750.7;AT3G62750.6;AT3G62750.5;AT4G27820.3;AT4G27820.2;AT3G62750.3;AT3G62750.4;AT3G62750.1;AT1G60260.1;AT4G27820.1;AT3G62750.2	AT3G62750.8;AT3G62750.7;AT3G62750.6;AT3G62750.5;AT4G27820.3;AT4G27820.2;AT3G62750.3;AT3G62750.4;AT3G62750.1;AT1G60260.1;AT4G27820.1;AT3G62750.2	1;1;1;1;1;1;1;1;1;1;1;1	1;1;1;1;1;1;1;1;1;1;1;1	1;1;1;1;1;1;1;1;1;1;1;1	AT3G62750.8 | beta glucosidase 8 | Chr3:23214375-23216227 FORWARD LENGTH=369 | 201606;AT3G62750.7 | beta glucosidase 8 | Chr3:23214375-23216227 FORWARD LENGTH=369 | 201606;AT3G62750.6 | beta glucosidase 8 | Chr3:23214884-23216900 FORWARD LENGTH=412 | 20160	12	1	1	1	0	0	0	0	0	0	0	0	0	0	1	1	0	0	0	0	0	0	0	0	0	0	0	0	0	0	0	0	0	0	0	0	1	0	1	1	0	0	0	0
AT1G60420.1	AT1G60420.1	14	14	14	AT1G60420.1 | DC1 domain-containing protein | Chr1:22261978-22264243 FORWARD LENGTH=578 | 201606	1	14	14	14	3	2	2	1	0	0	0	1	2	4	2	1	1	2	1	2	1	2	2	2	1	1	2	2	0	2	2	3	0	1	0	1	2	4	2	2	6	0	4	4
AT1G60550.1	AT1G60550.1	4	4	4	AT1G60550.1 | enoyl-CoA hydratase/isomerase D | Chr1:22305988-22308092 REVERSE LENGTH=337 | 201606	1	4	4	4	1	2	0	1	0	0	0	0	0	0	0	0	0	0	0	0	0	0	0	0	1	1	1	1	0	0	0	0	0	0	0	0	1	0	1	1	0	0	0	0
AT1G60620.2;AT1G60620.1	AT1G60620.2;AT1G60620.1	2;2	2;2	2;2	AT1G60620.2 | RNA polymerase I subunit 43 | Chr1:22331725-22333370 FORWARD LENGTH=320 | 201606;AT1G60620.1 | RNA polymerase I subunit 43 | Chr1:22331225-22333370 FORWARD LENGTH=385 | 201606	2	2	2	2	0	0	0	0	0	0	0	0	0	0	0	0	0	0	1	1	0	0	0	0	0	0	0	0	0	0	0	0	0	0	0	0	0	0	0	0	1	0	1	1
AT1G60680.1;AT1G60680.2	AT1G60680.1;AT1G60680.2	6;4	4;2	3;2	AT1G60680.1 | NAD(P)-linked oxidoreductase superfamily protein | Chr1:22347824-22349236 REVERSE LENGTH=346 | 201606;AT1G60680.2 | NAD(P)-linked oxidoreductase superfamily protein | Chr1:22348196-22349236 REVERSE LENGTH=245 | 201606	2	6	4	3	1	0	0	0	2	2	1	1	2	3	3	3	2	3	3	2	0	1	1	1	3	2	2	2	0	1	2	1	0	0	0	0	1	1	1	0	1	0	1	0
AT1G60710.1	AT1G60710.1	12	12	7	AT1G60710.1 | NAD(P)-linked oxidoreductase superfamily protein | Chr1:22355073-22356627 REVERSE LENGTH=345 | 201606	1	12	12	7	6	5	6	5	4	7	5	6	8	9	8	8	8	7	9	9	7	8	9	9	9	10	10	9	3	7	9	7	0	3	0	4	6	6	7	6	6	0	6	6
AT1G60730.1;AT1G60730.3;AT1G60750.1;AT1G10810.2;AT1G10810.3;AT1G10810.1	AT1G60730.1;AT1G60730.3	7;6;3;1;1;1	4;3;1;1;1;1	4;3;1;1;1;1	AT1G60730.1 | NAD(P)-linked oxidoreductase superfamily protein | Chr1:22358327-22360082 REVERSE LENGTH=345 | 201606;AT1G60730.3 | NAD(P)-linked oxidoreductase superfamily protein | Chr1:22358327-22360082 REVERSE LENGTH=365 | 201606	6	7	4	4	0	0	0	0	2	3	1	1	1	2	1	1	1	2	3	2	0	1	1	1	4	4	3	3	1	1	2	0	0	1	0	1	1	1	1	1	0	0	1	1
AT1G60770.1	AT1G60770.1	1	1	1	AT1G60770.1 | Tetratricopeptide repeat (TPR)-like superfamily protein | Chr1:22366959-22368648 REVERSE LENGTH=491 | 201606	1	1	1	1	0	0	0	0	0	0	0	0	0	0	0	0	0	0	0	0	0	0	0	0	0	0	0	0	0	0	0	0	0	0	0	0	0	0	0	0	1	0	1	0
AT1G60850.4;AT1G60850.2;AT1G60850.1;AT1G60850.3	AT1G60850.4;AT1G60850.2;AT1G60850.1;AT1G60850.3	2;2;2;1	2;2;2;1	2;2;2;1	AT1G60850.4 | DNA-directed RNA polymerase family protein | Chr1:22398078-22400155 REVERSE LENGTH=375 | 201606;AT1G60850.2 | DNA-directed RNA polymerase family protein | Chr1:22398078-22400155 REVERSE LENGTH=375 | 201606;AT1G60850.1 | DNA-directed RNA polym	4	2	2	2	0	0	0	0	0	0	0	0	0	0	0	0	0	0	1	1	0	0	0	0	1	0	1	1	0	0	0	0	0	0	0	0	0	0	0	0	0	0	0	0
AT1G60900.1;AT1G60830.2;AT1G60830.1	AT1G60900.1;AT1G60830.2;AT1G60830.1	3;2;2	3;2;2	3;2;2	AT1G60900.1 | U2 snRNP auxilliary factor%2C large subunit%2C splicing factor | Chr1:22424008-22427806 FORWARD LENGTH=589 | 201606;AT1G60830.2 | RNA-binding (RRM/RBD/RNP motifs) family protein | Chr1:22395058-22395603 REVERSE LENGTH=111 | 201606;AT1G60830.1	3	3	3	3	1	1	1	1	0	0	0	0	1	1	1	0	2	2	2	2	0	0	1	1	1	1	1	1	0	1	1	1	0	0	0	0	1	1	1	0	1	0	1	1
AT1G60950.1	AT1G60950.1	2	1	1	AT1G60950.1 | 2Fe-2S ferredoxin-like superfamily protein | Chr1:22444565-22445011 FORWARD LENGTH=148 | 201606	1	2	1	1	1	1	2	2	1	2	1	2	2	2	2	2	2	2	2	2	2	2	2	1	2	2	2	2	0	2	0	1	0	0	0	0	2	1	1	2	2	0	1	1
AT1G60990.3;AT1G60990.2;AT1G60990.1	AT1G60990.3;AT1G60990.2;AT1G60990.1	5;5;5	5;5;5	5;5;5	AT1G60990.3 | Glycine cleavage T-protein family | Chr1:22462771-22465416 REVERSE LENGTH=432 | 201606;AT1G60990.2 | Glycine cleavage T-protein family | Chr1:22462771-22465416 REVERSE LENGTH=432 | 201606;AT1G60990.1 | Glycine cleavage T-protein family | Chr1	3	5	5	5	1	1	1	1	1	1	0	1	1	1	1	0	2	2	2	2	0	0	0	0	3	2	3	3	0	0	0	0	0	0	0	0	2	2	2	1	1	0	1	1
AT1G61010.5;AT1G61010.4;AT1G61010.3;AT1G61010.2;AT1G61010.1	AT1G61010.5;AT1G61010.4;AT1G61010.3;AT1G61010.2;AT1G61010.1	1;1;1;1;1	1;1;1;1;1	1;1;1;1;1	AT1G61010.5 | cleavage and polyadenylation specificity factor 73-I | Chr1:22474954-22477660 REVERSE LENGTH=693 | 201606;AT1G61010.4 | cleavage and polyadenylation specificity factor 73-I | Chr1:22474954-22477660 REVERSE LENGTH=693 | 201606;AT1G61010.3 | cl	5	1	1	1	0	0	0	0	0	0	0	0	0	0	0	0	0	0	0	0	0	0	0	0	0	0	0	0	0	0	0	0	0	0	0	0	0	0	0	0	0	0	0	0
AT1G61150.5;AT1G61150.9;AT1G61150.8;AT1G61150.6;AT1G61150.4;AT1G61150.2;AT1G61150.11;AT1G61150.10;AT1G61150.1;AT1G61150.7;AT1G61150.3	AT1G61150.5;AT1G61150.9;AT1G61150.8;AT1G61150.6;AT1G61150.4;AT1G61150.2;AT1G61150.11;AT1G61150.10;AT1G61150.1;AT1G61150.7;AT1G61150.3	8;8;8;8;8;8;8;8;8;7;7	8;8;8;8;8;8;8;8;8;7;7	8;8;8;8;8;8;8;8;8;7;7	AT1G61150.5 | LisH and RanBPM domains containing protein | Chr1:22543122-22544355 FORWARD LENGTH=220 | 201606;AT1G61150.9 | LisH and RanBPM domains containing protein | Chr1:22542979-22544355 FORWARD LENGTH=226 | 201606;AT1G61150.8 | LisH and RanBPM domain	11	8	8	8	2	2	3	2	1	5	4	5	4	3	2	3	2	4	2	2	2	3	3	3	5	3	7	5	0	2	2	2	0	0	0	0	3	3	3	2	2	0	2	2
AT1G61250.2;AT1G61250.1	AT1G61250.2;AT1G61250.1	1;1	1;1	1;1	AT1G61250.2 | secretory carrier 3 | Chr1:22586035-22588519 FORWARD LENGTH=274 | 201606;AT1G61250.1 | secretory carrier 3 | Chr1:22586035-22588664 FORWARD LENGTH=289 | 201606	2	1	1	1	0	0	0	0	0	0	0	0	0	0	0	1	0	0	0	0	0	0	0	0	0	0	0	0	0	0	0	0	0	0	0	0	0	0	0	0	0	0	0	0
AT1G61520.2;AT1G61520.3;AT1G61520.1	AT1G61520.2;AT1G61520.3;AT1G61520.1	7;7;7	7;7;7	7;7;7	AT1G61520.2 | PSI type III chlorophyll a/b-binding protein | Chr1:22700493-22701149 FORWARD LENGTH=218 | 201606;AT1G61520.3 | PSI type III chlorophyll a/b-binding protein | Chr1:22700152-22701149 FORWARD LENGTH=273 | 201606;AT1G61520.1 | PSI type III chlor	3	7	7	7	7	7	7	6	6	5	4	6	6	6	5	6	7	6	7	7	7	7	7	7	7	7	7	7	3	7	7	7	0	1	1	1	7	7	7	7	7	3	6	6
AT1G61570.1	AT1G61570.1	4	4	4	AT1G61570.1 | translocase of the inner mitochondrial membrane 13 | Chr1:22718897-22719473 REVERSE LENGTH=87 | 201606	1	4	4	4	0	0	0	0	0	2	0	2	1	1	3	3	1	1	1	1	1	1	1	1	2	1	2	2	0	0	1	1	0	0	0	0	3	2	1	2	1	0	1	1
AT1G61580.1	AT1G61580.1	12	4	4	AT1G61580.1 | R-protein L3 B | Chr1:22720833-22722402 REVERSE LENGTH=390 | 201606	1	12	4	4	7	7	7	7	3	5	3	5	7	7	6	5	8	7	8	8	7	7	7	7	8	7	6	7	2	6	4	5	0	4	3	6	8	7	6	7	9	1	9	9
AT1G61730.1	AT1G61730.1	3	3	3	AT1G61730.1 | DNA-binding storekeeper protein-related transcriptional regulator | Chr1:22793447-22794577 REVERSE LENGTH=376 | 201606	1	3	3	3	2	2	0	0	0	0	0	0	0	0	0	0	0	0	0	1	0	0	0	0	0	0	0	0	0	0	0	0	0	0	0	0	1	2	2	1	1	0	0	1
AT1G61900.2;AT1G61900.1;AT1G61900.3	AT1G61900.2;AT1G61900.1;AT1G61900.3	5;5;4	5;5;4	5;5;4	AT1G61900.2 | hypothetical protein | Chr1:22882561-22884722 REVERSE LENGTH=413 | 201606;AT1G61900.1 | hypothetical protein | Chr1:22882508-22884722 REVERSE LENGTH=433 | 201606;AT1G61900.3 | hypothetical protein | Chr1:22882508-22884722 REVERSE LENGTH=429 |	3	5	5	5	1	1	1	3	0	1	0	2	1	1	3	1	1	1	1	1	2	2	1	1	2	1	2	1	0	1	2	2	0	0	0	0	1	1	2	1	1	0	1	1
AT1G62020.1	AT1G62020.1	13	5	5	AT1G62020.1 | Coatomer%2C alpha subunit | Chr1:22919814-22923728 FORWARD LENGTH=1216 | 201606	1	13	5	5	4	9	2	1	0	0	0	0	1	1	1	1	1	1	1	1	1	1	1	1	1	1	1	0	1	1	1	1	0	1	1	1	1	0	1	1	0	0	0	0
AT1G62180.1;AT1G62180.2	AT1G62180.1;AT1G62180.2	9;8	9;8	6;5	AT1G62180.1 | 5adenylylphosphosulfate reductase 2 | Chr1:22975794-22977465 REVERSE LENGTH=454 | 201606;AT1G62180.2 | 5adenylylphosphosulfate reductase 2 | Chr1:22975794-22977465 REVERSE LENGTH=447 | 201606	2	9	9	6	1	2	2	1	1	1	1	1	1	1	0	1	6	2	6	5	1	0	1	1	6	4	3	4	0	1	1	1	0	0	0	0	2	5	6	3	4	0	3	4
AT1G62290.2;AT1G62290.1;AT1G62290.5;AT1G62290.6;AT1G62290.4;AT1G62290.3	AT1G62290.2;AT1G62290.1;AT1G62290.5;AT1G62290.6;AT1G62290.4;AT1G62290.3	10;10;8;7;7;5	7;7;6;6;6;4	7;7;6;6;6;4	AT1G62290.2 | Saposin-like aspartyl protease family protein | Chr1:23010107-23012681 REVERSE LENGTH=513 | 201606;AT1G62290.1 | Saposin-like aspartyl protease family protein | Chr1:23010107-23012681 REVERSE LENGTH=513 | 201606;AT1G62290.5 | Saposin-like asp	6	10	7	7	1	1	3	4	3	5	2	4	4	2	3	4	5	4	6	5	2	2	1	1	5	3	4	4	1	2	2	1	0	1	0	1	3	3	4	3	2	0	2	3
AT1G62380.1	AT1G62380.1	14	14	13	AT1G62380.1 | ACC oxidase 2 | Chr1:23082340-23084068 FORWARD LENGTH=320 | 201606	1	14	14	13	7	8	8	8	6	7	8	9	8	8	8	8	9	9	9	9	8	8	8	8	5	6	8	8	2	5	4	5	1	2	1	4	9	9	6	9	7	4	6	6
AT1G62390.1	AT1G62390.1	17	17	17	AT1G62390.1 | Octicosapeptide/Phox/Bem1p (PB1) domain-containing protein / tetratricopeptide repeat (TPR)-containing protein | Chr1:23084632-23086887 REVERSE LENGTH=751 | 201606	1	17	17	17	3	1	2	1	0	4	2	2	3	3	1	2	8	2	8	8	1	1	2	1	5	3	5	7	0	0	0	0	0	0	0	0	4	8	8	2	8	0	6	6
AT1G62480.1	AT1G62480.1	12	12	12	AT1G62480.1 | Vacuolar calcium-binding protein-like protein | Chr1:23128799-23129548 FORWARD LENGTH=152 | 201606	1	12	12	12	10	9	11	11	3	12	8	11	11	9	10	11	10	11	10	11	10	10	10	10	9	9	11	11	5	5	10	9	7	7	3	8	11	11	9	12	7	4	8	7
AT1G62540.3;AT1G62540.1;AT1G62540.2;AT1G65860.1	AT1G62540.3;AT1G62540.1;AT1G62540.2;AT1G65860.1	2;2;2;1	2;2;2;1	2;2;2;1	AT1G62540.3 | flavin-monooxygenase glucosinolate S-oxygenase 2 | Chr1:23151870-23155427 FORWARD LENGTH=439 | 201606;AT1G62540.1 | flavin-monooxygenase glucosinolate S-oxygenase 2 | Chr1:23151870-23155427 FORWARD LENGTH=457 | 201606;AT1G62540.2 | flavin-mon	4	2	2	2	1	1	1	1	0	0	0	0	0	0	0	0	0	0	0	0	0	0	0	0	0	0	0	0	0	0	0	0	0	0	0	0	0	0	0	0	0	0	0	0
AT1G62560.1;AT1G62560.2	AT1G62560.1;AT1G62560.2	3;2	3;2	2;1	AT1G62560.1 | flavin-monooxygenase glucosinolate S-oxygenase 3 | Chr1:23159912-23162551 FORWARD LENGTH=462 | 201606;AT1G62560.2 | flavin-monooxygenase glucosinolate S-oxygenase 3 | Chr1:23159912-23161966 FORWARD LENGTH=396 | 201606	2	3	3	2	0	0	0	0	0	0	0	0	0	0	0	0	0	0	0	0	0	0	0	0	0	0	0	0	0	0	0	0	0	0	0	0	0	0	0	0	0	0	0	0
AT1G62640.2;AT1G62640.1	AT1G62640.2;AT1G62640.1	6;6	6;6	6;6	AT1G62640.2 | 3-ketoacyl-acyl carrier protein synthase III | Chr1:23192502-23194737 FORWARD LENGTH=404 | 201606;AT1G62640.1 | 3-ketoacyl-acyl carrier protein synthase III | Chr1:23192502-23194737 FORWARD LENGTH=404 | 201606	2	6	6	6	3	2	2	2	1	2	1	2	2	3	2	2	2	2	2	2	2	2	2	2	3	3	3	2	1	2	2	2	0	0	0	0	3	3	4	3	3	0	3	3
AT1G62660.1;AT1G62660.4;AT1G62660.3;AT1G62660.2;AT5G46910.1	AT1G62660.1;AT1G62660.4;AT1G62660.3;AT1G62660.2	18;16;16;16;1	18;16;16;16;1	14;12;12;12;1	AT1G62660.1 | Glycosyl hydrolases family 32 protein | Chr1:23199949-23203515 FORWARD LENGTH=648 | 201606;AT1G62660.4 | Glycosyl hydrolases family 32 protein | Chr1:23201563-23203515 FORWARD LENGTH=482 | 201606;AT1G62660.3 | Glycosyl hydrolases family 32 pr	5	18	18	14	10	11	10	10	7	11	7	10	12	12	12	11	12	12	13	12	11	11	13	12	12	9	12	13	2	11	10	11	0	0	0	0	15	16	14	15	8	2	10	11
AT1G62740.1	AT1G62740.1	19	17	14	AT1G62740.1 | stress-inducible protein | Chr1:23231026-23233380 FORWARD LENGTH=571 | 201606	1	19	17	14	6	5	6	7	6	9	8	9	10	8	8	9	9	7	10	9	5	6	7	7	9	9	11	10	0	5	4	5	0	0	0	0	10	11	9	10	10	0	10	10
AT1G62750.1	AT1G62750.1	32	32	32	AT1G62750.1 | Translation elongation factor EFG/EF2 protein | Chr1:23233622-23236321 REVERSE LENGTH=783 | 201606	1	32	32	32	18	19	17	15	17	20	13	17	22	22	18	17	24	18	23	23	17	19	20	17	25	22	22	23	5	20	15	12	0	5	1	4	14	22	22	16	19	4	17	15
AT1G62780.1	AT1G62780.1	10	10	10	AT1G62780.1 | dimethylallyl%2C adenosine tRNA methylthiotransferase | Chr1:23249349-23251066 REVERSE LENGTH=237 | 201606	1	10	10	10	7	7	7	5	2	7	4	6	6	6	5	5	7	5	7	6	4	4	5	5	6	6	6	6	1	6	5	4	0	1	0	1	6	8	8	7	10	0	8	8
AT1G62790.2;AT1G62790.1	AT1G62790.2;AT1G62790.1	2;2	2;2	2;2	AT1G62790.2 | Bifunctional inhibitor/lipid-transfer protein/seed storage 2S albumin superfamily protein | Chr1:23252369-23253481 FORWARD LENGTH=149 | 201606;AT1G62790.1 | Bifunctional inhibitor/lipid-transfer protein/seed storage 2S albumin superfamily pro	2	2	2	2	1	1	1	1	0	2	0	1	1	1	1	1	1	1	0	1	1	1	1	1	0	1	1	1	1	1	1	1	0	0	0	0	1	1	0	1	1	0	1	1
AT1G62810.1	AT1G62810.1	3	3	3	AT1G62810.1 | Copper amine oxidase family protein | Chr1:23258253-23261772 REVERSE LENGTH=712 | 201606	1	3	3	3	0	0	0	0	0	0	0	0	0	0	0	0	0	0	0	0	0	0	0	0	0	0	0	0	0	0	0	0	0	0	0	0	0	0	0	0	0	0	0	0
AT1G62820.1	AT1G62820.1	14	5	5	AT1G62820.1 | Calcium-binding EF-hand family protein | Chr1:23263822-23264268 REVERSE LENGTH=148 | 201606	1	14	5	5	10	10	10	10	3	7	5	8	9	10	12	11	9	9	10	9	9	9	9	9	9	10	12	11	3	8	10	11	0	4	2	5	9	9	9	9	8	1	8	8
AT1G63000.1	AT1G63000.1	15	13	13	AT1G63000.1 | nucleotide-rhamnose synthase/epimerase-reductase | Chr1:23342510-23343859 FORWARD LENGTH=301 | 201606	1	15	13	13	9	7	7	8	6	12	7	12	10	9	8	9	11	10	12	12	8	9	8	7	12	13	12	13	2	7	6	6	0	1	0	2	10	9	10	9	12	1	10	11
AT1G63180.1;AT1G63180.2	AT1G63180.1;AT1G63180.2	5;4	1;1	1;1	AT1G63180.1 | UDP-D-glucose/UDP-D-galactose 4-epimerase 3 | Chr1:23427559-23429384 REVERSE LENGTH=351 | 201606;AT1G63180.2 | UDP-D-glucose/UDP-D-galactose 4-epimerase 3 | Chr1:23427868-23429384 REVERSE LENGTH=304 | 201606	2	5	1	1	0	0	0	0	0	1	1	1	1	1	0	1	1	1	2	2	1	1	2	2	1	2	1	1	0	1	1	1	0	0	0	0	2	2	2	2	0	0	0	0
AT1G63220.1;AT1G63220.2	AT1G63220.1;AT1G63220.2	4;3	4;3	4;3	AT1G63220.1 | Calcium-dependent lipid-binding (CaLB domain) family protein | Chr1:23449017-23450244 FORWARD LENGTH=147 | 201606;AT1G63220.2 | Calcium-dependent lipid-binding (CaLB domain) family protein | Chr1:23449017-23450244 FORWARD LENGTH=133 | 201606	2	4	4	4	0	0	2	2	1	2	1	2	4	4	4	4	2	2	2	2	2	2	2	2	2	0	3	2	0	0	0	0	0	0	0	0	2	2	1	2	1	0	1	1
AT1G63290.1	AT1G63290.1	2	2	2	AT1G63290.1 | Aldolase-type TIM barrel family protein | Chr1:23472095-23473590 REVERSE LENGTH=227 | 201606	1	2	2	2	0	0	0	0	0	0	0	0	0	0	0	0	0	0	0	0	0	1	1	0	1	0	1	1	0	0	0	0	0	0	0	0	0	0	0	0	0	0	0	0
AT1G63310.1	AT1G63310.1	2	2	2	AT1G63310.1 | hypothetical protein | Chr1:23486580-23487044 REVERSE LENGTH=154 | 201606	1	2	2	2	1	1	1	1	0	1	0	0	1	1	0	1	1	1	1	0	1	1	1	1	0	0	1	1	0	2	2	2	0	0	0	1	1	1	1	1	0	0	1	1
AT1G63460.1	AT1G63460.1	7	7	6	AT1G63460.1 | glutathione peroxidase 8 | Chr1:23535118-23536326 FORWARD LENGTH=167 | 201606	1	7	7	6	0	1	1	2	1	4	2	3	4	4	4	4	4	4	4	4	4	4	4	5	5	4	5	3	0	0	2	2	0	1	0	1	1	2	2	2	2	0	2	1
AT1G63610.1;AT1G63610.2;AT1G63610.3	AT1G63610.1;AT1G63610.2	7;5;2	7;5;2	7;5;2	AT1G63610.1 | hypothetical protein | Chr1:23583675-23585599 REVERSE LENGTH=340 | 201606;AT1G63610.2 | hypothetical protein | Chr1:23584118-23585599 REVERSE LENGTH=257 | 201606	3	7	7	7	3	2	3	3	3	5	5	6	2	3	3	4	3	2	2	2	2	2	2	2	3	3	3	3	0	1	2	2	0	0	0	0	1	2	2	3	3	0	2	2
AT1G63660.1;AT1G63660.2	AT1G63660.1;AT1G63660.2	8;7	8;7	8;7	AT1G63660.1 | GMP synthase (glutamine-hydrolyzing)%2C putative / glutamine amidotransferase | Chr1:23604127-23607080 REVERSE LENGTH=534 | 201606;AT1G63660.2 | GMP synthase (glutamine-hydrolyzing)%2C putative / glutamine amidotransferase | Chr1:23604874-236	2	8	8	8	3	4	3	1	0	0	0	0	3	2	3	3	1	1	2	2	1	1	2	2	2	2	1	1	0	1	0	1	0	0	0	0	2	4	3	2	2	0	1	1
AT1G63680.3;AT1G63680.2;AT1G63680.1	AT1G63680.3;AT1G63680.2;AT1G63680.1	14;14;14	14;14;14	14;14;14	AT1G63680.3 | ALBINO OR PALE-GREEN 13 | Chr1:23614461-23617247 FORWARD LENGTH=772 | 201606;AT1G63680.2 | ALBINO OR PALE-GREEN 13 | Chr1:23614461-23617247 FORWARD LENGTH=772 | 201606;AT1G63680.1 | ALBINO OR PALE-GREEN 13 | Chr1:23614461-23617247 FORWARD LEN	3	14	14	14	4	3	3	3	0	1	1	3	5	4	2	2	3	1	3	3	3	2	5	5	4	4	3	3	0	1	1	0	0	0	0	0	1	2	3	1	4	0	5	4
AT1G63770.7;AT1G63770.4;AT1G63770.2;AT1G63770.6;AT1G63770.5;AT1G63770.3;AT1G63770.1	AT1G63770.7;AT1G63770.4;AT1G63770.2;AT1G63770.6;AT1G63770.5;AT1G63770.3;AT1G63770.1	34;34;34;34;34;34;32	34;34;34;34;34;34;32	34;34;34;34;34;34;32	AT1G63770.7 | Peptidase M1 family protein | Chr1:23657791-23663476 REVERSE LENGTH=883 | 201606;AT1G63770.4 | Peptidase M1 family protein | Chr1:23657791-23663476 REVERSE LENGTH=895 | 201606;AT1G63770.2 | Peptidase M1 family protein | Chr1:23658165-23664243	7	34	34	34	14	15	12	10	6	8	5	8	18	18	14	15	19	12	20	19	10	8	9	10	15	13	12	13	2	16	12	14	0	0	0	0	7	15	14	10	15	1	13	11
AT1G63800.1;AT1G63800.2;AT5G41340.2	AT1G63800.1;AT1G63800.2;AT5G41340.2	6;5;3	6;5;3	2;2;0	AT1G63800.1 | ubiquitin-conjugating enzyme 5 | Chr1:23667888-23669003 REVERSE LENGTH=185 | 201606;AT1G63800.2 | ubiquitin-conjugating enzyme 5 | Chr1:23667888-23668836 REVERSE LENGTH=170 | 201606;AT5G41340.2 | ubiquitin conjugating enzyme 4 | Chr5:16538296	3	6	6	2	0	0	2	2	0	2	2	2	4	5	5	5	3	3	1	2	2	2	2	2	3	2	3	2	0	1	1	1	0	0	0	0	3	3	3	3	2	0	2	1
AT1G63940.4;AT1G63940.1;AT1G63940.2;AT1G63940.3	AT1G63940.4;AT1G63940.1;AT1G63940.2;AT1G63940.3	23;23;23;20	23;23;23;20	23;23;23;20	AT1G63940.4 | monodehydroascorbate reductase 6 | Chr1:23730206-23733534 FORWARD LENGTH=482 | 201606;AT1G63940.1 | monodehydroascorbate reductase 6 | Chr1:23730206-23733534 FORWARD LENGTH=486 | 201606;AT1G63940.2 | monodehydroascorbate reductase 6 | Chr1:23	4	23	23	23	16	16	14	13	11	18	11	17	17	18	15	17	20	15	20	19	15	17	17	15	19	18	19	19	7	19	18	19	0	7	3	6	17	20	19	19	19	8	19	17
AT1G63970.1;AT1G63970.2	AT1G63970.1	5;2	5;2	5;2	AT1G63970.1 | isoprenoid F | Chr1:23738923-23740336 REVERSE LENGTH=231 | 201606	2	5	5	5	2	2	2	2	2	2	2	1	1	1	1	1	2	2	2	2	1	1	1	1	4	2	2	3	0	2	2	2	0	0	0	0	2	3	3	2	2	0	2	2
AT1G64190.1	AT1G64190.1	19	8	7	AT1G64190.1 | 6-phosphogluconate dehydrogenase family protein | Chr1:23825549-23827012 REVERSE LENGTH=487 | 201606	1	19	8	7	9	9	8	6	4	11	6	9	9	11	9	7	11	9	13	13	7	7	7	7	10	9	10	10	3	8	7	6	0	2	0	2	9	11	14	8	11	1	11	11
AT1G64200.2;AT1G64200.1;AT1G64200.3	AT1G64200.2;AT1G64200.1;AT1G64200.3	8;8;6	2;2;1	2;2;1	AT1G64200.2 | vacuolar H+-ATPase subunit E isoform 3 | Chr1:23828693-23830002 REVERSE LENGTH=237 | 201606;AT1G64200.1 | vacuolar H+-ATPase subunit E isoform 3 | Chr1:23828537-23830002 REVERSE LENGTH=237 | 201606;AT1G64200.3 | vacuolar H+-ATPase subunit E i	3	8	2	2	6	5	6	5	2	7	4	6	7	7	7	7	7	6	6	6	6	7	6	7	7	7	7	6	3	6	6	7	0	3	2	3	6	8	8	6	7	1	7	6
AT5G53300.3;AT5G41700.3;AT5G53300.4;AT5G53300.2;AT5G53300.1;AT5G41700.5;AT5G41700.2;AT5G41700.1;AT4G27960.1;AT3G08690.2;AT3G08690.1;AT1G64230.2;AT1G64230.1;AT5G41700.4;AT1G64230.3;AT4G27960.2;AT1G64230.5;AT1G64230.4	AT5G53300.3;AT5G41700.3;AT5G53300.4;AT5G53300.2;AT5G53300.1;AT5G41700.5;AT5G41700.2;AT5G41700.1;AT4G27960.1;AT3G08690.2;AT3G08690.1;AT1G64230.2;AT1G64230.1;AT5G41700.4;AT1G64230.3;AT4G27960.2;AT1G64230.5;AT1G64230.4	1;1;1;1;1;1;1;1;1;1;1;1;1;1;1;1;1;1	1;1;1;1;1;1;1;1;1;1;1;1;1;1;1;1;1;1	1;1;1;1;1;1;1;1;1;1;1;1;1;1;1;1;1;1	AT5G53300.3 | ubiquitin-conjugating enzyme 10 | Chr5:21633187-21633989 REVERSE LENGTH=109 | 201606;AT5G41700.3 | ubiquitin conjugating enzyme 8 | Chr5:16676072-16677021 FORWARD LENGTH=145 | 201606;AT5G53300.4 | ubiquitin-conjugating enzyme 10 | Chr5:216328	18	1	1	1	1	1	1	0	1	1	1	1	1	1	1	1	1	1	1	1	0	0	0	0	1	1	1	1	0	0	0	0	0	0	0	0	1	1	1	1	1	0	1	1
AT1G64310.1	AT1G64310.1	2	2	2	AT1G64310.1 | Tetratricopeptide repeat (TPR)-like superfamily protein | Chr1:23866053-23867711 FORWARD LENGTH=552 | 201606	1	2	2	2	2	2	2	2	0	2	2	2	1	1	1	1	2	2	2	2	1	1	1	1	1	1	1	1	0	1	1	1	0	0	0	0	2	2	2	2	2	0	2	2
AT1G64320.2;AT1G64320.1	AT1G64320.2;AT1G64320.1	1;1	1;1	1;1	AT1G64320.2 | myosin heavy chain-like protein | Chr1:23868482-23870548 FORWARD LENGTH=623 | 201606;AT1G64320.1 | myosin heavy chain-like protein | Chr1:23868482-23870548 FORWARD LENGTH=623 | 201606	2	1	1	1	0	0	0	0	0	0	0	0	0	0	0	0	0	0	0	0	0	0	0	0	0	0	0	0	0	0	0	0	0	0	0	0	0	0	0	0	0	0	0	0
AT1G64330.1	AT1G64330.1	9	8	8	AT1G64330.1 | myosin heavy chain-like protein | Chr1:23872172-23873970 FORWARD LENGTH=555 | 201606	1	9	8	8	3	3	3	2	0	2	2	2	3	3	1	2	5	4	4	5	3	4	3	3	4	3	4	4	0	2	2	3	0	0	0	0	3	3	2	1	2	0	3	2
AT1G64350.1	AT1G64350.1	1	1	1	AT1G64350.1 | Transducin/WD40 repeat-like superfamily protein | Chr1:23881582-23883073 FORWARD LENGTH=326 | 201606	1	1	1	1	1	1	1	1	0	1	1	1	1	1	1	1	1	1	1	1	1	1	1	1	1	1	1	1	0	1	1	1	0	0	0	0	1	1	1	1	1	0	1	1
AT1G64510.1;AT1G64510.2	AT1G64510.1;AT1G64510.2	3;3	3;3	3;3	AT1G64510.1 | Translation elongation factor EF1B/ribosomal protein S6 family protein | Chr1:23954993-23956205 REVERSE LENGTH=207 | 201606;AT1G64510.2 | Translation elongation factor EF1B/ribosomal protein S6 family protein | Chr1:23954993-23956277 REVERSE	2	3	3	3	2	2	2	2	0	1	0	1	2	2	2	2	3	3	3	3	2	2	2	2	3	3	2	3	0	2	2	2	0	0	0	0	2	2	1	2	1	0	1	1
AT1G64520.1;AT5G42040.1	AT1G64520.1	12;2	12;2	12;2	AT1G64520.1 | regulatory particle non-ATPase 12A | Chr1:23956459-23958120 FORWARD LENGTH=267 | 201606	2	12	12	12	7	6	5	4	2	3	2	4	7	8	3	5	8	4	8	8	3	3	4	4	5	4	5	6	0	4	3	3	0	0	0	0	9	9	9	6	10	0	8	8
AT1G64550.1	AT1G64550.1	5	5	5	AT1G64550.1 | general control non-repressible 3 | Chr1:23968850-23973369 FORWARD LENGTH=715 | 201606	1	5	5	5	2	3	1	0	0	0	0	0	0	1	0	0	1	0	1	1	0	1	1	0	2	2	2	1	0	0	0	0	0	0	0	0	0	1	1	1	2	0	2	2
AT1G64640.1	AT1G64640.1	2	2	2	AT1G64640.1 | early nodulin-like protein 8 | Chr1:24022482-24023151 REVERSE LENGTH=191 | 201606	1	2	2	2	0	0	0	0	0	0	0	0	1	1	1	1	0	0	0	0	0	0	0	0	0	0	0	0	0	0	0	0	0	0	0	0	0	0	0	0	0	0	0	0
AT1G64710.3;AT1G64710.2;AT1G64710.1	AT1G64710.3;AT1G64710.2;AT1G64710.1	2;2;2	2;2;2	2;2;2	AT1G64710.3 | GroES-like zinc-binding alcohol dehydrogenase family protein | Chr1:24045127-24046313 FORWARD LENGTH=311 | 201606;AT1G64710.2 | GroES-like zinc-binding alcohol dehydrogenase family protein | Chr1:24044836-24046313 FORWARD LENGTH=357 | 201606;	3	2	2	2	1	1	1	0	0	1	1	1	1	1	1	1	0	0	0	0	1	1	1	1	1	1	1	1	0	2	2	2	0	0	0	0	0	0	0	0	0	0	0	0
AT1G64740.1	AT1G64740.1	9	1	1	AT1G64740.1 | alpha-1 tubulin | Chr1:24050114-24052296 FORWARD LENGTH=450 | 201606	1	9	1	1	4	4	4	4	2	2	2	2	3	7	4	4	5	4	5	5	3	3	4	4	6	6	6	5	1	3	3	3	1	1	1	2	3	4	4	3	6	0	5	5
AT1G64750.2;AT1G64750.1;AT1G64750.3	AT1G64750.2;AT1G64750.1;AT1G64750.3	3;3;2	3;3;2	3;3;2	AT1G64750.2 | deletion of SUV3 suppressor 1(I) | Chr1:24052787-24053712 REVERSE LENGTH=74 | 201606;AT1G64750.1 | deletion of SUV3 suppressor 1(I) | Chr1:24052787-24053712 REVERSE LENGTH=74 | 201606;AT1G64750.3 | deletion of SUV3 suppressor 1(I) | Chr1:2405	3	3	3	3	1	0	0	1	0	1	0	1	1	2	2	2	1	1	1	0	1	1	1	1	1	1	1	1	0	0	1	0	0	0	0	0	1	0	1	1	0	0	0	0
AT1G64760.2;AT1G64760.1;AT2G19440.2;AT2G19440.1	AT1G64760.2;AT1G64760.1	4;4;1;1	4;4;1;1	4;4;1;1	AT1G64760.2 | O-Glycosyl hydrolases family 17 protein | Chr1:24054220-24056194 REVERSE LENGTH=481 | 201606;AT1G64760.1 | O-Glycosyl hydrolases family 17 protein | Chr1:24054220-24056194 REVERSE LENGTH=481 | 201606	4	4	4	4	2	2	2	2	0	1	0	1	2	2	3	3	1	2	2	2	2	2	2	2	2	1	2	2	0	2	2	2	0	0	0	0	1	1	1	1	0	0	1	1
AT1G64770.1;AT1G64770.2;AT1G64770.3	AT1G64770.1;AT1G64770.2;AT1G64770.3	6;3;3	6;3;3	6;3;3	AT1G64770.1 | NDH-dependent cyclic electron flow 1 | Chr1:24057549-24059415 FORWARD LENGTH=348 | 201606;AT1G64770.2 | NDH-dependent cyclic electron flow 1 | Chr1:24057549-24058565 FORWARD LENGTH=313 | 201606;AT1G64770.3 | NDH-dependent cyclic electron flow	3	6	6	6	5	5	4	2	1	3	2	3	4	5	3	3	5	4	5	5	3	2	3	3	3	1	3	4	0	3	3	2	0	0	0	0	4	5	5	2	3	0	4	4
AT1G64790.1;AT1G64790.3;AT1G64790.2	AT1G64790.1;AT1G64790.3;AT1G64790.2	9;9;8	9;9;8	9;9;8	AT1G64790.1 | ILITYHIA | Chr1:24065232-24081908 REVERSE LENGTH=2610 | 201606;AT1G64790.3 | ILITYHIA | Chr1:24065232-24082121 REVERSE LENGTH=2681 | 201606;AT1G64790.2 | ILITYHIA | Chr1:24065232-24083403 REVERSE LENGTH=2696 | 201606	3	9	9	9	4	5	3	1	0	0	1	1	1	3	1	1	1	1	1	1	1	0	1	1	0	0	0	0	0	0	0	0	0	0	0	0	3	3	4	2	3	0	3	2
AT1G64880.1	AT1G64880.1	5	5	5	AT1G64880.1 | Ribosomal protein S5 family protein | Chr1:24105713-24108780 FORWARD LENGTH=515 | 201606	1	5	5	5	1	1	1	1	0	2	1	2	1	1	1	1	1	1	1	1	2	2	2	2	1	2	2	2	0	0	0	0	0	0	0	0	1	1	1	1	1	0	2	2
AT1G64980.3;AT1G64980.1;AT1G64980.2	AT1G64980.3;AT1G64980.1;AT1G64980.2	3;3;3	3;3;3	3;3;3	AT1G64980.3 | Nucleotide-diphospho-sugar transferases superfamily protein | Chr1:24137840-24138619 REVERSE LENGTH=259 | 201606;AT1G64980.1 | Nucleotide-diphospho-sugar transferases superfamily protein | Chr1:24137840-24138619 REVERSE LENGTH=259 | 201606;AT	3	3	3	3	0	0	0	0	0	0	0	0	1	1	0	1	1	0	1	1	0	1	1	1	2	2	2	2	0	1	1	1	0	0	0	0	1	1	1	1	0	0	0	0
AT1G65010.1	AT1G65010.1	13	13	12	AT1G65010.1 | WEB family protein (DUF827) | Chr1:24149543-24154024 FORWARD LENGTH=1345 | 201606	1	13	13	12	2	4	4	5	0	4	3	6	4	4	7	4	3	4	5	5	4	3	5	4	8	3	8	6	1	0	1	1	0	0	0	0	0	0	0	0	1	0	1	1
AT1G65220.1	AT1G65220.1	3	1	1	AT1G65220.1 | ARM repeat superfamily protein | Chr1:24226204-24228799 FORWARD LENGTH=411 | 201606	1	3	1	1	2	2	1	0	0	0	0	0	0	0	0	0	0	0	0	0	0	0	0	0	0	0	0	0	0	0	0	0	0	0	0	0	0	0	0	0	1	0	0	1
AT1G65260.2;AT1G65260.1	AT1G65260.2;AT1G65260.1	14;14	14;14	14;14	AT1G65260.2 | plastid transcriptionally active 4 | Chr1:24236914-24240428 FORWARD LENGTH=259 | 201606;AT1G65260.1 | plastid transcriptionally active 4 | Chr1:24236329-24240428 FORWARD LENGTH=330 | 201606	2	14	14	14	7	7	7	7	6	8	5	7	8	9	9	8	6	6	7	6	7	8	8	7	6	8	8	8	3	9	6	7	0	0	0	1	6	8	7	7	7	1	7	7
AT1G65270.3;AT1G65270.2;AT1G65270.1	AT1G65270.3;AT1G65270.2;AT1G65270.1	6;6;6	6;6;6	6;6;6	AT1G65270.3 | ER membrane protein complex subunit-like protein | Chr1:24241855-24244504 FORWARD LENGTH=292 | 201606;AT1G65270.2 | ER membrane protein complex subunit-like protein | Chr1:24241855-24244504 FORWARD LENGTH=292 | 201606;AT1G65270.1 | ER membran	3	6	6	6	3	3	3	3	1	3	2	3	2	1	3	3	2	2	3	2	3	3	3	3	3	2	4	3	0	2	2	3	0	2	0	2	4	4	3	4	3	0	3	3
AT1G65290.1	AT1G65290.1	1	1	1	AT1G65290.1 | mitochondrial acyl carrier protein 2 | Chr1:24249088-24250366 REVERSE LENGTH=126 | 201606	1	1	1	1	1	1	1	1	1	1	0	1	1	1	1	1	1	1	1	1	1	1	1	1	1	1	1	1	0	1	1	1	0	0	0	0	1	1	1	1	0	0	0	0
AT4G30290.1;AT4G30280.1;AT1G65310.1;AT1G65310.2	AT4G30290.1;AT4G30280.1;AT1G65310.1;AT1G65310.2	2;2;2;2	1;1;1;1	1;1;1;1	AT4G30290.1 | xyloglucan endotransglucosylase/hydrolase 19 | Chr4:14828954-14829965 REVERSE LENGTH=277 | 201606;AT4G30280.1 | xyloglucan endotransglucosylase/hydrolase 18 | Chr4:14825958-14826998 REVERSE LENGTH=282 | 201606;AT1G65310.1 | xyloglucan endotra	4	2	1	1	1	1	1	1	0	0	0	0	1	1	1	1	0	0	0	0	1	1	1	1	1	1	1	1	0	0	0	0	0	0	0	0	1	1	1	1	0	0	0	0
AT1G65410.1	AT1G65410.1	1	1	1	AT1G65410.1 | non-intrinsic ABC protein 11 | Chr1:24295362-24297332 FORWARD LENGTH=345 | 201606	1	1	1	1	0	0	0	0	0	0	0	0	0	1	0	0	0	0	0	0	0	0	0	0	0	0	0	0	0	0	0	0	0	0	0	0	0	0	0	0	0	0	0	0
AT1G65440.3;AT1G65440.2;AT1G65440.4;AT1G65440.1	AT1G65440.3;AT1G65440.2;AT1G65440.4;AT1G65440.1	2;2;2;2	2;2;2;2	2;2;2;2	AT1G65440.3 | global transcription factor group B1 | Chr1:24306988-24314302 REVERSE LENGTH=1454 | 201606;AT1G65440.2 | global transcription factor group B1 | Chr1:24306908-24314327 REVERSE LENGTH=1642 | 201606;AT1G65440.4 | global transcription factor grou	4	2	2	2	0	1	0	0	0	1	1	1	1	1	1	1	0	0	0	0	0	0	0	0	0	1	0	1	0	1	1	1	0	0	0	0	1	1	1	1	0	0	0	0
AT1G65590.1	AT1G65590.1	5	4	4	AT1G65590.1 | beta-hexosaminidase 3 | Chr1:24385996-24390989 FORWARD LENGTH=535 | 201606	1	5	4	4	2	2	2	1	0	0	0	0	1	1	1	1	0	0	0	0	1	1	1	1	0	0	0	0	1	2	1	1	0	0	0	0	1	1	2	1	0	0	0	0
AT1G65650.1	AT1G65650.1	3	3	3	AT1G65650.1 | Peptidase C12%2C ubiquitin carboxyl-terminal hydrolase 1 | Chr1:24415172-24417466 REVERSE LENGTH=330 | 201606	1	3	3	3	0	0	0	0	0	0	0	0	0	1	0	0	0	0	0	0	0	0	0	0	0	0	0	0	0	0	0	0	0	0	0	0	0	0	0	0	0	0	0	0
AT1G65700.2;AT1G65700.1;AT1G65700.3	AT1G65700.2;AT1G65700.1;AT1G65700.3	4;4;3	4;4;3	4;4;3	AT1G65700.2 | Small nuclear ribonucleoprotein family protein | Chr1:24434463-24435870 REVERSE LENGTH=98 | 201606;AT1G65700.1 | Small nuclear ribonucleoprotein family protein | Chr1:24434463-24435870 REVERSE LENGTH=98 | 201606;AT1G65700.3 | Small nuclear ri	3	4	4	4	1	1	1	2	1	2	2	1	1	2	2	1	2	2	3	2	1	1	1	1	1	1	2	1	0	1	1	1	0	0	0	0	1	1	1	1	1	0	1	1
AT1G65900.2;AT1G65900.1	AT1G65900.2;AT1G65900.1	2;2	2;2	2;2	AT1G65900.2 | plant/protein | Chr1:24516023-24518201 REVERSE LENGTH=363 | 201606;AT1G65900.1 | plant/protein | Chr1:24516023-24518325 REVERSE LENGTH=408 | 201606	2	2	2	2	0	0	0	0	0	0	0	0	0	0	0	0	0	0	0	0	0	0	0	0	0	0	0	0	0	1	1	0	0	0	0	0	0	0	0	0	0	0	0	0
AT1G65930.1	AT1G65930.1	25	25	18	AT1G65930.1 | cytosolic NADP+-dependent isocitrate dehydrogenase | Chr1:24539088-24541861 FORWARD LENGTH=410 | 201606	1	25	25	18	18	18	15	15	11	14	10	14	18	19	18	18	18	18	20	20	14	15	16	16	20	19	19	18	7	17	15	16	1	8	4	7	19	19	18	18	18	7	17	17
AT1G65960.2;AT1G65960.4;AT1G65960.3;AT1G65960.1;AT3G17760.2;AT3G17760.1;AT3G17720.1	AT1G65960.2;AT1G65960.4;AT1G65960.3;AT1G65960.1	18;10;10;10;4;4;1	18;10;10;10;4;4;1	14;8;8;8;0;0;0	AT1G65960.2 | glutamate decarboxylase 2 | Chr1:24552094-24557253 FORWARD LENGTH=494 | 201606;AT1G65960.4 | glutamate decarboxylase 2 | Chr1:24555868-24557253 FORWARD LENGTH=365 | 201606;AT1G65960.3 | glutamate decarboxylase 2 | Chr1:24555868-24557253 FORWA	7	18	18	14	8	9	7	5	3	3	5	5	5	6	6	5	8	7	8	8	3	4	5	4	7	4	6	6	3	9	6	7	0	0	0	0	6	9	8	7	5	0	4	4
AT1G65970.1;AT1G60740.1	AT1G65970.1;AT1G60740.1	5;4	4;3	4;3	AT1G65970.1 | thioredoxin-dependent peroxidase 2 | Chr1:24557527-24558229 REVERSE LENGTH=162 | 201606;AT1G60740.1 | Thioredoxin superfamily protein | Chr1:22361127-22361817 FORWARD LENGTH=162 | 201606	2	5	4	4	2	2	2	2	1	2	1	2	2	3	3	3	3	2	3	3	2	2	2	2	3	2	1	2	0	3	3	2	0	0	0	0	1	2	2	2	2	0	2	2
AT1G65980.1;AT1G65980.2	AT1G65980.1	7;3	7;3	6;3	AT1G65980.1 | thioredoxin-dependent peroxidase 1 | Chr1:24559524-24560753 REVERSE LENGTH=162 | 201606	2	7	7	6	4	4	4	4	2	5	3	4	4	5	5	5	6	4	6	5	4	4	4	4	5	4	5	4	2	5	5	4	0	2	0	2	3	4	6	4	4	3	4	3
AT1G66070.2;AT1G66070.1	AT1G66070.2;AT1G66070.1	14;14	14;14	14;14	AT1G66070.2 | Translation initiation factor eIF3 subunit | Chr1:24596194-24597520 REVERSE LENGTH=226 | 201606;AT1G66070.1 | Translation initiation factor eIF3 subunit | Chr1:24596194-24597520 REVERSE LENGTH=226 | 201606	2	14	14	14	7	6	8	8	1	8	4	9	10	8	8	8	7	8	8	7	8	8	8	7	8	5	11	10	1	3	6	6	1	0	0	2	10	10	8	10	6	0	6	7
AT1G66130.1	AT1G66130.1	3	3	3	AT1G66130.1 | NAD(P)-binding Rossmann-fold superfamily protein | Chr1:24615040-24616742 FORWARD LENGTH=364 | 201606	1	3	3	3	0	0	0	0	0	0	0	0	0	0	0	0	0	0	0	0	0	0	0	0	0	0	0	0	0	0	0	0	0	0	0	0	0	0	0	0	0	0	0	0
AT1G66150.1	AT1G66150.1	6	6	6	AT1G66150.1 | transmembrane kinase 1 | Chr1:24631503-24634415 FORWARD LENGTH=942 | 201606	1	6	6	6	3	4	5	5	1	1	2	3	5	1	5	5	2	4	2	1	3	4	3	4	3	2	3	2	0	2	1	2	0	0	0	0	6	6	4	6	1	0	2	2
AT1G66200.1;AT1G66200.3;AT1G66200.2	AT1G66200.1;AT1G66200.3;AT1G66200.2	21;18;12	19;16;12	6;6;4	AT1G66200.1 | hypothetical protein | Chr1:24655520-24657520 REVERSE LENGTH=356 | 201606;AT1G66200.3 | hypothetical protein | Chr1:24655520-24657520 REVERSE LENGTH=365 | 201606;AT1G66200.2 | hypothetical protein | Chr1:24655552-24657520 REVERSE LENGTH=272 |	3	21	19	6	11	12	12	10	8	12	7	13	14	14	15	14	13	13	14	14	14	14	14	13	13	13	13	13	3	12	10	12	1	5	2	6	12	12	12	10	14	5	14	14
AT1G66240.1	AT1G66240.1	5	5	1	AT1G66240.1 | homolog of anti-oxidant 1 | Chr1:24686445-24687327 REVERSE LENGTH=106 | 201606	1	5	5	1	5	5	5	5	4	5	4	5	5	5	5	5	5	5	5	5	5	5	5	5	5	5	5	5	4	5	5	5	0	3	1	4	5	5	5	5	5	2	5	5
AT1G66240.2	AT1G66240.2	5	1	1	AT1G66240.2 | homolog of anti-oxidant 1 | Chr1:24686445-24686832 REVERSE LENGTH=66 | 201606	1	5	1	1	4	4	4	4	4	4	4	4	4	4	4	4	4	4	4	4	4	4	4	4	4	4	4	4	3	4	4	4	0	2	0	4	4	4	4	4	4	2	4	4
AT1G66250.1	AT1G66250.1	3	3	2	AT1G66250.1 | O-Glycosyl hydrolases family 17 protein | Chr1:24693063-24695416 FORWARD LENGTH=505 | 201606	1	3	3	2	0	0	0	0	0	0	0	0	0	1	1	1	0	0	0	0	0	0	0	0	0	0	0	0	0	0	1	1	0	0	0	1	0	0	0	0	0	0	0	0
AT1G66260.2;AT1G66260.1	AT1G66260.2;AT1G66260.1	2;2	2;2	2;2	AT1G66260.2 | RNA-binding (RRM/RBD/RNP motifs) family protein | Chr1:24695895-24697883 REVERSE LENGTH=295 | 201606;AT1G66260.1 | RNA-binding (RRM/RBD/RNP motifs) family protein | Chr1:24695895-24697883 REVERSE LENGTH=295 | 201606	2	2	2	2	0	2	1	2	0	1	0	2	1	0	2	2	0	0	0	0	0	0	0	0	0	0	0	0	0	0	0	0	0	0	0	0	2	0	0	2	0	0	0	0
AT1G66270.2;AT1G66270.1	AT1G66270.2;AT1G66270.1	14;14	4;4	4;4	AT1G66270.2 | Glycosyl hydrolase superfamily protein | Chr1:24700110-24702995 REVERSE LENGTH=522 | 201606;AT1G66270.1 | Glycosyl hydrolase superfamily protein | Chr1:24700110-24702995 REVERSE LENGTH=524 | 201606	2	14	4	4	6	9	8	8	3	7	5	7	7	7	8	6	8	8	7	8	7	7	7	7	8	8	8	9	4	7	6	7	0	3	2	4	6	9	9	9	9	3	9	9
AT1G66280.1	AT1G66280.1	16	12	7	AT1G66280.1 | Glycosyl hydrolase superfamily protein | Chr1:24706759-24709737 REVERSE LENGTH=524 | 201606	1	16	12	7	7	8	8	7	4	11	6	11	10	10	10	8	9	9	9	9	9	9	9	9	9	10	11	11	5	9	9	10	0	3	2	4	10	10	11	11	10	2	10	10
AT1G66400.1	AT1G66400.1	1	1	1	AT1G66400.1 | calmodulin like 23 | Chr1:24770856-24771329 REVERSE LENGTH=157 | 201606	1	1	1	1	0	0	0	0	0	0	0	0	0	0	0	0	0	0	0	0	0	0	0	0	0	0	0	0	0	0	0	1	0	0	0	0	1	0	0	1	0	0	0	0
AT5G37780.1;AT1G66410.1;AT1G66410.2;AT5G37780.2;AT5G37780.3;AT5G37780.4;AT1G66410.4;AT1G66410.3	AT5G37780.1;AT1G66410.1;AT1G66410.2;AT5G37780.2;AT5G37780.3;AT5G37780.4;AT1G66410.4;AT1G66410.3	14;14;11;11;11;9;8;8	3;3;2;2;2;1;1;1	3;3;2;2;2;1;1;1	AT5G37780.1 | calmodulin 1 | Chr5:15004769-15006117 REVERSE LENGTH=149 | 201606;AT1G66410.1 | calmodulin 4 | Chr1:24774431-24775785 REVERSE LENGTH=149 | 201606;AT1G66410.2 | calmodulin 4 | Chr1:24774431-24775785 REVERSE LENGTH=159 | 201606;AT5G37780.2 | ca	8	14	3	3	9	8	8	9	3	10	6	9	11	9	12	12	9	10	9	9	11	12	11	11	8	8	10	9	4	7	8	9	3	5	3	5	11	9	7	10	10	3	10	10
AT1G66430.1	AT1G66430.1	13	13	12	AT1G66430.1 | pfkB-like carbohydrate kinase family protein | Chr1:24778400-24780393 FORWARD LENGTH=384 | 201606	1	13	13	12	5	6	5	5	2	8	6	5	8	10	5	7	7	5	7	7	7	7	7	7	8	8	8	8	2	8	8	5	0	2	1	2	7	7	8	7	5	0	5	4
AT1G66530.1	AT1G66530.1	7	4	3	AT1G66530.1 | Arginyl-tRNA synthetase%2C class Ic | Chr1:24819064-24822277 REVERSE LENGTH=590 | 201606	1	7	4	3	4	4	1	1	0	1	1	1	2	5	2	2	0	0	0	1	0	1	2	2	2	2	2	2	0	0	0	0	0	0	0	0	4	4	4	2	4	0	1	0
AT1G66580.1	AT1G66580.1	12	4	2	AT1G66580.1 | senescence associated gene 24 | Chr1:24839208-24840439 FORWARD LENGTH=221 | 201606	1	12	4	2	5	5	5	4	2	3	2	4	5	5	6	6	8	5	7	8	4	3	4	3	7	6	6	5	1	3	3	3	0	3	4	3	5	7	7	4	9	1	6	7
AT1G66670.1	AT1G66670.1	7	7	7	AT1G66670.1 | CLP protease proteolytic subunit 3 | Chr1:24863995-24865646 REVERSE LENGTH=309 | 201606	1	7	7	7	5	5	5	5	3	5	3	5	5	5	4	4	5	5	5	5	4	4	4	4	5	4	4	4	1	5	4	5	0	0	0	0	5	5	4	5	5	0	5	5
AT1G66680.1	AT1G66680.1	11	11	11	AT1G66680.1 | S-adenosyl-L-methionine-dependent methyltransferases superfamily protein | Chr1:24866352-24868888 REVERSE LENGTH=358 | 201606	1	11	11	11	4	3	4	4	2	5	1	5	4	5	3	4	6	6	6	4	5	4	6	5	6	3	7	6	0	1	3	2	0	0	0	0	5	4	5	5	4	0	4	4
AT1G66940.1;AT1G66940.4;AT1G66940.3;AT1G66940.2	AT1G66940.1;AT1G66940.4;AT1G66940.3;AT1G66940.2	2;2;1;1	2;2;1;1	2;2;1;1	AT1G66940.1 | kinase-like protein | Chr1:24973201-24974684 REVERSE LENGTH=332 | 201606;AT1G66940.4 | kinase-like protein | Chr1:24973201-24974684 REVERSE LENGTH=361 | 201606;AT1G66940.3 | kinase-like protein | Chr1:24973596-24974684 REVERSE LENGTH=309 | 20	4	2	2	2	0	0	0	0	0	0	0	0	0	0	1	1	0	0	0	0	1	1	1	1	0	0	0	0	0	0	0	0	0	0	0	0	0	0	0	0	0	0	0	0
AT1G66970.1;AT1G66970.3;AT1G66970.2;AT1G66980.4;AT1G66980.1;AT1G66980.3;AT1G66980.2	AT1G66970.1;AT1G66970.3;AT1G66970.2	14;13;13;3;3;3;2	13;12;12;2;2;2;1	13;12;12;2;2;2;1	AT1G66970.1 | SHV3-like 2 | Chr1:24992746-24996005 REVERSE LENGTH=763 | 201606;AT1G66970.3 | SHV3-like 2 | Chr1:24992746-24995054 REVERSE LENGTH=569 | 201606;AT1G66970.2 | SHV3-like 2 | Chr1:24992746-24996005 REVERSE LENGTH=785 | 201606	7	14	13	13	7	7	6	6	5	9	4	7	10	9	12	11	6	6	6	6	6	5	7	6	7	7	7	7	1	9	5	7	0	0	0	1	5	5	3	4	4	0	4	4
AT1G67090.1;AT1G67090.2	AT1G67090.1	13;3	7;3	7;3	AT1G67090.1 | ribulose bisphosphate carboxylase small chain 1A | Chr1:25048465-25049249 REVERSE LENGTH=180 | 201606	2	13	7	7	10	10	10	10	8	10	9	10	10	9	10	9	11	11	12	11	10	10	10	9	12	10	10	11	8	10	10	9	6	7	5	6	10	10	10	9	10	7	10	10
AT1G67120.1;AT1G67120.2	AT1G67120.1;AT1G67120.2	4;4	4;4	4;4	AT1G67120.1 | midasin-like protein | Chr1:25069727-25095526 REVERSE LENGTH=5393 | 201606;AT1G67120.2 | midasin-like protein | Chr1:25069727-25095526 REVERSE LENGTH=5400 | 201606	2	4	4	4	1	0	0	1	0	0	0	0	1	0	1	0	1	1	1	1	0	0	0	0	0	0	0	0	1	0	0	0	0	0	0	0	0	0	0	0	0	0	0	0
AT1G67230.1	AT1G67230.1	9	9	9	AT1G67230.1 | little nuclei1 | Chr1:25151561-25156032 REVERSE LENGTH=1132 | 201606	1	9	9	9	2	3	3	2	1	1	0	1	4	4	0	0	3	3	4	3	0	1	2	1	4	2	5	6	0	2	2	0	0	0	0	0	1	1	1	0	1	0	3	2
AT1G67280.1;AT1G67280.2	AT1G67280.1;AT1G67280.2	13;12	11;10	11;10	AT1G67280.1 | Glyoxalase/Bleomycin resistance protein/Dioxygenase superfamily protein | Chr1:25188563-25190547 REVERSE LENGTH=350 | 201606;AT1G67280.2 | Glyoxalase/Bleomycin resistance protein/Dioxygenase superfamily protein | Chr1:25188563-25190134 REVERS	2	13	11	11	8	8	7	8	5	10	6	7	9	9	9	9	10	8	10	9	9	11	8	9	9	8	10	9	3	8	9	10	0	3	1	3	7	9	9	9	8	1	9	9
AT1G67350.2;AT1G67350.1	AT1G67350.2;AT1G67350.1	4;4	4;4	4;4	AT1G67350.2 | NADH-ubiquinone oxidoreductase | Chr1:25235826-25236122 FORWARD LENGTH=98 | 201606;AT1G67350.1 | NADH-ubiquinone oxidoreductase | Chr1:25235826-25236122 FORWARD LENGTH=98 | 201606	2	4	4	4	3	2	3	3	0	3	0	2	4	3	2	3	3	3	3	3	3	3	3	3	3	2	3	3	0	2	2	1	0	1	0	1	4	4	3	4	3	0	3	3
AT1G67430.1;AT1G67430.2	AT1G67430.1;AT1G67430.2	10;7	10;7	1;1	AT1G67430.1 | Ribosomal protein L22p/L17e family protein | Chr1:25262209-25263627 FORWARD LENGTH=175 | 201606;AT1G67430.2 | Ribosomal protein L22p/L17e family protein | Chr1:25262209-25263627 FORWARD LENGTH=131 | 201606	2	10	10	1	9	9	10	9	6	7	5	8	8	8	7	8	9	7	9	8	6	6	6	6	6	7	7	7	2	6	6	7	1	3	2	3	7	6	7	7	8	2	8	8
AT1G67440.1;AT1G67440.2	AT1G67440.1;AT1G67440.2	1;1	1;1	1;1	AT1G67440.1 | Minichromosome maintenance (MCM2/3/5) family protein | Chr1:25263905-25265551 REVERSE LENGTH=433 | 201606;AT1G67440.2 | Minichromosome maintenance (MCM2/3/5) family protein | Chr1:25263905-25265722 REVERSE LENGTH=490 | 201606	2	1	1	1	0	0	0	0	0	0	0	0	0	0	0	0	0	0	0	0	0	0	0	0	0	0	0	0	0	0	0	0	0	0	0	0	0	1	1	0	0	0	0	0
AT1G67590.2;AT1G67590.1	AT1G67590.2;AT1G67590.1	1;1	1;1	1;1	AT1G67590.2 | Remorin family protein | Chr1:25333540-25334472 REVERSE LENGTH=279 | 201606;AT1G67590.1 | Remorin family protein | Chr1:25333137-25334472 REVERSE LENGTH=347 | 201606	2	1	1	1	0	0	0	0	0	0	0	0	0	0	0	0	0	1	1	1	0	0	0	0	0	1	1	1	0	0	0	0	0	0	0	0	1	1	0	1	0	0	0	0
AT1G67680.1;AT1G67650.1	AT1G67680.1	5;1	5;1	5;1	AT1G67680.1 | SRP72 RNA-binding domain-containing protein | Chr1:25365962-25368464 REVERSE LENGTH=664 | 201606	2	5	5	5	2	2	2	0	0	0	0	0	0	0	0	0	2	0	2	2	0	0	1	0	0	1	2	2	0	0	0	0	0	0	0	0	2	2	4	1	2	0	1	1
AT1G67700.3;AT1G67700.4;AT1G67700.1;AT1G67700.5;AT1G67700.2	AT1G67700.3;AT1G67700.4;AT1G67700.1;AT1G67700.5;AT1G67700.2	2;2;2;2;2	2;2;2;2;2	2;2;2;2;2	AT1G67700.3 | multidrug resistance protein | Chr1:25374295-25375716 FORWARD LENGTH=229 | 201606;AT1G67700.4 | multidrug resistance protein | Chr1:25374295-25375716 FORWARD LENGTH=230 | 201606;AT1G67700.1 | multidrug resistance protein | Chr1:25374295-25375	5	2	2	2	2	2	2	2	1	1	0	1	1	1	1	1	1	1	1	1	1	1	1	1	1	1	1	1	0	1	1	1	0	0	0	0	2	2	2	2	0	0	0	0
AT1G67730.1	AT1G67730.1	2	2	2	AT1G67730.1 | beta-ketoacyl reductase 1 | Chr1:25391676-25393365 FORWARD LENGTH=318 | 201606	1	2	2	2	0	2	1	0	0	0	0	0	0	0	0	0	0	0	0	0	0	0	0	0	0	0	0	0	0	0	0	0	0	0	0	0	0	0	0	0	0	0	0	0
AT1G67940.1	AT1G67940.1	2	2	2	AT1G67940.1 | non-intrinsic ABC protein 3 | Chr1:25477805-25478667 FORWARD LENGTH=263 | 201606	1	2	2	2	0	0	0	0	0	1	0	0	0	0	0	0	1	1	1	1	0	0	0	0	1	1	0	1	0	0	0	0	0	0	0	0	0	0	0	0	1	0	0	1
AT1G68010.1;AT1G68010.2;AT1G68010.3	AT1G68010.1;AT1G68010.2;AT1G68010.3	24;23;20	24;23;20	24;23;20	AT1G68010.1 | hydroxypyruvate reductase | Chr1:25493418-25495720 FORWARD LENGTH=386 | 201606;AT1G68010.2 | hydroxypyruvate reductase | Chr1:25493418-25495720 FORWARD LENGTH=387 | 201606;AT1G68010.3 | hydroxypyruvate reductase | Chr1:25493418-25495370 FORWA	3	24	24	24	13	14	10	11	6	7	7	6	8	15	11	9	10	9	13	12	7	9	10	10	10	9	9	9	3	10	9	8	0	1	0	1	15	15	16	12	13	0	9	9
AT1G68185.3;AT1G68185.1;AT1G68185.2	AT1G68185.3;AT1G68185.1;AT1G68185.2	6;6;5	6;6;5	6;6;5	AT1G68185.3 | Ubiquitin-like superfamily protein | Chr1:25556542-25558173 FORWARD LENGTH=215 | 201606;AT1G68185.1 | Ubiquitin-like superfamily protein | Chr1:25556542-25558173 FORWARD LENGTH=215 | 201606;AT1G68185.2 | Ubiquitin-like superfamily protein | C	3	6	6	6	1	1	2	2	0	0	0	2	1	1	2	2	1	1	1	1	1	1	1	2	1	1	1	1	0	1	1	1	0	0	0	0	1	1	2	3	0	0	0	0
AT1G68300.1	AT1G68300.1	3	3	3	AT1G68300.1 | Adenine nucleotide alpha hydrolases-like superfamily protein | Chr1:25598518-25599261 REVERSE LENGTH=160 | 201606	1	3	3	3	0	0	0	0	0	1	0	1	1	0	0	0	1	1	1	1	1	1	1	1	0	1	1	2	0	0	1	0	1	1	0	1	2	2	2	1	1	0	1	1
AT1G68310.2;AT1G68310.1	AT1G68310.2;AT1G68310.1	3;2	3;2	3;2	AT1G68310.2 | MIP18 family protein (DUF59) | Chr1:25599812-25601239 FORWARD LENGTH=157 | 201606;AT1G68310.1 | MIP18 family protein (DUF59) | Chr1:25599812-25601239 FORWARD LENGTH=159 | 201606	2	3	3	3	1	1	1	1	1	1	1	2	2	2	2	2	2	2	2	2	2	3	2	2	3	2	2	3	0	2	2	2	0	0	0	0	2	2	2	1	3	0	3	3
AT1G68560.1;AT3G45940.1	AT1G68560.1	27;5	27;5	25;4	AT1G68560.1 | alpha-xylosidase 1 | Chr1:25734435-25737897 REVERSE LENGTH=915 | 201606	2	27	27	25	14	13	13	11	8	10	7	8	17	18	19	18	9	9	11	9	12	11	12	12	16	11	15	16	3	17	16	15	0	0	0	0	13	14	16	14	11	0	11	12
AT1G68590.2;AT1G68590.1;AT5G15760.1	AT1G68590.2;AT1G68590.1;AT5G15760.1	4;4;2	4;4;2	4;4;2	AT1G68590.2 | Ribosomal protein PSRP-3/Ycf65 | Chr1:25757593-25758169 REVERSE LENGTH=163 | 201606;AT1G68590.1 | Ribosomal protein PSRP-3/Ycf65 | Chr1:25757593-25758169 REVERSE LENGTH=166 | 201606;AT5G15760.1 | Ribosomal protein PSRP-3/Ycf65 | Chr5:5143100-	3	4	4	4	3	3	3	3	2	4	3	3	3	3	4	4	2	2	2	2	3	4	3	3	3	3	4	3	2	3	3	3	0	1	0	2	3	3	3	3	3	0	3	3
AT1G68660.2;AT1G68660.1	AT1G68660.2;AT1G68660.1	2;2	2;2	2;2	AT1G68660.2 | Ribosomal protein L12/ ATP-dependent Clp protease adaptor protein ClpS family protein | Chr1:25778058-25779083 REVERSE LENGTH=129 | 201606;AT1G68660.1 | Ribosomal protein L12/ ATP-dependent Clp protease adaptor protein ClpS family protein | C	2	2	2	2	0	0	0	0	0	0	0	0	0	0	0	0	0	0	0	0	0	0	0	0	0	0	0	0	0	0	0	0	0	0	0	0	1	1	1	1	0	0	0	0
AT1G68730.1	AT1G68730.1	2	2	2	AT1G68730.1 | Zim17-type zinc finger protein | Chr1:25810321-25811128 REVERSE LENGTH=170 | 201606	1	2	2	2	0	0	0	0	0	0	0	0	0	0	1	0	0	0	0	0	0	0	0	0	0	0	1	0	0	0	0	0	0	0	0	0	0	0	0	0	0	0	0	0
AT1G68760.1	AT1G68760.1	6	6	6	AT1G68760.1 | nudix hydrolase 1 | Chr1:25829090-25829607 FORWARD LENGTH=147 | 201606	1	6	6	6	1	1	2	1	0	1	0	1	1	3	2	2	3	2	2	3	1	3	2	2	1	1	2	1	0	1	1	1	0	0	0	0	2	2	2	2	2	0	2	2
AT1G68790.1	AT1G68790.1	4	4	4	AT1G68790.1 | little nuclei3 | Chr1:25834932-25839157 REVERSE LENGTH=1085 | 201606	1	4	4	4	1	1	0	0	0	0	0	0	0	0	0	0	1	0	2	1	1	1	1	0	2	2	0	0	0	0	0	0	0	0	0	0	0	0	0	0	0	0	0	0
AT1G69010.1	AT1G69010.1	6	6	6	AT1G69010.1 | BES1-interacting Myc-like protein 2 | Chr1:25941804-25943599 FORWARD LENGTH=311 | 201606	1	6	6	6	0	0	0	0	0	1	0	1	1	0	1	1	1	1	1	1	2	1	1	2	1	1	1	1	0	0	0	0	0	0	0	0	1	1	1	1	1	0	1	2
AT1G69200.1	AT1G69200.1	5	5	5	AT1G69200.1 | fructokinase-like protein | Chr1:26016024-26018365 FORWARD LENGTH=614 | 201606	1	5	5	5	1	1	1	0	0	0	0	0	0	0	0	0	1	0	1	1	0	0	0	0	3	2	2	3	0	0	0	0	0	0	0	0	1	1	2	1	1	0	1	1
AT1G69210.2;AT1G69210.1	AT1G69210.2;AT1G69210.1	2;2	2;2	2;2	AT1G69210.2 | Uncharacterized protein family UPF0090 | Chr1:26018883-26020058 REVERSE LENGTH=235 | 201606;AT1G69210.1 | Uncharacterized protein family UPF0090 | Chr1:26018583-26020058 REVERSE LENGTH=305 | 201606	2	2	2	2	0	0	0	0	0	0	0	0	0	0	0	0	0	1	2	1	0	0	0	0	1	0	1	1	0	0	0	0	0	0	0	0	0	0	0	0	0	0	0	0
AT1G69250.2;AT1G69250.1	AT1G69250.2;AT1G69250.1	4;4	4;4	4;4	AT1G69250.2 | Nuclear transport factor 2 (NTF2) family protein with RNA binding (RRM-RBD-RNP motifs) domain-containing protein | Chr1:26033163-26035007 FORWARD LENGTH=389 | 201606;AT1G69250.1 | Nuclear transport factor 2 (NTF2) family protein with RNA bind	2	4	4	4	1	1	1	1	0	1	0	1	1	1	1	1	1	1	1	1	1	0	1	1	1	1	1	1	0	0	0	0	0	0	0	0	1	1	1	1	3	0	2	3
AT1G69410.1	AT1G69410.1	8	3	3	AT1G69410.1 | eukaryotic elongation factor 5A-3 | Chr1:26089301-26090194 FORWARD LENGTH=158 | 201606	1	8	3	3	7	7	7	7	4	7	5	7	7	7	6	7	8	8	7	8	7	7	7	6	7	7	8	7	2	7	5	6	1	3	1	3	7	7	6	7	8	2	8	8
AT1G69510.3;AT1G69510.2;AT1G69510.1	AT1G69510.3;AT1G69510.2;AT1G69510.1	9;9;9	9;9;9	8;8;8	AT1G69510.3 | cAMP-regulated phosphoprotein 19-related protein | Chr1:26126779-26127725 FORWARD LENGTH=137 | 201606;AT1G69510.2 | cAMP-regulated phosphoprotein 19-related protein | Chr1:26126779-26127725 FORWARD LENGTH=137 | 201606;AT1G69510.1 | cAMP-regul	3	9	9	8	5	5	8	8	2	7	7	7	7	6	8	8	6	7	7	6	5	5	5	5	3	4	5	5	0	4	4	5	0	1	1	2	5	5	3	5	4	0	5	5
AT1G69620.1	AT1G69620.1	4	4	2	AT1G69620.1 | ribosomal protein L34 | Chr1:26189900-26191081 FORWARD LENGTH=119 | 201606	1	4	4	2	2	2	0	1	1	1	0	2	3	1	1	1	2	2	1	1	1	0	1	1	1	1	1	1	1	1	0	0	0	1	1	1	1	3	1	2	2	0	2	2
AT1G69740.3;AT1G69740.2;AT1G69740.1	AT1G69740.3;AT1G69740.2;AT1G69740.1	16;16;16	16;16;16	16;16;16	AT1G69740.3 | Aldolase superfamily protein | Chr1:26232197-26234713 FORWARD LENGTH=430 | 201606;AT1G69740.2 | Aldolase superfamily protein | Chr1:26232197-26234713 FORWARD LENGTH=430 | 201606;AT1G69740.1 | Aldolase superfamily protein | Chr1:26232197-26234	3	16	16	16	8	8	8	8	6	10	6	10	13	12	11	11	11	11	12	11	9	11	11	8	10	11	10	10	2	8	6	7	1	5	1	5	10	13	12	10	13	1	12	12
AT1G69790.2;AT1G69790.1	AT1G69790.2;AT1G69790.1	2;2	2;2	1;1	AT1G69790.2 | Protein kinase superfamily protein | Chr1:26267049-26268818 FORWARD LENGTH=376 | 201606;AT1G69790.1 | Protein kinase superfamily protein | Chr1:26266838-26268818 FORWARD LENGTH=387 | 201606	2	2	2	1	2	2	2	1	0	1	1	1	0	0	0	0	0	0	0	0	1	1	1	1	0	0	0	0	0	0	0	0	0	0	0	0	0	0	0	0	0	0	0	0
AT1G69800.3;AT1G69800.1;AT1G69800.2	AT1G69800.3;AT1G69800.1;AT1G69800.2	4;4;3	4;4;3	4;4;3	AT1G69800.3 | Cystathionine beta-synthase (CBS) protein | Chr1:26274719-26276105 REVERSE LENGTH=373 | 201606;AT1G69800.1 | Cystathionine beta-synthase (CBS) protein | Chr1:26274416-26276105 REVERSE LENGTH=447 | 201606;AT1G69800.2 | Cystathionine beta-synth	3	4	4	4	1	1	0	0	0	0	0	0	0	0	0	0	0	1	1	1	0	1	1	1	1	0	0	1	0	0	0	0	0	0	0	0	1	3	3	1	1	0	1	1
AT1G69830.1	AT1G69830.1	22	22	22	AT1G69830.1 | alpha-amylase-like 3 | Chr1:26288518-26293003 REVERSE LENGTH=887 | 201606	1	22	22	22	10	11	5	5	3	7	9	7	5	8	3	4	9	4	11	10	2	2	6	5	9	10	9	8	0	9	5	6	0	0	0	0	2	3	3	3	4	0	4	2
AT1G69960.1	AT1G69960.1	5	2	2	AT1G69960.1 | serine/threonine protein phosphatase 2A | Chr1:26348892-26350511 REVERSE LENGTH=307 | 201606	1	5	2	2	2	2	1	0	0	0	0	0	1	3	1	2	0	0	0	0	0	0	0	0	0	0	0	0	0	1	1	0	0	0	0	0	1	1	1	1	1	0	1	1
AT1G70070.1	AT1G70070.1	4	4	4	AT1G70070.1 | DEAD/DEAH box helicase | Chr1:26390016-26394148 REVERSE LENGTH=1171 | 201606	1	4	4	4	0	0	0	0	0	0	0	0	0	1	0	0	0	0	0	0	0	0	0	0	1	0	0	0	0	0	0	0	0	0	0	0	0	0	0	0	2	0	0	0
AT1G70190.2;AT1G70190.1	AT1G70190.2;AT1G70190.1	3;3	3;3	3;3	AT1G70190.2 | ribosomal protein L7/L12 domain-containing protein | Chr1:26430616-26431242 FORWARD LENGTH=208 | 201606;AT1G70190.1 | ribosomal protein L7/L12 domain-containing protein | Chr1:26430616-26431242 FORWARD LENGTH=208 | 201606	2	3	3	3	0	1	0	0	0	0	0	0	1	1	1	1	2	0	2	1	1	1	1	1	1	1	1	1	1	0	2	1	0	0	0	0	1	1	1	1	1	0	1	1
AT1G70200.1	AT1G70200.1	6	6	6	AT1G70200.1 | RNA-binding (RRM/RBD/RNP motifs) family protein | Chr1:26432514-26434351 REVERSE LENGTH=538 | 201606	1	6	6	6	0	0	1	0	0	2	2	2	0	2	1	0	2	2	4	4	1	1	2	2	3	1	2	2	0	0	0	0	0	0	0	0	2	3	3	3	2	0	2	2
AT1G70310.1	AT1G70310.1	11	8	8	AT1G70310.1 | spermidine synthase 2 | Chr1:26485497-26487352 REVERSE LENGTH=340 | 201606	1	11	8	8	9	7	9	9	6	9	4	10	9	10	9	10	10	10	10	10	9	8	8	8	9	8	10	10	2	8	7	8	1	2	0	2	9	10	10	10	7	0	8	8
AT1G70410.3;AT1G70410.1;AT1G70410.2	AT1G70410.3;AT1G70410.1;AT1G70410.2	13;13;12	13;13;12	11;11;10	AT1G70410.3 | beta carbonic anhydrase 4 | Chr1:26534167-26536505 REVERSE LENGTH=258 | 201606;AT1G70410.1 | beta carbonic anhydrase 4 | Chr1:26534167-26536505 REVERSE LENGTH=258 | 201606;AT1G70410.2 | beta carbonic anhydrase 4 | Chr1:26534167-26537457 REVER	3	13	13	11	7	9	7	9	3	4	2	5	7	7	7	5	6	7	7	6	6	6	6	6	6	6	6	6	1	8	5	6	1	1	1	1	8	10	9	9	8	0	6	5
AT1G70520.1	AT1G70520.1	1	1	1	AT1G70520.1 | cysteine-rich RLK (RECEPTOR-like protein kinase) 2 | Chr1:26584888-26587334 REVERSE LENGTH=649 | 201606	1	1	1	1	0	0	0	0	0	0	0	0	0	0	1	1	0	0	0	0	0	0	0	0	0	0	0	0	0	0	0	0	0	0	0	0	0	0	0	0	0	0	0	0
AT1G70570.1;AT1G70570.2	AT1G70570.1;AT1G70570.2	15;15	15;15	15;15	AT1G70570.1 | anthranilate phosphoribosyltransferase | Chr1:26608719-26612062 FORWARD LENGTH=595 | 201606;AT1G70570.2 | anthranilate phosphoribosyltransferase | Chr1:26608719-26612062 FORWARD LENGTH=632 | 201606	2	15	15	15	3	3	3	3	1	8	3	9	6	6	5	5	6	5	6	6	7	8	8	7	6	6	6	6	1	6	6	5	0	0	0	0	10	9	7	9	5	0	5	5
AT1G70580.4;AT1G70580.3;AT1G70580.2;AT1G70580.1	AT1G70580.4;AT1G70580.3;AT1G70580.2;AT1G70580.1	14;14;14;14	2;2;2;2	2;2;2;2	AT1G70580.4 | alanine-2-oxoglutarate aminotransferase 2 | Chr1:26613222-26615845 FORWARD LENGTH=481 | 201606;AT1G70580.3 | alanine-2-oxoglutarate aminotransferase 2 | Chr1:26613222-26615845 FORWARD LENGTH=481 | 201606;AT1G70580.2 | alanine-2-oxoglutarate a	4	14	2	2	9	10	10	9	5	9	3	8	8	10	10	9	11	9	12	10	8	8	9	9	8	8	8	8	0	9	10	10	0	0	0	0	6	8	10	7	11	2	10	10
AT1G70660.1;AT1G70650.2;AT1G70660.2	AT1G70660.1;AT1G70650.2;AT1G70660.2	3;3;2	2;2;1	2;2;1	AT1G70660.1 | MMS ZWEI homologue 2 | Chr1:26640755-26641949 FORWARD LENGTH=159 | 201606;AT1G70650.2 | Ran BP2/NZF zinc finger-like superfamily protein | Chr1:26638158-26641949 FORWARD LENGTH=595 | 201606;AT1G70660.2 | MMS ZWEI homologue 2 | Chr1:26640755-2	3	3	2	2	1	0	1	2	1	1	1	2	0	0	1	2	1	2	2	0	2	3	1	1	1	0	2	2	0	0	0	0	0	1	0	1	1	1	1	1	1	0	1	2
AT1G70730.1;AT1G70730.3;AT1G70730.2	AT1G70730.1;AT1G70730.3;AT1G70730.2	29;29;27	29;29;27	19;19;17	AT1G70730.1 | Phosphoglucomutase/phosphomannomutase family protein | Chr1:26669020-26672726 REVERSE LENGTH=585 | 201606;AT1G70730.3 | Phosphoglucomutase/phosphomannomutase family protein | Chr1:26669020-26673166 REVERSE LENGTH=662 | 201606;AT1G70730.2 | Ph	3	29	29	19	18	19	16	16	8	15	11	17	21	20	16	19	19	15	20	19	16	14	18	15	20	20	21	21	7	16	14	12	0	5	5	6	20	21	21	19	21	3	19	18
AT1G70770.2;AT1G70770.1;AT3G11880.3;AT3G11880.1;AT3G11880.2;AT1G23170.1;AT1G23170.2	AT1G70770.2;AT1G70770.1	7;7;1;1;1;1;1	7;7;1;1;1;1;1	7;7;1;1;1;1;1	AT1G70770.2 | transmembrane protein (Protein of unknown function DUF2359%2C transmembrane) | Chr1:26688622-26691185 REVERSE LENGTH=610 | 201606;AT1G70770.1 | transmembrane protein (Protein of unknown function DUF2359%2C transmembrane) | Chr1:26688622-26691	7	7	7	7	1	4	1	1	0	0	0	0	0	1	0	0	0	0	0	1	0	0	0	0	2	2	2	0	0	0	0	0	0	0	0	0	3	3	3	2	2	0	0	1
AT1G70810.1	AT1G70810.1	9	9	9	AT1G70810.1 | Calcium-dependent lipid-binding (CaLB domain) family protein | Chr1:26704207-26705091 FORWARD LENGTH=165 | 201606	1	9	9	9	1	1	2	2	1	4	1	3	4	3	4	5	4	4	5	5	4	4	4	4	6	5	7	7	0	3	3	4	0	0	0	0	4	4	3	3	4	0	4	3
AT1G70820.1;AT1G70820.2	AT1G70820.1;AT1G70820.2	9;8	9;8	9;8	AT1G70820.1 | phosphoglucomutase%2C putative / glucose phosphomutase | Chr1:26705594-26708034 FORWARD LENGTH=615 | 201606;AT1G70820.2 | phosphoglucomutase%2C putative / glucose phosphomutase | Chr1:26705594-26707860 FORWARD LENGTH=591 | 201606	2	9	9	9	6	6	5	3	3	5	3	3	7	8	4	4	6	5	7	7	5	5	5	4	8	6	5	6	1	7	6	5	0	0	0	0	2	4	5	1	3	0	3	3
AT1G70830.1;AT1G70830.2;AT1G70830.4;AT1G70830.5;AT1G70830.3	AT1G70830.1;AT1G70830.2;AT1G70830.4;AT1G70830.5;AT1G70830.3	7;6;6;5;5	6;6;5;4;4	5;5;4;3;3	AT1G70830.1 | MLP-like protein 28 | Chr1:26710203-26711395 REVERSE LENGTH=335 | 201606;AT1G70830.2 | MLP-like protein 28 | Chr1:26710459-26711395 REVERSE LENGTH=249 | 201606;AT1G70830.4 | MLP-like protein 28 | Chr1:26710203-26711250 REVERSE LENGTH=288 | 20	5	7	6	5	2	3	3	2	3	4	4	3	4	4	3	3	3	3	4	3	2	2	3	3	3	4	3	4	2	5	4	3	0	1	0	1	1	1	1	1	1	0	1	1
AT1G70840.1	AT1G70840.1	2	2	2	AT1G70840.1 | MLP-like protein 31 | Chr1:26713170-26714014 REVERSE LENGTH=171 | 201606	1	2	2	2	2	2	2	2	1	1	1	1	2	2	2	2	1	1	1	1	1	1	1	1	1	1	1	1	1	1	1	1	0	1	1	1	1	1	0	1	2	0	2	2
AT1G70850.3;AT1G70850.1;AT1G70850.2	AT1G70850.3;AT1G70850.1;AT1G70850.2	6;6;3	3;3;2	3;3;2	AT1G70850.3 | MLP-like protein 34 | Chr1:26715429-26716744 REVERSE LENGTH=316 | 201606;AT1G70850.1 | MLP-like protein 34 | Chr1:26715429-26716744 REVERSE LENGTH=316 | 201606;AT1G70850.2 | MLP-like protein 34 | Chr1:26715673-26716744 REVERSE LENGTH=236 | 20	3	6	3	3	2	3	1	2	1	3	3	2	2	3	2	3	2	2	2	2	1	1	1	1	3	2	3	3	2	4	3	4	0	2	1	2	1	1	0	1	1	0	2	2
AT1G70880.1	AT1G70880.1	1	1	1	AT1G70880.1 | Polyketide cyclase/dehydrase and lipid transport superfamily protein | Chr1:26723086-26723717 REVERSE LENGTH=159 | 201606	1	1	1	1	1	1	1	1	0	1	0	1	1	1	1	1	1	1	1	1	1	1	1	1	1	1	1	1	0	1	1	0	0	0	0	0	1	1	1	1	0	0	0	0
AT1G70890.1	AT1G70890.1	7	7	5	AT1G70890.1 | MLP-like protein 43 | Chr1:26725912-26726489 REVERSE LENGTH=158 | 201606	1	7	7	5	4	3	3	3	2	4	3	3	5	5	3	4	4	3	4	4	3	4	4	4	3	3	3	3	2	4	3	4	0	2	1	2	3	3	3	3	2	0	3	3
AT1G70980.1	AT1G70980.1	5	3	3	AT1G70980.1 | Class II aminoacyl-tRNA and biotin synthetases superfamily protein | Chr1:26762339-26764394 FORWARD LENGTH=571 | 201606	1	5	3	3	3	3	1	2	1	1	1	1	2	3	2	2	1	2	2	2	1	2	0	1	1	2	1	1	1	1	1	1	0	0	0	0	1	2	3	1	2	0	1	2
AT1G71080.1	AT1G71080.1	1	1	1	AT1G71080.1 | RNA polymerase II transcription elongation factor | Chr1:26809987-26811645 REVERSE LENGTH=326 | 201606	1	1	1	1	0	0	0	0	0	0	0	0	1	0	1	1	0	0	0	0	0	0	0	0	0	0	0	0	0	0	0	0	0	0	0	0	0	0	0	0	0	0	0	0
AT1G71100.1	AT1G71100.1	3	3	3	AT1G71100.1 | Ribose 5-phosphate isomerase%2C type A protein | Chr1:26814726-26815529 FORWARD LENGTH=267 | 201606	1	3	3	3	0	0	1	1	0	2	0	1	1	1	1	2	1	1	1	1	0	0	0	1	2	2	2	1	0	0	0	0	0	0	0	0	1	0	1	1	0	0	0	0
AT1G71220.1;AT1G71220.2;AT1G71220.3	AT1G71220.1;AT1G71220.2;AT1G71220.3	9;9;9	9;9;9	9;9;9	AT1G71220.1 | EMS-MUTAGENIZED BRI1 SUPPRESSOR 1 | Chr1:26841664-26851730 FORWARD LENGTH=1613 | 201606;AT1G71220.2 | EMS-MUTAGENIZED BRI1 SUPPRESSOR 1 | Chr1:26841664-26851730 FORWARD LENGTH=1614 | 201606;AT1G71220.3 | EMS-MUTAGENIZED BRI1 SUPPRESSOR 1 | Ch	3	9	9	9	1	3	0	0	1	0	1	1	1	1	0	0	1	1	3	2	0	0	0	0	0	0	0	0	0	0	0	0	0	0	0	0	1	2	3	0	2	0	1	1
AT1G71310.2;AT1G71310.1;AT1G71310.3	AT1G71310.2;AT1G71310.1;AT1G71310.3	3;3;2	3;3;2	3;3;2	AT1G71310.2 | cobalt ion binding protein | Chr1:26878717-26879844 REVERSE LENGTH=176 | 201606;AT1G71310.1 | cobalt ion binding protein | Chr1:26878717-26879844 REVERSE LENGTH=176 | 201606;AT1G71310.3 | cobalt ion binding protein | Chr1:26879179-26879844 RE	3	3	3	3	0	0	0	0	0	0	0	0	0	0	0	0	0	1	1	0	2	2	2	2	1	1	2	2	0	0	0	0	0	0	0	0	2	2	2	2	0	0	0	0
AT1G71480.1;AT1G71480.2;AT1G71480.3	AT1G71480.1	3;1;1	3;1;1	3;1;1	AT1G71480.1 | Nuclear transport factor 2 (NTF2) family protein | Chr1:26932079-26933086 FORWARD LENGTH=216 | 201606	3	3	3	3	0	0	0	0	0	0	0	0	0	0	0	0	1	1	1	1	0	0	0	0	1	1	1	1	0	1	1	1	0	0	0	0	1	1	1	1	1	0	1	1
AT1G71500.1	AT1G71500.1	10	10	10	AT1G71500.1 | Rieske (2Fe-2S) domain-containing protein | Chr1:26936084-26937331 FORWARD LENGTH=287 | 201606	1	10	10	10	7	7	7	6	4	6	5	6	6	7	4	4	6	7	5	6	5	5	6	6	7	6	7	8	3	8	5	5	0	1	0	1	5	5	6	5	6	1	6	6
AT1G71695.1	AT1G71695.1	12	12	12	AT1G71695.1 | Peroxidase superfamily protein | Chr1:26964359-26966557 FORWARD LENGTH=358 | 201606	1	12	12	12	6	6	8	8	3	6	5	6	8	8	9	9	7	7	8	8	5	5	5	5	8	8	8	8	3	10	10	10	0	1	1	1	8	10	10	9	7	0	8	7
AT1G71720.1;AT1G71720.2	AT1G71720.1;AT1G71720.2	12;9	12;9	12;9	AT1G71720.1 | Nucleic acid-binding proteins superfamily | Chr1:26983744-26985893 FORWARD LENGTH=500 | 201606;AT1G71720.2 | Nucleic acid-binding proteins superfamily | Chr1:26983744-26985506 FORWARD LENGTH=429 | 201606	2	12	12	12	2	2	4	3	1	3	1	2	4	4	4	4	2	2	3	2	5	5	6	5	7	7	5	6	0	2	2	1	0	0	0	0	5	6	5	5	1	0	2	2
AT1G71730.1	AT1G71730.1	3	3	3	AT1G71730.1 | hypothetical protein | Chr1:26986298-26986831 REVERSE LENGTH=177 | 201606	1	3	3	3	0	1	1	1	0	3	2	3	3	3	3	3	2	2	2	1	2	2	2	2	2	3	3	3	0	1	1	1	0	0	0	0	1	1	1	1	1	0	1	1
AT1G71790.1	AT1G71790.1	2	2	2	AT1G71790.1 | Subunits of heterodimeric actin filament capping protein Capz superfamily | Chr1:26996869-26998785 FORWARD LENGTH=256 | 201606	1	2	2	2	1	1	1	1	1	1	1	1	1	1	1	1	1	1	1	1	1	1	1	1	1	0	1	1	0	1	1	1	0	0	0	0	0	1	1	1	1	0	1	1
AT1G71820.1;AT1G71820.2	AT1G71820.1;AT1G71820.2	3;2	3;2	3;2	AT1G71820.1 | SEC6 | Chr1:27010022-27016745 FORWARD LENGTH=752 | 201606;AT1G71820.2 | SEC6 | Chr1:27010022-27016745 FORWARD LENGTH=774 | 201606	2	3	3	3	0	2	0	0	0	0	0	0	1	1	1	1	0	0	0	0	0	0	0	0	0	0	0	0	0	0	0	0	0	0	0	0	0	0	0	0	0	0	0	0
AT1G71830.1	AT1G71830.1	3	1	1	AT1G71830.1 | somatic embryogenesis receptor-like kinase 1 | Chr1:27018575-27021842 FORWARD LENGTH=625 | 201606	1	3	1	1	1	0	0	0	0	0	0	0	1	1	1	1	0	0	0	0	0	0	0	0	1	1	1	1	0	0	0	0	0	0	0	0	0	0	0	0	0	0	0	0
AT1G71840.1	AT1G71840.1	6	6	6	AT1G71840.1 | transducin family protein / WD-40 repeat family protein | Chr1:27022424-27024380 FORWARD LENGTH=407 | 201606	1	6	6	6	1	1	1	0	1	2	0	2	1	1	0	1	2	1	2	2	1	1	1	1	2	1	3	3	0	1	1	1	0	0	0	0	1	2	2	2	2	0	2	2
AT1G71860.2;AT1G71860.3;AT1G71860.1	AT1G71860.2;AT1G71860.3;AT1G71860.1	2;2;2	2;2;2	2;2;2	AT1G71860.2 | protein tyrosine phosphatase 1 | Chr1:27026866-27028395 FORWARD LENGTH=277 | 201606;AT1G71860.3 | protein tyrosine phosphatase 1 | Chr1:27026866-27028675 FORWARD LENGTH=340 | 201606;AT1G71860.1 | protein tyrosine phosphatase 1 | Chr1:27026866	3	2	2	2	0	0	0	0	0	0	0	0	0	0	0	0	0	0	0	0	0	0	0	0	0	0	0	0	1	1	1	1	0	0	0	0	1	1	1	1	0	0	0	0
AT5G10330.8;AT5G10330.3;AT1G71920.3;AT1G71920.1;AT5G10330.2;AT5G10330.1;AT1G71920.6;AT1G71920.2;AT5G10330.7;AT5G10330.6;AT5G10330.5;AT5G10330.4;AT1G71920.5;AT1G71920.4	AT5G10330.8;AT5G10330.3;AT1G71920.3;AT1G71920.1;AT5G10330.2;AT5G10330.1;AT1G71920.6;AT1G71920.2;AT5G10330.7;AT5G10330.6;AT5G10330.5;AT5G10330.4;AT1G71920.5;AT1G71920.4	3;3;3;3;3;3;3;3;2;2;2;2;2;2	3;3;3;3;3;3;3;3;2;2;2;2;2;2	3;3;3;3;3;3;3;3;2;2;2;2;2;2	AT5G10330.8 | histidinol phosphate aminotransferase 1 | Chr5:3248027-3249693 REVERSE LENGTH=362 | 201606;AT5G10330.3 | histidinol phosphate aminotransferase 1 | Chr5:3248027-3249693 REVERSE LENGTH=362 | 201606;AT1G71920.3 | HISTIDINE BIOSYNTHESIS 6B | Chr1	14	3	3	3	0	1	0	0	0	0	0	0	0	0	0	0	0	0	0	0	0	0	0	0	0	0	0	0	0	0	0	0	0	0	0	0	0	1	1	0	1	0	1	1
AT1G71950.1	AT1G71950.1	6	6	6	AT1G71950.1 | Proteinase inhibitor%2C propeptide | Chr1:27080453-27081573 REVERSE LENGTH=136 | 201606	1	6	6	6	3	3	3	3	1	2	1	2	4	4	4	4	3	3	3	3	3	3	3	3	2	3	3	3	2	3	3	3	0	2	0	2	4	4	3	4	2	0	3	2
AT1G72010.1	AT1G72010.1	1	1	1	AT1G72010.1 | TCP family transcription factor | Chr1:27107844-27108971 FORWARD LENGTH=375 | 201606	1	1	1	1	1	0	1	1	0	1	0	1	1	1	1	1	1	1	1	1	1	1	1	1	1	1	1	1	0	0	0	0	0	0	0	0	0	0	0	0	0	0	0	0
AT1G72150.1	AT1G72150.1	32	30	30	AT1G72150.1 | PATELLIN 1 | Chr1:27148558-27150652 FORWARD LENGTH=573 | 201606	1	32	30	30	22	24	24	25	5	17	12	14	21	21	22	21	17	17	17	18	20	19	19	20	17	18	17	18	11	23	21	24	2	9	6	11	19	20	19	20	18	4	18	16
AT1G72160.1	AT1G72160.1	13	13	13	AT1G72160.1 | Sec14p-like phosphatidylinositol transfer family protein | Chr1:27153823-27155609 REVERSE LENGTH=490 | 201606	1	13	13	13	5	8	3	5	0	1	0	1	4	4	3	2	3	1	3	2	5	5	4	4	3	3	2	3	0	4	3	4	0	1	1	1	2	2	3	2	3	0	3	2
AT1G72170.1	AT1G72170.1	1	1	1	AT1G72170.1 | MICOS complex subunit%2C putative (DUF543) | Chr1:27156403-27157516 FORWARD LENGTH=102 | 201606	1	1	1	1	1	1	1	1	1	1	0	1	1	1	1	1	1	1	1	1	1	1	1	1	1	1	1	1	1	1	1	1	0	1	0	1	1	1	1	1	0	0	0	0
AT1G72175.2;AT1G72175.1;AT1G22510.1;AT1G22510.2	AT1G72175.2;AT1G72175.1;AT1G22510.1;AT1G22510.2	2;2;1;1	2;2;1;1	2;2;1;1	AT1G72175.2 | E3 ubiquitin-protein ligase RNF170-like protein (DUF 1232) | Chr1:27158549-27159359 FORWARD LENGTH=151 | 201606;AT1G72175.1 | E3 ubiquitin-protein ligase RNF170-like protein (DUF 1232) | Chr1:27157978-27159359 FORWARD LENGTH=185 | 201606;AT1G	4	2	2	2	0	0	0	0	0	0	0	0	0	0	0	0	0	0	0	0	0	0	0	0	0	1	0	0	0	0	0	0	0	0	0	0	0	0	0	0	0	0	0	0
AT1G72230.1	AT1G72230.1	3	3	3	AT1G72230.1 | Cupredoxin superfamily protein | Chr1:27188287-27189093 FORWARD LENGTH=181 | 201606	1	3	3	3	0	1	1	1	0	0	0	0	2	1	2	1	0	1	1	0	0	0	0	0	0	0	0	0	0	0	1	1	0	0	0	0	2	1	0	2	1	0	1	1
AT1G72330.1;AT1G72330.3;AT1G72330.2	AT1G72330.1;AT1G72330.3;AT1G72330.2	7;7;5	3;3;1	3;3;1	AT1G72330.1 | alanine aminotransferase 2 | Chr1:27233637-27236571 FORWARD LENGTH=540 | 201606;AT1G72330.3 | alanine aminotransferase 2 | Chr1:27233637-27236571 FORWARD LENGTH=553 | 201606;AT1G72330.2 | alanine aminotransferase 2 | Chr1:27233637-27236191 FO	3	7	3	3	0	0	0	0	1	1	0	1	2	2	2	2	2	1	3	3	1	1	1	1	2	2	1	2	1	1	1	1	0	1	0	1	3	3	1	2	3	0	2	1
AT1G72370.2;AT1G72370.1;AT3G04770.2;AT3G04770.1	AT1G72370.2;AT1G72370.1	14;14;4;4	14;14;4;4	14;14;4;4	AT1G72370.2 | 40s ribosomal protein SA | Chr1:27243148-27244842 REVERSE LENGTH=294 | 201606;AT1G72370.1 | 40s ribosomal protein SA | Chr1:27243148-27244842 REVERSE LENGTH=298 | 201606	4	14	14	14	9	8	7	9	9	12	5	12	10	9	9	10	12	10	11	10	9	9	9	9	12	9	11	11	3	6	6	6	0	4	1	3	9	11	10	9	11	4	12	10
AT1G72550.2;AT1G72550.1	AT1G72550.2;AT1G72550.1	17;17	17;17	17;17	AT1G72550.2 | tRNA synthetase beta subunit family protein | Chr1:27319999-27323908 REVERSE LENGTH=584 | 201606;AT1G72550.1 | tRNA synthetase beta subunit family protein | Chr1:27319947-27323908 REVERSE LENGTH=598 | 201606	2	17	17	17	5	5	4	1	0	0	0	0	0	2	0	0	4	3	6	3	0	0	0	0	0	0	0	0	0	0	0	0	0	0	0	0	2	1	5	2	4	0	1	2
AT1G72610.1	AT1G72610.1	5	5	5	AT1G72610.1 | germin-like protein 1 | Chr1:27339302-27339928 REVERSE LENGTH=208 | 201606	1	5	5	5	3	3	3	3	1	3	3	3	4	4	4	4	4	4	4	4	4	4	4	4	4	4	4	4	1	4	4	4	0	2	1	1	3	3	4	3	3	0	3	3
AT1G72640.2;AT1G72640.1;AT1G72640.4;AT1G72640.3	AT1G72640.2;AT1G72640.1;AT1G72640.4;AT1G72640.3	3;3;2;2	3;3;2;2	3;3;2;2	AT1G72640.2 | NAD(P)-binding Rossmann-fold superfamily protein | Chr1:27346409-27348147 REVERSE LENGTH=311 | 201606;AT1G72640.1 | NAD(P)-binding Rossmann-fold superfamily protein | Chr1:27346409-27348147 REVERSE LENGTH=312 | 201606;AT1G72640.4 | NAD(P)-bin	4	3	3	3	1	1	1	1	1	2	1	1	1	1	1	1	1	1	1	1	1	1	1	1	3	2	1	1	0	1	1	1	0	0	0	0	1	1	1	1	0	0	0	0
AT1G72680.1	AT1G72680.1	8	8	8	AT1G72680.1 | cinnamyl-alcohol dehydrogenase | Chr1:27359346-27360876 REVERSE LENGTH=355 | 201606	1	8	8	8	2	2	2	2	2	2	2	2	2	2	2	2	2	2	3	3	0	0	0	0	2	2	2	2	0	2	2	2	0	0	0	0	2	2	4	2	2	0	2	2
AT1G72730.1	AT1G72730.1	16	1	1	AT1G72730.1 | DEA(D/H)-box RNA helicase family protein | Chr1:27378040-27379593 REVERSE LENGTH=414 | 201606	1	16	1	1	9	9	7	8	6	9	7	9	9	10	8	8	8	8	9	9	7	7	7	7	7	9	9	9	2	8	7	7	0	2	2	2	10	10	10	10	9	5	9	9
AT1G72750.1	AT1G72750.1	2	2	2	AT1G72750.1 | translocase inner membrane subunit 23-2 | Chr1:27383577-27384143 FORWARD LENGTH=188 | 201606	1	2	2	2	2	2	2	2	1	2	1	2	2	2	2	2	2	2	2	2	2	2	2	2	2	2	2	2	0	2	2	2	0	0	0	0	2	2	2	2	2	0	2	2
AT1G72810.1	AT1G72810.1	4	3	3	AT1G72810.1 | Pyridoxal-5-phosphate-dependent enzyme family protein | Chr1:27398760-27400393 REVERSE LENGTH=516 | 201606	1	4	3	3	1	1	0	0	0	0	0	0	0	0	0	0	0	0	0	0	0	0	0	0	1	1	1	1	0	0	0	0	0	0	0	0	0	1	1	0	1	0	0	0
AT1G72880.2;AT1G72880.1	AT1G72880.2;AT1G72880.1	2;2	2;2	2;2	AT1G72880.2 | Survival protein SurE-like phosphatase/nucleotidase | Chr1:27423678-27425928 REVERSE LENGTH=385 | 201606;AT1G72880.1 | Survival protein SurE-like phosphatase/nucleotidase | Chr1:27423678-27425928 REVERSE LENGTH=385 | 201606	2	2	2	2	0	0	0	0	0	0	0	0	0	0	0	0	0	0	0	0	0	0	0	0	0	0	0	0	0	0	0	0	0	0	0	0	1	0	1	0	0	0	1	1
AT1G72970.2;AT1G72970.1	AT1G72970.2;AT1G72970.1	2;2	2;2	2;2	AT1G72970.2 | Glucose-methanol-choline (GMC) oxidoreductase family protein | Chr1:27452872-27455706 FORWARD LENGTH=567 | 201606;AT1G72970.1 | Glucose-methanol-choline (GMC) oxidoreductase family protein | Chr1:27452872-27455706 FORWARD LENGTH=594 | 201606	2	2	2	2	0	0	1	1	0	1	1	1	1	0	2	2	0	2	2	0	0	1	1	1	0	1	1	1	0	0	0	0	0	0	0	0	0	0	0	0	0	0	0	0
AT1G73030.1	AT1G73030.1	7	7	2	AT1G73030.1 | SNF7 family protein | Chr1:27473938-27474848 FORWARD LENGTH=203 | 201606	1	7	7	2	2	2	2	2	1	3	0	2	3	3	3	3	4	4	4	3	2	2	2	2	2	3	4	4	0	0	1	1	0	0	0	0	3	1	2	3	3	0	3	3
AT1G73060.1	AT1G73060.1	7	7	7	AT1G73060.1 | Low PSII Accumulation 3 | Chr1:27479027-27481258 FORWARD LENGTH=358 | 201606	1	7	7	7	2	2	0	0	0	0	0	0	1	3	1	0	1	0	2	1	0	0	0	0	1	1	1	1	2	2	1	0	0	0	0	0	1	2	4	1	0	0	0	0
AT1G73080.1;AT1G73066.1	AT1G73080.1	3;1	3;1	3;1	AT1G73080.1 | PEP1 receptor 1 | Chr1:27484513-27488021 FORWARD LENGTH=1123 | 201606	2	3	3	3	1	0	1	1	0	0	0	0	1	2	2	2	1	1	1	1	1	1	1	1	1	1	1	1	0	0	1	0	0	0	0	0	0	0	0	0	0	0	0	0
AT1G73110.1;AT1G73110.2	AT1G73110.1;AT1G73110.2	19;14	19;14	19;14	AT1G73110.1 | P-loop containing nucleoside triphosphate hydrolases superfamily protein | Chr1:27494344-27496844 REVERSE LENGTH=432 | 201606;AT1G73110.2 | P-loop containing nucleoside triphosphate hydrolases superfamily protein | Chr1:27494344-27496442 REVE	2	19	19	19	8	7	8	8	6	14	6	12	14	12	14	13	10	11	10	9	13	10	11	11	11	13	13	14	3	10	10	10	0	1	0	4	9	7	8	7	5	0	5	5
AT1G73170.1;AT1G73170.3;AT1G73170.4;AT1G73170.2	AT1G73170.1;AT1G73170.3;AT1G73170.4;AT1G73170.2	2;2;1;1	2;2;1;1	2;2;1;1	AT1G73170.1 | P-loop containing nucleoside triphosphate hydrolases superfamily protein | Chr1:27511722-27514783 REVERSE LENGTH=666 | 201606;AT1G73170.3 | P-loop containing nucleoside triphosphate hydrolases superfamily protein | Chr1:27511346-27514783 REVE	4	2	2	2	1	1	1	0	0	0	0	0	1	0	0	0	1	0	1	1	1	0	2	1	1	2	2	1	0	0	0	0	0	0	0	0	0	0	0	0	0	0	0	0
AT1G73177.3;AT1G73177.2;AT1G73177.1	AT1G73177.3;AT1G73177.2;AT1G73177.1	1;1;1	1;1;1	1;1;1	AT1G73177.3 | bonsai | Chr1:27517094-27517352 REVERSE LENGTH=58 | 201606;AT1G73177.2 | bonsai | Chr1:27517094-27517352 REVERSE LENGTH=58 | 201606;AT1G73177.1 | bonsai | Chr1:27516721-27517352 REVERSE LENGTH=63 | 201606	3	1	1	1	0	0	1	1	0	1	1	1	1	0	1	1	0	0	0	0	0	0	0	0	1	1	1	1	0	0	1	1	0	0	0	0	1	1	1	1	0	0	0	0
AT1G73180.2;AT1G73180.1	AT1G73180.2;AT1G73180.1	2;2	2;2	2;2	AT1G73180.2 | Eukaryotic translation initiation factor eIF2A family protein | Chr1:27518335-27521014 FORWARD LENGTH=484 | 201606;AT1G73180.1 | Eukaryotic translation initiation factor eIF2A family protein | Chr1:27518335-27521432 FORWARD LENGTH=513 | 20160	2	2	2	2	0	0	0	0	0	0	0	0	1	1	1	1	0	0	1	1	1	1	1	1	1	1	1	1	0	0	0	0	0	0	0	0	1	1	1	0	1	0	1	1
AT1G73230.1	AT1G73230.1	12	12	9	AT1G73230.1 | Nascent polypeptide-associated complex NAC | Chr1:27540506-27541364 REVERSE LENGTH=165 | 201606	1	12	12	9	9	9	9	9	6	11	5	10	10	9	10	10	10	9	10	10	9	9	9	9	10	9	10	10	1	8	8	8	0	1	1	1	8	8	8	9	11	3	9	11
AT1G73250.1	AT1G73250.1	3	2	2	AT1G73250.1 | GDP-4-keto-6-deoxymannose-3%2C5-epimerase-4-reductase 1 | Chr1:27545213-27546360 REVERSE LENGTH=323 | 201606	1	3	2	2	1	1	1	0	0	1	0	1	0	0	0	0	0	0	0	0	0	0	0	0	0	1	0	0	0	0	0	0	0	0	0	0	0	0	0	0	1	0	1	1
AT1G73260.1	AT1G73260.1	6	6	6	AT1G73260.1 | kunitz trypsin inhibitor 1 | Chr1:27547410-27548057 REVERSE LENGTH=215 | 201606	1	6	6	6	4	5	4	5	1	4	2	3	4	6	6	6	5	5	5	5	4	5	3	4	5	5	5	5	0	4	5	5	0	0	0	0	6	6	5	6	5	0	5	5
AT1G73330.1	AT1G73330.1	2	2	2	AT1G73330.1 | drought-repressed 4 | Chr1:27569022-27569651 REVERSE LENGTH=209 | 201606	1	2	2	2	1	0	0	0	0	0	0	0	0	0	0	0	0	0	0	0	0	0	0	0	0	0	0	0	0	0	1	1	0	0	0	0	0	0	0	0	0	0	0	0
AT1G73350.2;AT1G73350.7;AT1G73350.3;AT1G73350.1	AT1G73350.2;AT1G73350.7;AT1G73350.3;AT1G73350.1	2;1;1;1	2;1;1;1	2;1;1;1	AT1G73350.2 | ankyrin repeat protein | Chr1:27575683-27577126 REVERSE LENGTH=210 | 201606;AT1G73350.7 | ankyrin repeat protein | Chr1:27575683-27576479 REVERSE LENGTH=172 | 201606;AT1G73350.3 | ankyrin repeat protein | Chr1:27575683-27576479 REVERSE LENGTH	4	2	2	2	0	0	0	0	0	2	1	0	0	1	1	1	2	2	1	1	0	0	0	0	1	2	2	1	0	0	0	0	0	0	0	0	0	0	0	0	0	0	0	0
AT1G73390.4;AT1G73390.7;AT1G73390.6;AT1G73390.5;AT1G73390.3;AT1G73390.2;AT1G73390.1	AT1G73390.4;AT1G73390.7;AT1G73390.6;AT1G73390.5;AT1G73390.3;AT1G73390.2;AT1G73390.1	2;2;2;2;2;2;2	1;1;1;1;1;1;1	1;1;1;1;1;1;1	AT1G73390.4 | Endosomal targeting BRO1-like domain-containing protein | Chr1:27591486-27594148 REVERSE LENGTH=342 | 201606;AT1G73390.7 | Endosomal targeting BRO1-like domain-containing protein | Chr1:27591079-27594148 REVERSE LENGTH=419 | 201606;AT1G73390.	7	2	1	1	0	0	0	0	0	0	0	0	0	0	0	0	0	0	0	0	0	0	0	0	0	0	0	0	0	0	0	0	0	0	0	0	0	0	0	0	1	0	1	1
AT1G73460.2;AT1G73460.1;AT1G73450.1	AT1G73460.2;AT1G73460.1;AT1G73450.1	2;2;1	2;2;1	1;1;0	AT1G73460.2 | Protein kinase superfamily protein | Chr1:27620122-27624899 FORWARD LENGTH=1169 | 201606;AT1G73460.1 | Protein kinase superfamily protein | Chr1:27620122-27624899 FORWARD LENGTH=1169 | 201606;AT1G73450.1 | Protein kinase superfamily protein |	3	2	2	1	0	0	0	0	0	0	0	0	0	0	0	0	0	1	0	0	0	0	0	0	0	0	0	0	0	0	0	0	0	0	0	0	0	0	0	0	0	0	0	0
AT1G73600.1;AT1G73600.2	AT1G73600.1;AT1G73600.2	12;12	8;8	8;8	AT1G73600.1 | S-adenosyl-L-methionine-dependent methyltransferases superfamily protein | Chr1:27670825-27673400 FORWARD LENGTH=490 | 201606;AT1G73600.2 | S-adenosyl-L-methionine-dependent methyltransferases superfamily protein | Chr1:27669224-27673400 FORW	2	12	8	8	4	6	4	4	3	4	4	6	3	6	4	4	6	6	7	6	1	3	4	3	6	4	6	6	1	3	2	3	0	1	0	1	4	7	7	6	5	0	5	4
AT1G73630.1	AT1G73630.1	4	4	4	AT1G73630.1 | EF hand calcium-binding protein family | Chr1:27684748-27685239 FORWARD LENGTH=163 | 201606	1	4	4	4	2	1	2	2	1	1	1	1	1	0	2	2	0	2	0	2	1	1	0	0	0	0	0	0	0	1	1	1	0	0	0	0	1	1	1	1	0	0	0	0
AT1G73885.1	AT1G73885.1	1	1	1	AT1G73885.1 | AT-rich interactive domain protein | Chr1:27786864-27787708 FORWARD LENGTH=192 | 201606	1	1	1	1	1	1	1	1	1	1	1	1	0	0	0	0	1	1	1	1	1	1	1	1	1	1	1	1	0	0	0	0	0	0	0	0	1	1	1	1	1	0	1	1
AT1G73980.3;AT1G73980.2;AT1G73980.1	AT1G73980.3;AT1G73980.2;AT1G73980.1	1;1;1	1;1;1	1;1;1	AT1G73980.3 | Phosphoribulokinase / Uridine kinase family | Chr1:27820292-27823527 REVERSE LENGTH=643 | 201606;AT1G73980.2 | Phosphoribulokinase / Uridine kinase family | Chr1:27820292-27823527 REVERSE LENGTH=643 | 201606;AT1G73980.1 | Phosphoribulokinase	3	1	1	1	1	1	1	1	0	1	1	1	1	0	0	1	1	0	1	1	0	1	1	1	1	1	1	1	0	0	0	0	0	1	0	1	0	0	0	0	0	0	0	0
AT1G73990.1	AT1G73990.1	1	1	1	AT1G73990.1 | signal peptide peptidase | Chr1:27824465-27828807 FORWARD LENGTH=677 | 201606	1	1	1	1	0	1	0	0	0	0	0	0	0	0	0	0	0	0	0	0	0	0	0	0	0	0	0	0	0	0	0	0	0	0	0	0	0	0	0	0	1	0	1	0
AT1G74020.1;AT1G74010.1	AT1G74020.1	12;1	12;1	12;1	AT1G74020.1 | strictosidine synthase 2 | Chr1:27835289-27837277 REVERSE LENGTH=335 | 201606	2	12	12	12	2	3	2	3	1	2	1	2	3	4	5	5	2	3	2	2	4	5	3	3	3	2	4	3	2	3	3	3	0	0	0	0	2	3	3	3	6	0	6	7
AT1G74030.1	AT1G74030.1	13	13	13	AT1G74030.1 | enolase 1 | Chr1:27839465-27841901 REVERSE LENGTH=477 | 201606	1	13	13	13	5	4	4	4	7	9	4	7	7	8	8	6	9	8	10	8	7	6	6	5	9	8	9	9	1	5	4	5	0	2	1	3	6	7	9	4	9	0	8	8
AT1G74040.1;AT1G74040.2;AT1G74040.3	AT1G74040.1;AT1G74040.2;AT1G74040.3	17;14;12	4;4;3	4;4;3	AT1G74040.1 | 2-isopropylmalate synthase 1 | Chr1:27842258-27845566 FORWARD LENGTH=631 | 201606;AT1G74040.2 | 2-isopropylmalate synthase 1 | Chr1:27842258-27845196 FORWARD LENGTH=551 | 201606;AT1G74040.3 | 2-isopropylmalate synthase 1 | Chr1:27842258-27844	3	17	4	4	5	5	3	2	2	5	2	2	5	5	2	2	8	1	9	6	2	2	3	3	4	3	5	4	0	2	2	1	0	2	0	2	2	4	5	2	5	0	3	3
AT1G74060.1;AT1G74050.1	AT1G74060.1;AT1G74050.1	14;14	5;5	5;5	AT1G74060.1 | Ribosomal protein L6 family protein | Chr1:27850033-27851299 REVERSE LENGTH=233 | 201606;AT1G74050.1 | Ribosomal protein L6 family protein | Chr1:27847256-27848680 REVERSE LENGTH=233 | 201606	2	14	5	5	5	8	8	9	3	9	5	10	10	9	9	10	8	9	9	8	7	7	9	8	10	8	11	10	2	4	4	5	0	2	1	2	9	9	5	9	5	0	8	6
AT1G74070.2;AT1G74070.1	AT1G74070.2;AT1G74070.1	5;5	5;5	5;5	AT1G74070.2 | Cyclophilin-like peptidyl-prolyl cis-trans isomerase family protein | Chr1:27851940-27852861 REVERSE LENGTH=280 | 201606;AT1G74070.1 | Cyclophilin-like peptidyl-prolyl cis-trans isomerase family protein | Chr1:27851749-27852861 REVERSE LENGTH	2	5	5	5	1	1	0	0	1	1	0	1	1	2	3	1	3	1	3	3	2	0	2	1	2	2	1	2	1	4	4	2	0	0	0	0	1	2	2	2	1	0	0	1
AT1G74090.1	AT1G74090.1	12	10	9	AT1G74090.1 | desulfo-glucosinolate sulfotransferase 18 | Chr1:27863003-27864055 FORWARD LENGTH=350 | 201606	1	12	10	9	4	3	4	1	1	5	4	5	4	4	3	3	6	4	6	5	3	3	3	3	5	4	5	5	0	3	3	2	0	0	0	0	4	4	4	3	2	0	2	3
AT1G74100.1	AT1G74100.1	15	15	12	AT1G74100.1 | sulfotransferase 16 | Chr1:27864489-27865505 REVERSE LENGTH=338 | 201606	1	15	15	12	5	5	6	4	3	6	5	7	7	7	5	7	5	5	6	5	4	5	6	5	8	7	5	6	0	4	4	2	0	1	1	0	6	7	5	5	5	0	5	7
AT1G74210.1	AT1G74210.1	6	6	5	AT1G74210.1 | PLC-like phosphodiesterases superfamily protein | Chr1:27910396-27912785 FORWARD LENGTH=392 | 201606	1	6	6	5	5	4	4	4	4	5	4	4	4	4	4	4	5	4	5	5	5	5	5	5	5	5	5	5	2	5	5	5	0	0	0	0	4	4	4	4	4	0	4	4
AT1G74230.1	AT1G74230.1	3	3	3	AT1G74230.1 | glycine-rich RNA-binding protein 5 | Chr1:27915346-27916857 FORWARD LENGTH=289 | 201606	1	3	3	3	1	1	1	1	0	2	1	2	2	1	1	1	2	2	2	2	2	2	2	2	1	1	1	1	1	2	2	2	0	0	0	1	2	2	1	1	1	1	2	2
AT1G74260.1	AT1G74260.1	31	31	31	AT1G74260.1 | purine biosynthesis 4 | Chr1:27923005-27927764 REVERSE LENGTH=1407 | 201606	1	31	31	31	9	10	5	3	4	6	1	6	11	13	6	7	11	6	13	12	3	3	5	4	11	9	9	8	0	4	3	2	0	0	0	0	6	10	11	6	10	0	8	7
AT1G74310.1;AT1G74310.2;AT4G14670.1	AT1G74310.1;AT1G74310.2	29;26;3	27;24;2	26;23;2	AT1G74310.1 | heat shock protein 101 | Chr1:27936715-27939862 REVERSE LENGTH=911 | 201606;AT1G74310.2 | heat shock protein 101 | Chr1:27937101-27939862 REVERSE LENGTH=817 | 201606	3	29	27	26	0	0	0	0	1	1	1	1	1	1	1	0	0	0	0	0	0	0	0	0	0	0	0	0	0	1	1	1	0	0	0	0	17	19	21	17	19	1	15	16
AT1G74460.1	AT1G74460.1	1	1	1	AT1G74460.1 | GDSL-like Lipase/Acylhydrolase superfamily protein | Chr1:27988150-27989765 REVERSE LENGTH=366 | 201606	1	1	1	1	0	0	0	0	0	0	0	0	0	0	0	0	0	0	0	0	1	1	0	1	0	1	1	1	0	0	0	1	0	0	0	0	1	1	1	1	0	0	0	0
AT1G74470.1	AT1G74470.1	20	20	20	AT1G74470.1 | Pyridine nucleotide-disulfide oxidoreductase family protein | Chr1:27991248-27992845 FORWARD LENGTH=467 | 201606	1	20	20	20	13	13	10	9	8	9	8	11	8	11	8	6	12	7	15	14	4	4	5	4	11	13	11	12	0	5	5	4	0	0	0	0	11	12	10	8	12	1	9	10
AT1G74560.1;AT1G74560.3	AT1G74560.1;AT1G74560.3	8;8	8;8	4;4	AT1G74560.1 | NAP1-related protein 1 | Chr1:28017815-28019900 REVERSE LENGTH=256 | 201606;AT1G74560.3 | NAP1-related protein 1 | Chr1:28017763-28019900 REVERSE LENGTH=264 | 201606	2	8	8	4	5	5	5	5	3	6	4	4	5	5	4	4	6	6	6	6	4	4	5	4	6	6	6	5	2	4	5	4	0	2	1	2	6	4	6	5	4	0	5	5
AT1G74640.1	AT1G74640.1	4	4	4	AT1G74640.1 | alpha/beta-Hydrolases superfamily protein | Chr1:28032849-28034659 FORWARD LENGTH=370 | 201606	1	4	4	4	0	0	0	0	0	0	0	0	2	2	1	1	2	1	2	2	1	1	1	1	2	1	0	2	0	2	2	1	0	0	0	0	0	1	1	0	0	0	0	0
AT1G74790.1	AT1G74790.1	7	7	6	AT1G74790.1 | catalytics | Chr1:28098912-28101673 FORWARD LENGTH=695 | 201606	1	7	7	6	2	1	2	2	0	1	1	1	3	1	2	3	2	2	2	2	2	1	2	2	2	1	5	5	1	2	2	3	0	0	0	1	1	1	2	2	1	0	1	1
AT1G74850.1	AT1G74850.1	2	2	2	AT1G74850.1 | plastid transcriptionally active 2 | Chr1:28119237-28122314 REVERSE LENGTH=862 | 201606	1	2	2	2	0	1	0	0	0	0	0	0	0	0	0	0	0	0	0	0	0	0	0	0	0	0	0	0	0	0	0	0	0	0	0	0	0	0	1	0	0	0	0	0
AT1G74880.1	AT1G74880.1	3	3	3	AT1G74880.1 | NAD(P)H:plastoquinone dehydrogenase complex subunit O | Chr1:28130112-28131020 REVERSE LENGTH=158 | 201606	1	3	3	3	1	1	2	2	0	0	0	0	3	3	2	3	2	2	2	2	1	1	1	1	1	2	1	1	1	2	2	2	0	0	0	0	2	2	2	2	0	0	1	1
AT1G74910.3;AT1G74910.2;AT1G74910.1	AT1G74910.3;AT1G74910.2;AT1G74910.1	9;9;9	9;9;9	8;8;8	AT1G74910.3 | ADP-glucose pyrophosphorylase family protein | Chr1:28135852-28138456 REVERSE LENGTH=387 | 201606;AT1G74910.2 | ADP-glucose pyrophosphorylase family protein | Chr1:28135770-28138456 REVERSE LENGTH=415 | 201606;AT1G74910.1 | ADP-glucose pyroph	3	9	9	8	1	2	1	1	0	2	0	0	2	2	2	1	3	1	3	2	1	2	1	1	2	3	2	2	0	3	2	1	0	0	0	0	1	2	3	1	4	0	3	1
AT1G74920.1;AT1G74920.2	AT1G74920.1;AT1G74920.2	13;12	13;12	13;12	AT1G74920.1 | aldehyde dehydrogenase 10A8 | Chr1:28139175-28142573 REVERSE LENGTH=501 | 201606;AT1G74920.2 | aldehyde dehydrogenase 10A8 | Chr1:28139175-28142573 REVERSE LENGTH=496 | 201606	2	13	13	13	6	5	3	4	3	5	4	4	7	6	4	6	7	5	7	7	3	4	4	4	5	4	6	5	0	6	3	1	0	0	0	0	5	5	4	3	5	0	4	3
AT1G74960.3;AT1G74960.2;AT1G74960.1	AT1G74960.3;AT1G74960.2;AT1G74960.1	6;6;6	6;6;6	6;6;6	AT1G74960.3 | fatty acid biosynthesis 1 | Chr1:28152564-28155948 REVERSE LENGTH=541 | 201606;AT1G74960.2 | fatty acid biosynthesis 1 | Chr1:28152564-28155948 REVERSE LENGTH=541 | 201606;AT1G74960.1 | fatty acid biosynthesis 1 | Chr1:28152564-28155948 REVER	3	6	6	6	3	3	1	1	0	0	0	0	2	1	1	2	1	2	3	3	1	1	1	1	1	2	1	1	0	2	2	1	0	0	0	0	0	2	1	0	4	0	3	3
AT1G74970.1	AT1G74970.1	3	3	3	AT1G74970.1 | ribosomal protein S9 | Chr1:28157761-28159202 REVERSE LENGTH=208 | 201606	1	3	3	3	1	2	0	0	0	0	0	0	0	0	0	0	0	0	0	0	0	0	0	0	0	0	0	0	0	0	0	0	0	0	0	0	1	1	0	1	0	0	0	0
AT1G75040.1	AT1G75040.1	3	3	3	AT1G75040.1 | pathogenesis-related protein 5 | Chr1:28177754-28178731 FORWARD LENGTH=239 | 201606	1	3	3	3	1	0	0	1	0	2	0	2	0	0	3	3	1	1	1	1	2	2	2	2	2	0	3	3	0	2	2	3	0	0	0	0	0	0	0	0	0	0	0	0
AT1G75270.1	AT1G75270.1	15	15	15	AT1G75270.1 | dehydroascorbate reductase 2 | Chr1:28250255-28251237 REVERSE LENGTH=213 | 201606	1	15	15	15	8	7	8	8	4	8	4	8	9	9	8	9	10	9	9	9	9	10	10	10	10	11	10	10	2	9	8	9	0	1	0	2	9	10	10	7	7	0	7	7
AT1G75280.1;AT1G75300.1;AT1G75290.1;AT1G75290.2	AT1G75280.1	13;3;1;1	13;3;1;1	13;3;1;1	AT1G75280.1 | NmrA-like negative transcriptional regulator family protein | Chr1:28252030-28253355 FORWARD LENGTH=310 | 201606	4	13	13	13	7	5	6	5	5	8	5	8	6	7	6	5	9	8	9	9	8	9	8	8	7	6	7	7	2	9	9	11	0	2	2	3	8	8	7	7	7	2	6	6
AT1G75330.1	AT1G75330.1	6	6	6	AT1G75330.1 | ornithine carbamoyltransferase | Chr1:28266457-28268383 REVERSE LENGTH=375 | 201606	1	6	6	6	4	3	2	1	3	2	1	3	3	3	3	2	4	2	4	3	2	3	3	3	3	2	4	3	0	2	2	2	0	0	0	0	2	4	4	3	3	0	2	2
AT1G75350.1	AT1G75350.1	3	3	3	AT1G75350.1 | Ribosomal protein L31 | Chr1:28272163-28272687 FORWARD LENGTH=144 | 201606	1	3	3	3	2	2	2	2	2	1	2	2	1	2	2	2	1	1	1	1	1	0	1	1	1	2	1	1	0	0	0	0	0	0	0	0	3	3	2	3	0	0	0	0
AT1G75460.1	AT1G75460.1	1	1	1	AT1G75460.1 | ATP-dependent protease La (LON) domain protein | Chr1:28327986-28328822 FORWARD LENGTH=278 | 201606	1	1	1	1	1	0	0	0	0	0	0	0	0	0	0	0	0	0	1	0	0	0	0	0	1	1	0	1	0	0	0	0	0	0	0	0	0	0	1	1	1	0	1	0
AT1G75510.1	AT1G75510.1	1	1	1	AT1G75510.1 | Transcription initiation factor IIF%2C beta subunit | Chr1:28347254-28348629 REVERSE LENGTH=261 | 201606	1	1	1	1	0	0	0	0	0	0	1	0	0	0	1	1	0	0	0	0	0	0	0	0	0	0	1	0	0	0	0	0	0	0	0	0	0	0	0	0	0	0	0	0
AT1G75680.1	AT1G75680.1	3	3	3	AT1G75680.1 | glycosyl hydrolase 9B7 | Chr1:28417215-28419231 REVERSE LENGTH=525 | 201606	1	3	3	3	2	2	2	2	0	1	1	1	2	2	2	2	3	3	3	3	3	3	3	3	2	1	2	2	0	2	1	0	0	0	0	0	2	2	1	2	0	0	1	1
AT1G75690.1	AT1G75690.1	2	2	2	AT1G75690.1 | DnaJ/Hsp40 cysteine-rich domain superfamily protein | Chr1:28422273-28423170 REVERSE LENGTH=154 | 201606	1	2	2	2	1	1	2	2	1	2	0	1	2	2	2	2	2	2	2	1	2	2	2	2	1	2	2	2	0	1	2	2	0	0	0	1	1	1	1	1	1	0	0	1
AT1G75950.1;AT4G34470.1;AT4G34210.1;AT3G60010.1	AT1G75950.1	8;2;2;1	4;0;0;0	4;0;0;0	AT1G75950.1 | S phase kinase-associated protein 1 | Chr1:28516715-28517454 FORWARD LENGTH=160 | 201606	4	8	4	4	6	6	6	6	2	5	4	6	6	6	5	6	6	6	6	6	6	6	6	6	6	6	6	6	3	6	6	6	0	2	1	2	6	6	6	6	6	0	6	5
AT1G75990.1	AT1G75990.1	6	1	1	AT1G75990.1 | PAM domain (PCI/PINT associated module) protein | Chr1:28524623-28526718 REVERSE LENGTH=487 | 201606	1	6	1	1	1	3	0	0	0	0	0	0	0	0	1	1	0	0	0	0	0	0	0	0	1	0	1	1	0	0	0	0	0	0	0	0	0	0	1	0	1	0	0	1
AT1G76010.2;AT1G76010.1	AT1G76010.2;AT1G76010.1	7;7	7;7	7;7	AT1G76010.2 | Alba DNA/RNA-binding protein | Chr1:28528505-28530488 REVERSE LENGTH=350 | 201606;AT1G76010.1 | Alba DNA/RNA-binding protein | Chr1:28528505-28530488 REVERSE LENGTH=350 | 201606	2	7	7	7	1	2	2	1	1	2	2	2	3	3	3	3	2	2	2	3	2	2	2	2	2	2	3	1	1	1	2	2	0	1	1	1	2	2	1	2	1	0	1	1
AT1G76030.1;AT1G20260.1	AT1G76030.1;AT1G20260.1	25;24	25;24	4;3	AT1G76030.1 | ATPase%2C V1 complex%2C subunit B protein | Chr1:28534134-28536916 FORWARD LENGTH=486 | 201606;AT1G20260.1 | ATPase%2C V1 complex%2C subunit B protein | Chr1:7016971-7020290 FORWARD LENGTH=487 | 201606	2	25	25	4	10	11	9	10	7	14	5	13	14	14	14	14	16	13	16	15	14	14	14	12	15	16	18	17	5	13	11	12	0	8	2	7	13	16	15	13	14	5	14	15
AT1G76060.1	AT1G76060.1	1	1	1	AT1G76060.1 | LYR family of Fe/S cluster biogenesis protein | Chr1:28543367-28543840 REVERSE LENGTH=157 | 201606	1	1	1	1	0	0	0	0	0	0	0	0	0	0	0	0	0	0	0	0	0	0	0	0	0	0	0	0	0	0	0	0	0	0	0	0	0	0	0	0	0	0	0	0
AT1G76080.1	AT1G76080.1	11	11	11	AT1G76080.1 | chloroplastic drought-induced stress protein of 32 kD | Chr1:28548063-28549348 REVERSE LENGTH=302 | 201606	1	11	11	11	9	9	9	9	7	9	9	9	9	9	8	9	9	9	9	9	9	9	9	9	8	7	8	8	4	8	8	8	0	1	2	2	8	8	7	8	8	3	9	9
AT1G76100.1;AT1G76100.2	AT1G76100.1;AT1G76100.2	1;1	1;1	1;1	AT1G76100.1 | plastocyanin 1 | Chr1:28554217-28554732 REVERSE LENGTH=171 | 201606;AT1G76100.2 | plastocyanin 1 | Chr1:28554217-28554840 REVERSE LENGTH=207 | 201606	2	1	1	1	1	1	1	1	1	1	1	1	1	1	1	1	1	1	1	1	1	1	1	1	1	1	1	1	0	1	1	1	0	0	0	0	1	1	1	1	1	0	1	1
AT1G76140.2;AT1G76140.1	AT1G76140.2;AT1G76140.1	9;9	9;9	9;9	AT1G76140.2 | Prolyl oligopeptidase family protein | Chr1:28571187-28574852 FORWARD LENGTH=792 | 201606;AT1G76140.1 | Prolyl oligopeptidase family protein | Chr1:28571187-28574852 FORWARD LENGTH=795 | 201606	2	9	9	9	2	2	2	2	0	2	1	2	1	1	0	1	4	3	4	4	2	1	2	2	2	1	2	2	0	2	2	2	0	0	0	0	1	2	2	2	2	0	1	2
AT1G76150.1	AT1G76150.1	1	1	1	AT1G76150.1 | enoyl-CoA hydratase 2 | Chr1:28575236-28577637 REVERSE LENGTH=309 | 201606	1	1	1	1	0	0	0	0	0	0	0	0	0	0	0	0	1	1	1	0	0	0	0	0	1	1	1	0	0	1	1	0	0	0	0	0	0	0	0	0	1	0	1	1
AT1G76160.1;AT1G41830.1	AT1G76160.1	9;2	9;2	9;2	AT1G76160.1 | SKU5 similar 5 | Chr1:28578211-28581020 REVERSE LENGTH=541 | 201606	2	9	9	9	3	4	4	4	2	3	3	5	5	2	5	5	3	3	3	3	5	4	5	4	5	6	5	6	0	4	4	5	0	1	0	1	3	5	4	5	2	0	1	2
AT1G76180.2;AT1G76180.1	AT1G76180.2;AT1G76180.1	11;11	10;10	10;10	AT1G76180.2 | Dehydrin family protein | Chr1:28587013-28587657 REVERSE LENGTH=185 | 201606;AT1G76180.1 | Dehydrin family protein | Chr1:28587013-28587657 REVERSE LENGTH=185 | 201606	2	11	10	10	9	9	9	9	5	9	8	9	10	10	10	10	9	9	9	9	9	9	9	9	7	9	9	9	7	9	8	9	2	5	3	9	8	8	9	8	8	6	10	10
AT1G76260.1	AT1G76260.1	1	1	1	AT1G76260.1 | DWD (DDB1-binding WD40 protein) hypersensitive to ABA 2 | Chr1:28610363-28612998 FORWARD LENGTH=350 | 201606	1	1	1	1	0	0	0	0	0	0	0	0	0	0	0	0	0	0	0	0	0	0	0	0	0	0	0	0	0	0	0	0	0	0	0	0	0	0	0	0	0	0	0	0
AT1G76400.2;AT1G76400.1	AT1G76400.2;AT1G76400.1	2;2	2;2	2;2	AT1G76400.2 | Ribophorin I | Chr1:28658956-28661672 REVERSE LENGTH=560 | 201606;AT1G76400.1 | Ribophorin I | Chr1:28658713-28661672 REVERSE LENGTH=614 | 201606	2	2	2	2	0	0	0	0	0	0	0	0	0	0	0	0	0	0	0	0	0	0	0	0	0	0	0	0	0	0	0	0	0	0	0	0	0	0	0	0	0	0	0	0
AT1G76450.1	AT1G76450.1	7	7	7	AT1G76450.1 | Photosystem II reaction center PsbP family protein | Chr1:28684618-28686109 FORWARD LENGTH=247 | 201606	1	7	7	7	2	3	4	4	1	6	1	4	4	3	4	4	5	5	5	3	4	6	5	5	3	4	5	6	0	4	3	4	0	0	0	0	0	0	0	0	0	0	0	0
AT1G76550.1	AT1G76550.1	12	5	5	AT1G76550.1 | Phosphofructokinase family protein | Chr1:28722900-28726929 REVERSE LENGTH=617 | 201606	1	12	5	5	5	6	1	1	0	0	1	1	2	2	2	0	3	1	3	4	1	0	2	2	1	1	1	2	0	1	1	1	0	2	1	1	2	2	5	3	5	0	2	2
AT1G76560.1	AT1G76560.1	2	2	2	AT1G76560.1 | CP12 domain-containing protein 3 | Chr1:28728285-28728689 FORWARD LENGTH=134 | 201606	1	2	2	2	0	0	1	1	0	0	0	0	1	0	1	1	1	1	1	0	0	1	1	1	0	0	0	0	0	1	1	1	0	0	0	0	1	1	0	1	0	0	1	0
AT1G76650.3;AT1G76650.1;AT1G76650.2	AT1G76650.3;AT1G76650.1;AT1G76650.2	2;2;1	2;2;1	2;2;1	AT1G76650.3 | calmodulin-like 38 | Chr1:28766909-28767442 REVERSE LENGTH=177 | 201606;AT1G76650.1 | calmodulin-like 38 | Chr1:28766909-28767442 REVERSE LENGTH=177 | 201606;AT1G76650.2 | calmodulin-like 38 | Chr1:28766909-28767442 REVERSE LENGTH=167 | 20160	3	2	2	2	0	0	0	0	0	0	0	0	0	0	1	1	0	0	0	0	0	0	0	0	0	0	0	0	0	0	0	0	0	0	0	0	1	1	0	1	0	0	0	0
AT1G76680.1;AT1G76680.2;AT1G09400.2;AT1G18020.1;AT1G17990.1;AT1G09400.1	AT1G76680.1;AT1G76680.2	20;19;1;1;1;1	20;19;1;1;1;1	13;12;0;0;0;0	AT1G76680.1 | 12-oxophytodienoate reductase 1 | Chr1:28776982-28778271 FORWARD LENGTH=372 | 201606;AT1G76680.2 | 12-oxophytodienoate reductase 1 | Chr1:28776982-28778271 FORWARD LENGTH=397 | 201606	6	20	20	13	7	9	7	8	7	11	9	9	12	14	12	14	10	7	11	11	10	9	10	9	12	9	11	11	4	12	13	11	0	2	1	2	14	15	16	15	12	0	11	13
AT1G76690.1	AT1G76690.1	9	2	2	AT1G76690.1 | 12-oxophytodienoate reductase 2 | Chr1:28778976-28780355 FORWARD LENGTH=374 | 201606	1	9	2	2	4	4	4	4	2	4	4	4	6	7	7	7	5	4	5	5	5	5	5	5	7	6	6	6	3	6	6	6	0	2	1	2	7	7	6	7	6	0	5	6
AT1G76730.1	AT1G76730.1	2	2	2	AT1G76730.1 | NagB/RpiA/CoA transferase-like superfamily protein | Chr1:28803033-28804703 REVERSE LENGTH=354 | 201606	1	2	2	2	0	0	0	0	0	0	0	0	0	1	0	0	0	0	0	0	0	0	0	0	1	0	1	0	0	0	0	0	0	0	0	0	0	0	0	0	0	0	0	0
AT1G76760.1	AT1G76760.1	1	1	1	AT1G76760.1 | thioredoxin Y1 | Chr1:28811873-28812948 REVERSE LENGTH=172 | 201606	1	1	1	1	0	0	0	0	0	0	1	1	1	0	1	1	1	1	0	1	1	1	1	1	0	0	1	1	0	0	1	0	0	0	0	0	0	0	1	0	0	0	0	0
AT1G76790.1	AT1G76790.1	1	1	1	AT1G76790.1 | O-methyltransferase family protein | Chr1:28822355-28823630 REVERSE LENGTH=367 | 201606	1	1	1	1	0	0	0	0	0	0	0	0	0	0	0	0	0	0	0	0	0	0	0	0	0	0	0	0	0	0	0	0	0	0	0	0	0	0	0	0	1	0	1	1
AT1G76810.1;AT1G76820.1;AT1G76720.1;AT1G76720.2	AT1G76810.1	13;4;3;3	13;4;3;3	12;4;3;3	AT1G76810.1 | eukaryotic translation initiation factor 2 (eIF-2) family protein | Chr1:28831366-28836310 REVERSE LENGTH=1294 | 201606	4	13	13	12	3	5	0	1	0	0	0	0	1	2	1	1	1	0	1	3	0	0	0	1	1	0	1	0	0	0	0	0	0	0	0	0	1	2	3	1	3	0	1	1
AT1G76860.1	AT1G76860.1	4	4	2	AT1G76860.1 | Small nuclear ribonucleoprotein family protein | Chr1:28854594-28855637 REVERSE LENGTH=98 | 201606	1	4	4	2	2	2	2	0	1	2	0	2	2	2	1	2	3	2	3	3	2	2	2	2	3	3	2	2	1	3	3	3	0	0	0	0	3	3	3	2	2	0	2	2
AT1G76880.1;AT1G76890.2	AT1G76880.1;AT1G76890.2	2;1	2;1	2;1	AT1G76880.1 | Duplicated homeodomain-like superfamily protein | Chr1:28865594-28867931 FORWARD LENGTH=603 | 201606;AT1G76890.2 | Duplicated homeodomain-like superfamily protein | Chr1:28873211-28875203 REVERSE LENGTH=575 | 201606	2	2	2	2	0	0	0	0	0	0	0	0	0	0	0	0	0	0	0	0	0	0	0	0	0	0	0	0	0	0	0	0	0	0	0	0	1	1	1	1	0	0	0	0
AT1G76970.5;AT1G76970.7;AT1G76970.4;AT1G76970.6;AT1G76970.3;AT1G76970.2;AT1G76970.1	AT1G76970.5;AT1G76970.7;AT1G76970.4;AT1G76970.6;AT1G76970.3;AT1G76970.2;AT1G76970.1	1;1;1;1;1;1;1	1;1;1;1;1;1;1	1;1;1;1;1;1;1	AT1G76970.5 | Target of Myb protein 1 | Chr1:28922841-28924421 REVERSE LENGTH=358 | 201606;AT1G76970.7 | Target of Myb protein 1 | Chr1:28922841-28924681 REVERSE LENGTH=420 | 201606;AT1G76970.4 | Target of Myb protein 1 | Chr1:28922841-28924681 REVERSE LEN	7	1	1	1	0	0	0	0	0	0	0	0	0	0	0	0	0	0	0	0	0	0	0	0	1	0	0	1	0	0	0	0	0	0	0	0	0	0	0	0	0	0	0	0
AT1G77060.1	AT1G77060.1	6	4	4	AT1G77060.1 | Phosphoenolpyruvate carboxylase family protein | Chr1:28951804-28953449 REVERSE LENGTH=339 | 201606	1	6	4	4	4	3	4	3	2	3	2	3	4	5	2	3	2	2	3	3	3	3	3	3	3	2	3	3	1	3	2	3	0	0	0	0	1	1	2	1	2	0	2	2
AT1G77090.1	AT1G77090.1	5	5	5	AT1G77090.1 | thylakoid lumenal protein (Mog1/PsbP/DUF1795-like photosystem II reaction center PsbP family protein) | Chr1:28960576-28961875 REVERSE LENGTH=260 | 201606	1	5	5	5	3	2	3	4	1	4	3	3	3	4	4	4	3	4	3	3	3	3	4	3	3	4	3	4	2	3	4	4	0	2	0	3	2	2	2	3	2	0	2	2
AT1G77120.1	AT1G77120.1	16	16	16	AT1G77120.1 | alcohol dehydrogenase 1 | Chr1:28975509-28977216 FORWARD LENGTH=379 | 201606	1	16	16	16	11	6	3	3	3	4	3	4	6	6	3	3	12	9	12	11	9	10	11	10	7	6	7	7	3	9	8	10	0	2	2	2	0	1	2	0	2	1	1	2
AT1G77122.1	AT1G77122.1	5	5	5	AT1G77122.1 | Uncharacterized protein family UPF0090 | Chr1:28977427-28978674 REVERSE LENGTH=323 | 201606	1	5	5	5	1	0	0	0	0	0	0	0	0	0	0	0	1	0	1	1	0	0	0	0	0	0	0	0	0	1	0	0	0	0	0	0	0	1	2	0	1	0	1	1
AT1G77230.1	AT1G77230.1	1	1	1	AT1G77230.1 | Tetratricopeptide repeat (TPR)-like superfamily protein | Chr1:29016129-29017873 FORWARD LENGTH=218 | 201606	1	1	1	1	1	1	1	1	0	0	0	0	1	1	1	1	1	1	1	1	1	1	1	1	0	0	0	0	0	1	1	1	0	0	0	0	1	1	1	1	1	0	1	1
AT1G77330.1	AT1G77330.1	7	7	7	AT1G77330.1 | 2-oxoglutarate (2OG) and Fe(II)-dependent oxygenase superfamily protein | Chr1:29063215-29064447 REVERSE LENGTH=307 | 201606	1	7	7	7	2	2	3	3	2	5	3	5	4	4	5	4	4	5	5	5	4	4	4	4	4	2	5	4	0	2	1	4	0	1	0	1	5	5	4	5	5	0	5	5
AT1G77440.2;AT1G77440.1	AT1G77440.2;AT1G77440.1	3;3	1;1	1;1	AT1G77440.2 | 20S proteasome beta subunit C2 | Chr1:29096020-29098105 FORWARD LENGTH=204 | 201606;AT1G77440.1 | 20S proteasome beta subunit C2 | Chr1:29096334-29098105 FORWARD LENGTH=204 | 201606	2	3	1	1	0	0	0	0	0	1	0	0	1	1	1	0	2	1	2	1	0	0	0	0	1	1	1	1	0	1	1	0	0	0	0	0	0	2	2	0	1	0	1	0
AT1G77460.4;AT1G77460.3;AT1G77460.2;AT1G77460.1	AT1G77460.4;AT1G77460.3;AT1G77460.2;AT1G77460.1	2;2;2;2	2;2;2;2	2;2;2;2	AT1G77460.4 | CELLULOSE SYNTHASE INTERACTIVE 3 | Chr1:29104378-29111580 FORWARD LENGTH=2136 | 201606;AT1G77460.3 | CELLULOSE SYNTHASE INTERACTIVE 3 | Chr1:29104378-29111580 FORWARD LENGTH=2136 | 201606;AT1G77460.2 | CELLULOSE SYNTHASE INTERACTIVE 3 | Chr1:	4	2	2	2	1	1	1	1	0	1	0	1	1	1	1	1	1	1	1	1	1	1	1	1	1	1	1	1	0	1	1	1	0	0	0	0	1	1	0	1	1	1	1	1
AT1G77480.1;AT1G77480.2	AT1G77480.1;AT1G77480.2	3;2	3;2	3;2	AT1G77480.1 | Eukaryotic aspartyl protease family protein | Chr1:29114705-29117150 REVERSE LENGTH=466 | 201606;AT1G77480.2 | Eukaryotic aspartyl protease family protein | Chr1:29114946-29117150 REVERSE LENGTH=432 | 201606	2	3	3	3	0	0	0	0	0	0	0	0	0	0	0	0	0	0	0	0	0	0	0	0	1	0	1	0	0	1	1	1	0	0	0	0	1	1	2	1	0	0	0	0
AT1G77490.2;AT1G77490.1	AT1G77490.2;AT1G77490.1	10;10	6;6	6;6	AT1G77490.2 | thylakoidal ascorbate peroxidase | Chr1:29117688-29120649 FORWARD LENGTH=421 | 201606;AT1G77490.1 | thylakoidal ascorbate peroxidase | Chr1:29117688-29120046 FORWARD LENGTH=426 | 201606	2	10	6	6	9	8	7	8	3	5	2	4	7	7	6	6	5	5	5	5	6	6	6	5	6	6	4	6	1	5	7	7	0	1	0	1	6	8	6	8	6	1	5	6
AT1G77510.1	AT1G77510.1	25	22	21	AT1G77510.1 | PDI-like 1-2 | Chr1:29126742-29129433 FORWARD LENGTH=508 | 201606	1	25	22	21	18	16	18	19	13	20	12	20	19	20	20	19	19	19	20	20	18	18	19	18	17	17	19	19	4	17	18	19	2	8	6	11	20	18	18	19	18	6	18	16
AT1G77540.1	AT1G77540.1	1	1	1	AT1G77540.1 | Acyl-CoA N-acyltransferases (NAT) superfamily protein | Chr1:29137762-29138182 REVERSE LENGTH=114 | 201606	1	1	1	1	0	0	0	0	0	1	1	1	0	1	1	1	0	0	0	0	0	0	0	0	1	0	1	1	0	1	0	0	0	0	0	0	1	1	1	1	1	0	1	1
AT1G77550.1	AT1G77550.1	2	2	2	AT1G77550.1 | tubulin-tyrosine ligase | Chr1:29138490-29142965 REVERSE LENGTH=855 | 201606	1	2	2	2	0	0	0	0	0	0	0	0	0	0	0	0	0	0	0	0	0	0	0	0	0	0	0	0	0	0	0	0	0	0	0	0	0	0	0	0	1	0	0	0
AT1G77590.2;AT1G77590.1	AT1G77590.2;AT1G77590.1	5;5	5;5	5;5	AT1G77590.2 | long chain acyl-CoA synthetase 9 | Chr1:29148501-29151234 REVERSE LENGTH=545 | 201606;AT1G77590.1 | long chain acyl-CoA synthetase 9 | Chr1:29148501-29151776 REVERSE LENGTH=691 | 201606	2	5	5	5	0	2	1	0	0	0	0	0	0	1	0	0	0	0	0	0	0	0	0	0	0	0	0	0	0	0	0	0	0	0	0	0	0	0	1	0	1	0	0	0
AT1G77630.1	AT1G77630.1	3	2	2	AT1G77630.1 | Peptidoglycan-binding LysM domain-containing protein | Chr1:29173726-29175387 FORWARD LENGTH=423 | 201606	1	3	2	2	0	0	2	2	0	1	1	1	1	0	3	2	0	2	0	0	2	2	2	2	3	1	2	2	0	1	2	2	0	0	0	0	1	0	0	1	0	0	0	0
AT1G77670.1	AT1G77670.1	3	3	3	AT1G77670.1 | Pyridoxal phosphate (PLP)-dependent transferases superfamily protein | Chr1:29189043-29190901 REVERSE LENGTH=440 | 201606	1	3	3	3	1	1	1	1	0	0	0	0	0	1	1	0	1	0	1	1	0	0	0	0	1	1	0	1	0	1	1	1	0	0	0	0	1	1	1	1	1	0	1	1
AT1G77710.1	AT1G77710.1	3	3	3	AT1G77710.1 | ubiquitin-fold modifier | Chr1:29206750-29207895 FORWARD LENGTH=93 | 201606	1	3	3	3	1	1	2	2	2	3	2	3	2	2	2	2	2	2	2	2	3	3	3	3	3	3	3	3	1	3	2	3	0	1	0	1	2	2	2	2	2	0	2	2
AT1G77760.1	AT1G77760.1	7	6	6	AT1G77760.1 | nitrate reductase 1 | Chr1:29236005-29239367 REVERSE LENGTH=917 | 201606	1	7	6	6	2	4	3	1	0	0	0	0	2	2	0	1	0	0	1	1	0	0	0	0	1	1	1	1	0	0	0	0	0	0	0	0	2	2	2	2	4	0	3	2
AT1G77940.1	AT1G77940.1	4	1	1	AT1G77940.1 | Ribosomal protein L7Ae/L30e/S12e/Gadd45 family protein | Chr1:29304116-29305288 REVERSE LENGTH=112 | 201606	1	4	1	1	2	1	1	2	2	3	1	3	2	2	3	3	1	1	2	2	1	1	1	1	1	0	3	3	0	1	1	1	0	0	0	0	2	3	2	3	2	0	1	2
AT1G78010.1	AT1G78010.1	4	4	4	AT1G78010.1 | tRNA modification GTPase | Chr1:29333535-29336297 FORWARD LENGTH=560 | 201606	1	4	4	4	0	0	0	0	0	0	0	0	1	0	0	0	1	1	1	1	0	0	0	0	0	0	0	0	0	0	0	0	0	0	0	0	0	0	0	0	0	0	0	0
AT1G78040.3;AT1G78040.2;AT1G78040.1	AT1G78040.3;AT1G78040.2;AT1G78040.1	3;3;3	3;3;3	3;3;3	AT1G78040.3 | Pollen Ole e 1 allergen and extensin family protein | Chr1:29345993-29346840 FORWARD LENGTH=171 | 201606;AT1G78040.2 | Pollen Ole e 1 allergen and extensin family protein | Chr1:29345993-29346840 FORWARD LENGTH=171 | 201606;AT1G78040.1 | Poll	3	3	3	3	1	1	1	1	0	1	1	1	1	1	1	1	1	1	1	1	1	1	1	1	1	1	1	1	0	1	1	1	0	0	0	0	2	1	1	1	1	0	1	1
AT1G78060.1	AT1G78060.1	6	6	6	AT1G78060.1 | Glycosyl hydrolase family protein | Chr1:29349796-29352868 REVERSE LENGTH=767 | 201606	1	6	6	6	2	1	3	3	0	2	1	3	3	2	3	2	3	2	2	2	3	2	3	2	4	4	4	4	0	2	2	2	0	0	0	0	3	2	1	3	2	0	2	2
AT1G78150.2;AT1G78150.1;AT1G78150.3	AT1G78150.2;AT1G78150.1;AT1G78150.3	11;11;11	11;11;11	10;10;10	AT1G78150.2 | N-lysine methyltransferase | Chr1:29404996-29406341 FORWARD LENGTH=274 | 201606;AT1G78150.1 | N-lysine methyltransferase | Chr1:29404996-29406341 FORWARD LENGTH=274 | 201606;AT1G78150.3 | N-lysine methyltransferase | Chr1:29404996-29406341 FO	3	11	11	10	4	5	7	8	2	7	2	6	5	5	8	8	7	7	5	7	5	5	4	5	6	5	7	7	2	4	5	4	0	1	1	3	5	5	5	6	5	0	5	6
AT1G78190.1	AT1G78190.1	2	1	1	AT1G78190.1 | Trm112p-like protein | Chr1:29418620-29418994 REVERSE LENGTH=124 | 201606	1	2	1	1	1	1	1	1	1	1	1	1	1	1	1	1	1	1	1	1	1	1	1	1	1	1	1	1	0	1	1	1	0	0	0	0	1	1	1	1	2	0	1	2
AT1G78300.1	AT1G78300.1	15	9	9	AT1G78300.1 | general regulatory factor 2 | Chr1:29461883-29463052 FORWARD LENGTH=259 | 201606	1	15	9	9	12	12	10	5	7	9	8	9	9	12	10	10	11	7	11	12	9	10	10	10	11	10	10	11	4	11	9	10	2	2	2	3	10	12	10	10	11	5	11	11
AT1G78370.1;AT2G29440.1	AT1G78370.1	17;1	14;1	12;0	AT1G78370.1 | glutathione S-transferase TAU 20 | Chr1:29484428-29485204 REVERSE LENGTH=217 | 201606	2	17	14	12	10	11	11	10	6	10	10	10	9	10	10	10	13	12	13	13	11	11	11	11	12	11	12	12	7	10	10	11	0	5	2	6	12	10	11	8	12	2	12	11
AT1G78380.1;AT1G78320.2;AT1G78320.1	AT1G78380.1	18;1;1	18;1;1	12;1;1	AT1G78380.1 | glutathione S-transferase TAU 19 | Chr1:29486659-29487819 REVERSE LENGTH=219 | 201606	3	18	18	12	10	11	9	9	4	9	8	9	11	10	11	11	9	9	9	9	9	9	9	9	12	11	11	11	4	12	10	11	1	3	2	4	13	13	16	12	13	5	12	12
AT1G78570.1	AT1G78570.1	20	20	11	AT1G78570.1 | rhamnose biosynthesis 1 | Chr1:29550110-29552207 FORWARD LENGTH=669 | 201606	1	20	20	11	5	7	3	5	3	7	5	7	5	8	5	8	6	4	9	7	3	5	4	5	5	6	7	6	2	4	3	4	0	1	0	1	7	7	9	4	8	0	8	7
AT1G78630.1	AT1G78630.1	5	5	5	AT1G78630.1 | Ribosomal protein L13 family protein | Chr1:29575997-29577406 FORWARD LENGTH=241 | 201606	1	5	5	5	0	2	2	2	0	3	2	3	2	1	3	3	2	2	2	2	2	2	1	2	0	1	2	2	0	1	2	2	0	0	0	0	3	3	2	3	1	0	1	0
AT1G78670.1	AT1G78670.1	1	1	1	AT1G78670.1 | gamma-glutamyl hydrolase 3 | Chr1:29591053-29593319 FORWARD LENGTH=352 | 201606	1	1	1	1	1	1	1	1	1	1	0	1	1	1	1	1	1	1	1	1	1	1	1	1	1	1	1	1	0	1	1	1	0	0	0	0	1	1	1	1	1	0	1	1
AT1G78680.2;AT1G78680.1	AT1G78680.2;AT1G78680.1	2;2	2;2	2;2	AT1G78680.2 | gamma-glutamyl hydrolase 2 | Chr1:29593933-29595968 FORWARD LENGTH=333 | 201606;AT1G78680.1 | gamma-glutamyl hydrolase 2 | Chr1:29593933-29596037 FORWARD LENGTH=347 | 201606	2	2	2	2	2	2	2	2	1	1	1	1	2	2	2	2	1	1	1	1	2	2	2	2	1	1	1	1	0	2	2	2	0	0	0	0	1	1	1	1	1	0	1	1
AT1G78820.1	AT1G78820.1	13	8	8	AT1G78820.1 | D-mannose binding lectin protein with Apple-like carbohydrate-binding domain-containing protein | Chr1:29634401-29635768 REVERSE LENGTH=455 | 201606	1	13	8	8	6	6	8	8	3	8	4	8	8	8	10	7	8	8	8	7	6	8	8	8	9	8	9	9	2	9	7	8	0	1	0	1	11	10	8	9	7	1	6	6
AT1G78830.1	AT1G78830.1	16	16	11	AT1G78830.1 | Curculin-like (mannose-binding) lectin family protein | Chr1:29637141-29638508 REVERSE LENGTH=455 | 201606	1	16	16	11	11	10	12	12	6	11	6	12	12	12	13	12	12	12	12	11	10	12	12	12	11	11	13	12	5	13	13	14	0	5	2	5	13	12	13	12	11	3	11	11
AT1G78850.1	AT1G78850.1	20	20	11	AT1G78850.1 | D-mannose binding lectin protein with Apple-like carbohydrate-binding domain-containing protein | Chr1:29642072-29643397 REVERSE LENGTH=441 | 201606	1	20	20	11	12	13	10	12	5	9	5	9	11	11	11	11	9	9	11	11	10	9	10	10	11	10	11	11	7	14	10	11	0	6	3	6	14	14	16	14	13	3	13	13
AT1G78860.1	AT1G78860.1	10	1	1	AT1G78860.1 | D-mannose binding lectin protein with Apple-like carbohydrate-binding domain-containing protein | Chr1:29646168-29647499 REVERSE LENGTH=443 | 201606	1	10	1	1	7	7	6	7	4	6	4	6	8	8	8	8	6	6	6	6	7	6	7	7	7	7	8	9	3	8	7	7	0	2	1	2	7	7	8	8	8	2	8	8
AT1G78870.2;AT1G78870.3;AT1G78870.4;AT1G16890.3;AT1G16890.1;AT1G78870.1	AT1G78870.2;AT1G78870.3;AT1G78870.4;AT1G16890.3;AT1G16890.1;AT1G78870.1	9;7;7;7;6;6	9;7;7;7;6;6	2;1;1;0;0;1	AT1G78870.2 | ubiquitin-conjugating enzyme 35 | Chr1:29650589-29652203 FORWARD LENGTH=153 | 201606;AT1G78870.3 | ubiquitin-conjugating enzyme 35 | Chr1:29650589-29651858 FORWARD LENGTH=112 | 201606;AT1G78870.4 | ubiquitin-conjugating enzyme 35 | Chr1:29650	6	9	9	2	4	4	3	4	1	4	3	3	4	4	3	4	4	4	4	4	4	3	4	3	3	2	3	4	0	3	3	2	0	0	0	0	4	5	5	5	5	0	5	5
AT1G78900.2;AT1G78900.1	AT1G78900.2;AT1G78900.1	39;39	39;39	39;39	AT1G78900.2 | vacuolar ATP synthase subunit A | Chr1:29660463-29664575 FORWARD LENGTH=623 | 201606;AT1G78900.1 | vacuolar ATP synthase subunit A | Chr1:29660463-29664575 FORWARD LENGTH=623 | 201606	2	39	39	39	25	25	22	22	14	21	11	19	23	23	24	24	22	18	22	22	20	20	21	19	22	23	24	24	13	25	20	24	0	9	5	11	23	24	23	21	29	8	26	26
AT1G78915.1;AT1G78915.2;AT1G78915.3	AT1G78915.1;AT1G78915.2;AT1G78915.3	5;5;5	5;5;5	5;5;5	AT1G78915.1 | Tetratricopeptide repeat (TPR)-like superfamily protein | Chr1:29667729-29671081 REVERSE LENGTH=385 | 201606;AT1G78915.2 | Tetratricopeptide repeat (TPR)-like superfamily protein | Chr1:29667729-29671081 REVERSE LENGTH=402 | 201606;AT1G78915.	3	5	5	5	1	1	1	0	1	2	2	2	1	1	1	0	1	1	1	1	0	0	1	0	2	3	2	4	0	1	1	1	0	0	0	0	2	2	1	1	1	0	1	0
AT1G79010.1	AT1G79010.1	9	9	2	AT1G79010.1 | Alpha-helical ferredoxin | Chr1:29725138-29726933 REVERSE LENGTH=222 | 201606	1	9	9	2	4	4	4	4	3	6	3	6	5	4	4	4	5	5	5	5	5	4	6	7	6	5	6	5	2	4	5	5	0	0	0	0	4	5	5	5	4	0	4	4
AT1G79040.1	AT1G79040.1	2	2	2	AT1G79040.1 | photosystem II subunit R | Chr1:29736085-29736781 FORWARD LENGTH=140 | 201606	1	2	2	2	1	1	1	1	0	1	0	1	1	1	1	1	1	1	1	1	1	1	1	1	1	1	1	1	0	2	2	2	0	0	0	0	1	1	1	1	1	0	1	1
AT1G79050.2;AT1G79050.1	AT1G79050.2;AT1G79050.1	2;2	2;2	2;2	AT1G79050.2 | recA DNA recombination family protein | Chr1:29737364-29740140 REVERSE LENGTH=343 | 201606;AT1G79050.1 | recA DNA recombination family protein | Chr1:29737084-29740140 REVERSE LENGTH=439 | 201606	2	2	2	2	0	0	0	0	0	0	0	0	0	0	0	0	0	0	0	0	0	0	0	0	0	0	0	0	0	0	0	0	0	0	0	0	0	0	0	0	0	0	0	0
AT1G79070.2;AT1G79070.1	AT1G79070.2;AT1G79070.1	1;1	1;1	1;1	AT1G79070.2 | SNARE-associated protein-like protein | Chr1:29745018-29745807 REVERSE LENGTH=138 | 201606;AT1G79070.1 | SNARE-associated protein-like protein | Chr1:29745018-29745807 REVERSE LENGTH=138 | 201606	2	1	1	1	0	0	0	0	0	0	0	0	0	0	0	0	0	0	0	0	0	0	0	0	0	0	0	0	0	0	0	0	0	0	0	0	0	0	0	0	0	0	0	0
AT1G79210.3;AT1G79210.2;AT1G79210.1	AT1G79210.3;AT1G79210.2;AT1G79210.1	15;15;15	15;15;15	1;1;1	AT1G79210.3 | N-terminal nucleophile aminohydrolases (Ntn hydrolases) superfamily protein | Chr1:29796286-29798240 REVERSE LENGTH=235 | 201606;AT1G79210.2 | N-terminal nucleophile aminohydrolases (Ntn hydrolases) superfamily protein | Chr1:29796286-2979824	3	15	15	1	6	7	8	8	7	8	3	8	11	10	11	9	9	9	8	10	8	9	9	8	10	11	11	11	0	10	9	9	0	0	1	0	9	9	9	9	11	2	10	10
AT1G79230.3;AT1G79230.1;AT1G79230.2	AT1G79230.3;AT1G79230.1;AT1G79230.2	15;15;8	15;15;8	15;15;8	AT1G79230.3 | mercaptopyruvate sulfurtransferase 1 | Chr1:29801358-29803679 FORWARD LENGTH=322 | 201606;AT1G79230.1 | mercaptopyruvate sulfurtransferase 1 | Chr1:29800824-29803679 FORWARD LENGTH=379 | 201606;AT1G79230.2 | mercaptopyruvate sulfurtransferase	3	15	15	15	6	7	9	8	4	8	3	7	7	9	9	9	11	10	11	10	9	10	10	9	11	10	10	10	2	8	8	8	0	2	1	2	8	10	10	7	6	0	7	6
AT1G79260.1;AT1G79260.2	AT1G79260.1;AT1G79260.2	3;3	3;3	3;3	AT1G79260.1 | nitrobindin heme-binding domain protein | Chr1:29813282-29814066 FORWARD LENGTH=166 | 201606;AT1G79260.2 | nitrobindin heme-binding domain protein | Chr1:29813240-29814066 FORWARD LENGTH=180 | 201606	2	3	3	3	2	1	2	3	0	2	1	2	1	1	1	1	2	3	2	2	3	2	1	2	0	2	2	2	0	1	1	1	0	0	0	0	3	2	1	3	1	0	1	1
AT1G79270.4;AT1G79270.3;AT1G79270.2;AT1G79270.1	AT1G79270.4;AT1G79270.3;AT1G79270.2;AT1G79270.1	1;1;1;1	1;1;1;1	1;1;1;1	AT1G79270.4 | evolutionarily conserved C-terminal region 8 | Chr1:29816618-29818811 FORWARD LENGTH=513 | 201606;AT1G79270.3 | evolutionarily conserved C-terminal region 8 | Chr1:29816618-29818811 FORWARD LENGTH=513 | 201606;AT1G79270.2 | evolutionarily con	4	1	1	1	0	0	0	0	0	0	0	0	0	0	0	0	0	0	0	0	0	0	0	0	0	0	0	0	0	0	0	0	0	0	0	0	0	0	0	0	1	0	1	0
AT1G79280.1;AT1G79280.3;AT1G79280.2	AT1G79280.1;AT1G79280.3;AT1G79280.2	14;14;14	14;14;14	14;14;14	AT1G79280.1 | nuclear pore anchor | Chr1:29819176-29832809 REVERSE LENGTH=2093 | 201606;AT1G79280.3 | nuclear pore anchor | Chr1:29819176-29832809 REVERSE LENGTH=2094 | 201606;AT1G79280.2 | nuclear pore anchor | Chr1:29819176-29832809 REVERSE LENGTH=2115 |	3	14	14	14	0	0	0	0	0	1	1	1	2	5	1	1	4	1	6	6	0	0	2	1	2	0	0	1	0	1	1	1	0	0	0	0	2	4	4	1	2	0	2	0
AT1G79340.1	AT1G79340.1	19	19	15	AT1G79340.1 | metacaspase 4 | Chr1:29842849-29844368 FORWARD LENGTH=418 | 201606	1	19	19	15	11	9	12	12	3	10	6	11	9	9	9	10	10	12	11	11	9	9	9	9	10	9	11	11	1	10	8	10	0	0	0	2	8	9	7	9	9	0	9	9
AT1G79440.1	AT1G79440.1	20	20	20	AT1G79440.1 | aldehyde dehydrogenase 5F1 | Chr1:29882525-29887275 REVERSE LENGTH=528 | 201606	1	20	20	20	5	5	5	4	5	6	6	5	6	8	5	4	10	7	11	11	4	4	6	5	6	7	6	8	4	7	8	7	0	1	0	1	7	7	7	4	8	0	7	6
AT1G79470.1	AT1G79470.1	7	5	5	AT1G79470.1 | Aldolase-type TIM barrel family protein | Chr1:29894772-29896661 REVERSE LENGTH=503 | 201606	1	7	5	5	2	2	2	2	1	2	2	2	2	2	2	2	2	3	3	3	1	1	1	1	3	2	3	3	0	1	1	1	0	0	0	0	1	1	1	1	3	0	4	4
AT1G79500.4;AT1G79500.3;AT1G79500.2;AT1G79500.1	AT1G79500.4;AT1G79500.3;AT1G79500.2;AT1G79500.1	8;8;8;8	8;8;8;8	3;3;3;3	AT1G79500.4 | Aldolase-type TIM barrel family protein | Chr1:29903604-29905989 FORWARD LENGTH=290 | 201606;AT1G79500.3 | Aldolase-type TIM barrel family protein | Chr1:29903604-29905989 FORWARD LENGTH=290 | 201606;AT1G79500.2 | Aldolase-type TIM barrel fam	4	8	8	3	4	3	3	2	1	3	2	3	3	3	2	3	5	4	5	4	3	3	4	4	6	4	6	6	0	3	4	3	0	0	0	0	3	3	4	2	4	0	4	4
AT1G79530.1	AT1G79530.1	15	13	6	AT1G79530.1 | glyceraldehyde-3-phosphate dehydrogenase of plastid 1 | Chr1:29916232-29919088 REVERSE LENGTH=422 | 201606	1	15	13	6	9	8	7	6	3	6	5	7	6	6	6	6	8	7	9	7	7	6	7	7	7	6	6	6	2	6	4	4	1	2	2	2	6	6	6	6	7	0	5	5
AT1G79550.2;AT1G79550.1	AT1G79550.2;AT1G79550.1	29;29	25;25	23;23	AT1G79550.2 | phosphoglycerate kinase | Chr1:29924347-29926295 REVERSE LENGTH=401 | 201606;AT1G79550.1 | phosphoglycerate kinase | Chr1:29924347-29926295 REVERSE LENGTH=401 | 201606	2	29	25	23	19	19	19	20	14	22	13	22	22	22	22	22	23	21	23	23	18	19	20	19	22	21	21	21	9	19	15	16	1	8	5	9	20	21	23	16	25	11	25	23
AT1G79600.1	AT1G79600.1	1	1	1	AT1G79600.1 | Protein kinase superfamily protein | Chr1:29950105-29952516 REVERSE LENGTH=711 | 201606	1	1	1	1	1	1	0	0	0	0	0	0	0	0	0	0	0	0	0	0	0	0	0	0	0	0	0	0	0	0	0	0	0	0	0	0	0	0	0	0	0	0	0	0
AT1G79650.2;AT1G79650.1;AT1G79650.4;AT1G79650.3	AT1G79650.2;AT1G79650.1;AT1G79650.4;AT1G79650.3	4;4;4;3	3;3;3;2	3;3;3;2	AT1G79650.2 | Rad23 UV excision repair protein family | Chr1:29972406-29975132 REVERSE LENGTH=365 | 201606;AT1G79650.1 | Rad23 UV excision repair protein family | Chr1:29972406-29975132 REVERSE LENGTH=371 | 201606;AT1G79650.4 | Rad23 UV excision repair pro	4	4	3	3	1	1	1	1	1	2	2	2	2	1	2	2	2	2	2	3	2	2	1	2	2	1	3	3	0	1	1	1	0	0	0	1	1	0	1	1	2	0	2	2
AT1G79690.2;AT1G79690.1	AT1G79690.2;AT1G79690.1	17;17	17;17	17;17	AT1G79690.2 | nudix hydrolase homolog 3 | Chr1:29985360-29990171 FORWARD LENGTH=772 | 201606;AT1G79690.1 | nudix hydrolase homolog 3 | Chr1:29985360-29990171 FORWARD LENGTH=772 | 201606	2	17	17	17	2	4	2	2	2	2	1	2	4	4	4	2	6	6	7	6	5	3	6	6	5	5	5	5	3	8	9	9	0	1	1	1	2	2	4	2	4	0	4	4
AT1G79720.1	AT1G79720.1	8	8	8	AT1G79720.1 | Eukaryotic aspartyl protease family protein | Chr1:29997259-29998951 REVERSE LENGTH=484 | 201606	1	8	8	8	2	1	2	3	1	3	1	2	5	3	6	6	2	2	3	2	5	4	4	5	2	6	5	5	0	1	2	3	0	0	0	0	2	2	2	2	0	0	1	1
AT1G79750.1	AT1G79750.1	7	6	6	AT1G79750.1 | NADP-malic enzyme 4 | Chr1:30007655-30011179 REVERSE LENGTH=646 | 201606	1	7	6	6	2	2	2	2	1	1	1	2	2	2	2	1	6	1	7	5	1	1	1	1	2	2	1	3	0	1	1	1	0	0	0	0	1	2	3	1	3	0	1	3
AT1G79830.3;AT1G79830.2;AT1G79830.1;AT1G79830.5;AT1G79830.4	AT1G79830.3;AT1G79830.2;AT1G79830.1;AT1G79830.5;AT1G79830.4	15;15;15;15;15	15;15;15;15;15	15;15;15;15;15	AT1G79830.3 | golgin Putative 5 | Chr1:30028110-30033508 REVERSE LENGTH=956 | 201606;AT1G79830.2 | golgin Putative 5 | Chr1:30028110-30033508 REVERSE LENGTH=956 | 201606;AT1G79830.1 | golgin Putative 5 | Chr1:30028110-30033508 REVERSE LENGTH=956 | 201606;A	5	15	15	15	1	1	1	1	0	6	2	7	4	3	6	7	8	9	7	8	4	5	5	5	7	3	6	7	0	4	4	5	0	0	0	0	6	6	3	4	3	0	4	4
AT1G79850.1	AT1G79850.1	4	4	4	AT1G79850.1 | ribosomal protein S17 | Chr1:30041473-30041922 REVERSE LENGTH=149 | 201606	1	4	4	4	4	4	4	4	1	2	3	3	2	2	3	3	2	2	2	2	2	2	2	2	2	2	2	2	0	2	2	2	0	0	0	0	3	4	3	4	3	0	3	3
AT1G79870.1;AT1G79870.2	AT1G79870.1;AT1G79870.2	8;6	8;6	8;6	AT1G79870.1 | D-isomer specific 2-hydroxyacid dehydrogenase family protein | Chr1:30044794-30045851 FORWARD LENGTH=313 | 201606;AT1G79870.2 | D-isomer specific 2-hydroxyacid dehydrogenase family protein | Chr1:30044794-30045851 FORWARD LENGTH=294 | 201606	2	8	8	8	2	3	3	3	2	3	1	2	4	4	4	4	3	2	4	3	3	3	1	2	4	4	3	3	0	1	1	1	0	0	0	0	5	4	5	5	1	0	1	1
AT1G79920.4;AT1G79920.3;AT1G79920.2;AT1G79920.1	AT1G79920.4;AT1G79920.3;AT1G79920.2;AT1G79920.1	25;25;25;25	5;5;5;5	5;5;5;5	AT1G79920.4 | Heat shock protein 70 (Hsp 70) family protein | Chr1:30059302-30062224 REVERSE LENGTH=736 | 201606;AT1G79920.3 | Heat shock protein 70 (Hsp 70) family protein | Chr1:30059302-30062224 REVERSE LENGTH=736 | 201606;AT1G79920.2 | Heat shock prote	4	25	5	5	12	13	10	11	7	11	3	9	12	14	11	13	15	12	15	14	9	11	11	11	17	15	15	15	0	9	8	9	0	3	1	3	13	15	15	13	11	0	10	10
AT1G79930.1;AT1G79930.2	AT1G79930.1;AT1G79930.2	33;32	33;32	13;12	AT1G79930.1 | heat shock protein 91 | Chr1:30063781-30067067 REVERSE LENGTH=831 | 201606;AT1G79930.2 | heat shock protein 91 | Chr1:30063924-30067067 REVERSE LENGTH=789 | 201606	2	33	33	13	16	17	14	16	9	14	5	12	18	21	17	19	23	19	23	23	14	15	15	14	21	19	18	19	2	13	13	13	0	5	3	5	18	21	21	17	19	0	16	15
AT1G79940.4;AT1G79940.3;AT1G79940.2;AT1G79940.1	AT1G79940.4;AT1G79940.3;AT1G79940.2;AT1G79940.1	2;2;2;2	2;2;2;2	2;2;2;2	AT1G79940.4 | DnaJ / Sec63 Brl domains-containing protein | Chr1:30070023-30073237 FORWARD LENGTH=594 | 201606;AT1G79940.3 | DnaJ / Sec63 Brl domains-containing protein | Chr1:30070023-30073237 FORWARD LENGTH=687 | 201606;AT1G79940.2 | DnaJ / Sec63 Brl dom	4	2	2	2	0	1	0	0	0	0	0	0	0	0	0	0	0	0	0	0	0	0	0	0	0	0	0	0	0	0	0	0	0	0	0	0	0	0	0	0	0	0	0	0
AT1G80030.4;AT1G80030.3;AT1G80030.2;AT1G80030.1	AT1G80030.4;AT1G80030.3;AT1G80030.2;AT1G80030.1	4;4;4;4	4;4;4;4	4;4;4;4	AT1G80030.4 | Molecular chaperone Hsp40/DnaJ family protein | Chr1:30105590-30108873 REVERSE LENGTH=486 | 201606;AT1G80030.3 | Molecular chaperone Hsp40/DnaJ family protein | Chr1:30105398-30108873 REVERSE LENGTH=500 | 201606;AT1G80030.2 | Molecular chaper	4	4	4	4	2	2	2	2	1	3	2	2	3	2	2	3	2	1	2	2	2	2	2	2	1	1	1	1	1	2	3	2	0	0	0	0	2	2	2	2	2	0	3	3
AT1G80070.1;AT4G38780.1	AT1G80070.1;AT4G38780.1	8;4	8;4	8;4	AT1G80070.1 | Pre-mRNA-processing-splicing factor | Chr1:30118052-30127574 FORWARD LENGTH=2359 | 201606;AT4G38780.1 | pre-mRNA-processing-splicing factor-like protein | Chr4:18101438-18111029 REVERSE LENGTH=2332 | 201606	2	8	8	8	1	3	0	0	0	0	0	0	0	0	0	0	0	0	0	0	0	0	0	0	0	0	0	0	0	0	0	0	0	0	0	0	0	0	0	0	0	0	0	0
AT1G80210.2;AT1G80210.1	AT1G80210.2;AT1G80210.1	1;1	1;1	1;1	AT1G80210.2 | Mov34/MPN/PAD-1 family protein | Chr1:30163546-30165628 REVERSE LENGTH=371 | 201606;AT1G80210.1 | Mov34/MPN/PAD-1 family protein | Chr1:30163357-30165628 REVERSE LENGTH=406 | 201606	2	1	1	1	0	0	0	0	0	0	0	0	0	1	0	0	1	0	1	0	0	0	0	0	0	0	0	0	0	0	0	0	0	0	0	0	0	0	1	0	0	0	0	0
AT1G80230.1	AT1G80230.1	9	9	6	AT1G80230.1 | Rubredoxin-like superfamily protein | Chr1:30169784-30170999 REVERSE LENGTH=171 | 201606	1	9	9	6	7	4	6	7	1	7	5	8	9	9	9	7	7	8	8	8	6	7	7	6	7	7	7	7	0	5	7	6	0	1	0	3	8	7	6	7	5	0	7	7
AT1G80240.1	AT1G80240.1	4	4	4	AT1G80240.1 | choice-of-anchor C domain protein%2C putative (Protein of unknown function%2C DUF642) | Chr1:30171520-30172799 REVERSE LENGTH=370 | 201606	1	4	4	4	0	0	0	0	0	1	0	1	1	1	2	2	0	0	0	0	0	0	0	0	1	1	1	2	0	0	0	0	0	0	0	0	0	0	0	0	0	0	0	0
AT1G80270.5;AT1G80270.4;AT1G80270.3;AT1G80270.2;AT1G80270.1	AT1G80270.5;AT1G80270.4;AT1G80270.3;AT1G80270.2;AT1G80270.1	3;3;3;3;3	3;3;3;3;3	3;3;3;3;3	AT1G80270.5 | PENTATRICOPEPTIDE REPEAT 596 | Chr1:30181265-30183331 FORWARD LENGTH=596 | 201606;AT1G80270.4 | PENTATRICOPEPTIDE REPEAT 596 | Chr1:30181265-30183331 FORWARD LENGTH=596 | 201606;AT1G80270.3 | PENTATRICOPEPTIDE REPEAT 596 | Chr1:30181265-30183	5	3	3	3	0	0	0	0	0	0	0	0	0	0	0	0	0	0	0	0	0	0	0	0	0	0	0	0	0	0	0	0	0	0	0	0	0	0	1	0	0	0	0	0
AT1G80350.1	AT1G80350.1	1	1	1	AT1G80350.1 | P-loop containing nucleoside triphosphate hydrolases superfamily protein | Chr1:30205499-30208050 REVERSE LENGTH=523 | 201606	1	1	1	1	0	0	0	0	0	0	0	0	0	0	0	0	0	1	1	0	0	0	0	0	0	0	0	0	0	0	0	0	0	0	0	0	0	0	0	0	0	0	0	0
AT1G80360.4;AT1G80360.3;AT1G80360.2;AT1G80360.1	AT1G80360.4;AT1G80360.3;AT1G80360.2;AT1G80360.1	7;7;7;7	7;7;7;7	7;7;7;7	AT1G80360.4 | Pyridoxal phosphate (PLP)-dependent transferases superfamily protein | Chr1:30208736-30210643 REVERSE LENGTH=394 | 201606;AT1G80360.3 | Pyridoxal phosphate (PLP)-dependent transferases superfamily protein | Chr1:30208736-30210643 REVERSE LENG	4	7	7	7	3	3	1	0	0	0	0	0	1	1	1	1	1	1	1	1	0	0	0	0	1	1	1	1	0	0	0	0	0	0	0	0	1	2	2	1	2	0	1	2
AT1G80380.3;AT1G80380.4;AT1G80380.2;AT1G80380.8;AT1G80380.1;AT1G80380.7;AT1G80380.6;AT1G80380.5	AT1G80380.3;AT1G80380.4;AT1G80380.2;AT1G80380.8;AT1G80380.1;AT1G80380.7;AT1G80380.6;AT1G80380.5	13;13;13;12;10;9;9;9	13;13;13;12;10;9;9;9	13;13;13;12;10;9;9;9	AT1G80380.3 | P-loop containing nucleoside triphosphate hydrolases superfamily protein | Chr1:30217895-30219784 FORWARD LENGTH=364 | 201606;AT1G80380.4 | P-loop containing nucleoside triphosphate hydrolases superfamily protein | Chr1:30217332-30219784 FORW	8	13	13	13	6	6	6	5	4	4	3	4	6	8	5	5	7	6	6	6	5	5	5	5	5	5	6	6	2	7	7	7	0	1	1	1	5	7	8	5	7	0	5	5
AT1G80410.1;AT1G80410.2	AT1G80410.1;AT1G80410.2	19;19	19;19	19;19	AT1G80410.1 | tetratricopeptide repeat (TPR)-containing protein | Chr1:30227963-30234832 REVERSE LENGTH=897 | 201606;AT1G80410.2 | tetratricopeptide repeat (TPR)-containing protein | Chr1:30227779-30234832 REVERSE LENGTH=911 | 201606	2	19	19	19	7	8	2	1	1	2	1	1	4	7	2	3	4	2	5	4	0	0	0	0	5	5	5	2	0	0	0	0	0	0	0	0	2	7	8	3	8	0	5	4
AT1G80460.2;AT1G80460.1	AT1G80460.2;AT1G80460.1	10;10	10;10	10;10	AT1G80460.2 | Actin-like ATPase superfamily protein | Chr1:30246960-30249055 REVERSE LENGTH=482 | 201606;AT1G80460.1 | Actin-like ATPase superfamily protein | Chr1:30246960-30249055 REVERSE LENGTH=522 | 201606	2	10	10	10	2	4	2	3	1	1	1	1	1	2	1	1	1	2	2	2	1	2	2	2	1	1	1	1	0	0	0	0	0	0	0	0	3	3	4	2	2	0	2	2
AT1G80480.1	AT1G80480.1	11	11	9	AT1G80480.1 | plastid transcriptionally active 17 | Chr1:30258272-30260570 REVERSE LENGTH=444 | 201606	1	11	11	9	4	5	6	3	5	8	4	5	8	7	4	3	8	6	9	9	5	4	6	5	8	6	8	7	1	6	7	5	0	0	0	0	4	8	8	4	6	0	5	5
AT1G80500.2;AT1G80500.1	AT1G80500.2;AT1G80500.1	1;1	1;1	1;1	AT1G80500.2 | SNARE-like superfamily protein | Chr1:30271195-30272431 FORWARD LENGTH=135 | 201606;AT1G80500.1 | SNARE-like superfamily protein | Chr1:30271195-30272431 FORWARD LENGTH=135 | 201606	2	1	1	1	0	0	0	0	0	0	0	0	1	1	0	1	1	1	1	1	0	0	0	0	1	1	1	1	0	0	0	0	0	0	0	0	1	1	1	0	0	0	0	0
AT1G80560.1	AT1G80560.1	17	9	9	AT1G80560.1 | isopropylmalate dehydrogenase 2 | Chr1:30287833-30290126 FORWARD LENGTH=405 | 201606	1	17	9	9	8	8	10	9	8	10	5	9	11	9	9	11	11	11	12	13	10	11	9	11	11	11	10	11	4	10	11	9	0	4	3	4	8	8	9	10	8	0	8	9
AT1G80600.1	AT1G80600.1	18	18	18	AT1G80600.1 | HOPW1-1-interacting 1 | Chr1:30298675-30300513 REVERSE LENGTH=457 | 201606	1	18	18	18	4	4	3	3	3	9	2	5	8	9	5	5	9	5	11	10	7	7	7	7	8	8	8	9	2	6	5	5	0	1	1	1	6	7	6	6	7	0	7	5
AT1G80750.1	AT1G80750.1	2	2	2	AT1G80750.1 | Ribosomal protein L30/L7 family protein | Chr1:30349052-30350434 FORWARD LENGTH=247 | 201606	1	2	2	2	1	2	2	2	0	0	0	1	1	1	2	2	0	0	0	0	0	0	0	0	1	1	1	0	0	0	0	0	0	0	0	0	2	2	2	2	0	0	0	0
AT1G80930.1	AT1G80930.1	1	1	1	AT1G80930.1 | MIF4G domain-containing protein / MA3 domain-containing protein | Chr1:30405774-30409499 REVERSE LENGTH=900 | 201606	1	1	1	1	0	1	0	0	0	0	0	0	0	0	0	0	0	0	0	0	0	0	0	0	0	0	0	0	0	0	0	0	0	0	0	0	0	0	0	0	0	0	0	0
AT1G80940.2;AT1G80940.1;AT1G80940.4;AT1G80940.3	AT1G80940.2;AT1G80940.1;AT1G80940.4	5;5;4;2	5;5;4;2	5;5;4;2	AT1G80940.2 | Snf1 kinase interactor-like protein | Chr1:30410959-30411761 FORWARD LENGTH=175 | 201606;AT1G80940.1 | Snf1 kinase interactor-like protein | Chr1:30410959-30411943 FORWARD LENGTH=213 | 201606;AT1G80940.4 | Snf1 kinase interactor-like protein	4	5	5	5	1	1	2	2	0	2	1	1	2	2	1	2	1	2	1	1	1	2	1	2	0	0	0	0	0	2	1	2	0	0	0	0	1	1	0	1	0	0	0	0
AT2G01140.1	AT2G01140.1	16	14	14	AT2G01140.1 | Aldolase superfamily protein | Chr2:95006-96491 REVERSE LENGTH=391 | 201606	1	16	14	14	10	10	11	11	8	12	9	11	10	10	10	10	12	11	13	14	10	10	10	10	12	14	12	13	6	12	11	11	1	7	4	7	12	13	12	11	12	3	11	12
AT2G01190.1	AT2G01190.1	6	6	6	AT2G01190.1 | Octicosapeptide/Phox/Bem1p family protein | Chr2:115023-117296 FORWARD LENGTH=720 | 201606	1	6	6	6	1	1	2	2	0	2	3	3	4	4	5	5	1	2	2	1	2	2	2	2	2	2	2	2	0	1	1	1	0	0	0	0	3	3	3	3	2	0	2	3
AT2G01220.1;AT2G01220.2;AT3G27610.8;AT3G27610.5;AT3G27610.3;AT3G27610.2;AT3G27610.9;AT3G27610.7;AT3G27610.6;AT3G27610.4;AT3G27610.1	AT2G01220.1;AT2G01220.2;AT3G27610.8;AT3G27610.5;AT3G27610.3;AT3G27610.2;AT3G27610.9;AT3G27610.7;AT3G27610.6;AT3G27610.4;AT3G27610.1	2;2;1;1;1;1;1;1;1;1;1	2;2;1;1;1;1;1;1;1;1;1	2;2;1;1;1;1;1;1;1;1;1	AT2G01220.1 | Nucleotidylyl transferase superfamily protein | Chr2:123301-126213 FORWARD LENGTH=387 | 201606;AT2G01220.2 | Nucleotidylyl transferase superfamily protein | Chr2:123301-126213 FORWARD LENGTH=388 | 201606;AT3G27610.8 | Nucleotidylyl transferas	11	2	2	2	0	0	0	0	0	0	0	0	0	0	0	0	1	0	1	0	0	0	0	0	1	1	0	1	0	0	0	0	0	0	0	0	0	0	1	0	0	0	0	0
AT2G01250.1;AT2G01250.2	AT2G01250.1;AT2G01250.2	15;9	6;4	6;4	AT2G01250.1 | Ribosomal protein L30/L7 family protein | Chr2:132943-134264 REVERSE LENGTH=242 | 201606;AT2G01250.2 | Ribosomal protein L30/L7 family protein | Chr2:133038-134264 REVERSE LENGTH=184 | 201606	2	15	6	6	9	10	10	11	5	9	8	10	10	10	12	11	11	12	11	12	10	11	12	11	11	11	11	11	1	5	8	7	0	2	2	2	11	11	13	13	10	1	11	9
AT2G01290.1	AT2G01290.1	3	3	3	AT2G01290.1 | ribose-5-phosphate isomerase 2 | Chr2:149192-149989 REVERSE LENGTH=265 | 201606	1	3	3	3	0	1	2	2	0	2	0	2	1	1	1	1	1	1	1	1	2	2	2	2	2	1	2	2	0	0	1	1	0	0	0	0	1	1	0	1	2	0	2	2
AT2G01350.4;AT2G01350.2;AT2G01350.3;AT2G01350.1	AT2G01350.4;AT2G01350.2;AT2G01350.3;AT2G01350.1	5;4;4;4	5;4;4;4	5;4;4;4	AT2G01350.4 | quinolinate phoshoribosyltransferase | Chr2:165332-167058 REVERSE LENGTH=327 | 201606;AT2G01350.2 | quinolinate phoshoribosyltransferase | Chr2:165332-166842 REVERSE LENGTH=281 | 201606;AT2G01350.3 | quinolinate phoshoribosyltransferase | Chr	4	5	5	5	1	1	0	0	0	0	0	0	2	2	1	1	1	0	1	1	0	0	1	0	1	0	1	1	0	0	0	0	0	0	0	0	0	1	1	0	1	0	1	0
AT2G01410.1	AT2G01410.1	1	1	1	AT2G01410.1 | NHL domain-containing protein | Chr2:175209-176372 REVERSE LENGTH=387 | 201606	1	1	1	1	1	1	1	1	0	0	0	0	1	0	1	1	0	0	0	0	1	1	1	1	1	1	1	1	0	0	0	0	0	0	0	0	0	0	0	0	0	0	0	0
AT2G01490.2;AT2G01490.1	AT2G01490.2;AT2G01490.1	2;2	2;2	2;2	AT2G01490.2 | phytanoyl-CoA dioxygenase (PhyH) family protein | Chr2:221316-223187 FORWARD LENGTH=283 | 201606;AT2G01490.1 | phytanoyl-CoA dioxygenase (PhyH) family protein | Chr2:221316-223187 FORWARD LENGTH=283 | 201606	2	2	2	2	0	0	0	0	0	0	0	0	0	0	0	0	1	0	1	1	0	0	0	0	1	1	0	1	0	1	0	0	0	0	0	0	0	0	1	0	0	0	0	0
AT2G01520.1	AT2G01520.1	11	7	7	AT2G01520.1 | MLP-like protein 328 | Chr2:235992-236881 FORWARD LENGTH=151 | 201606	1	11	7	7	9	10	10	10	8	9	5	9	11	10	11	11	8	8	8	8	10	9	10	10	10	8	10	10	5	11	10	11	1	3	2	3	9	9	8	9	9	4	9	9
AT2G01530.1	AT2G01530.1	12	10	7	AT2G01530.1 | MLP-like protein 329 | Chr2:239815-240349 FORWARD LENGTH=151 | 201606	1	12	10	7	6	6	6	6	7	8	6	7	8	8	8	8	8	8	8	8	8	8	8	6	8	7	8	8	4	7	5	7	1	2	1	2	6	5	7	7	7	4	7	7
AT2G01540.1	AT2G01540.1	3	3	3	AT2G01540.1 | Calcium-dependent lipid-binding (CaLB domain) family protein | Chr2:242297-243233 REVERSE LENGTH=180 | 201606	1	3	3	3	0	0	0	0	0	0	0	0	0	0	0	0	0	0	0	0	0	0	0	0	1	2	1	2	0	1	1	1	0	0	0	0	1	1	1	1	0	0	0	0
AT2G01650.2;AT2G01650.1;AT2G01650.3	AT2G01650.2;AT2G01650.1	3;3;1	3;3;1	3;3;1	AT2G01650.2 | plant UBX domain-containing protein 2 | Chr2:284851-286394 REVERSE LENGTH=458 | 201606;AT2G01650.1 | plant UBX domain-containing protein 2 | Chr2:284851-286394 REVERSE LENGTH=458 | 201606	3	3	3	3	0	0	0	0	0	0	0	0	0	0	0	0	0	0	0	0	0	0	0	0	0	0	0	0	0	0	0	0	0	0	0	0	1	1	2	1	0	0	0	0
AT2G01720.1	AT2G01720.1	2	2	2	AT2G01720.1 | Ribophorin I | Chr2:317193-320016 REVERSE LENGTH=464 | 201606	1	2	2	2	1	1	0	0	0	0	0	0	0	0	0	0	0	0	0	0	0	0	0	0	0	0	0	0	0	0	0	0	0	0	0	0	0	0	0	0	0	0	0	0
AT2G01820.1	AT2G01820.1	7	7	7	AT2G01820.1 | Leucine-rich repeat protein kinase family protein | Chr2:357664-360681 REVERSE LENGTH=943 | 201606	1	7	7	7	0	1	3	3	0	3	0	2	3	2	5	5	2	3	3	2	2	2	2	2	3	2	2	2	0	1	1	1	0	0	0	0	2	2	2	2	1	0	1	1
AT2G01870.1	AT2G01870.1	2	2	2	AT2G01870.1 | transmembrane protein | Chr2:389846-390319 REVERSE LENGTH=157 | 201606	1	2	2	2	1	0	1	1	0	1	1	1	1	1	0	1	1	1	1	1	1	1	2	1	0	0	1	1	0	0	0	0	0	0	0	0	1	1	0	1	1	0	1	1
AT2G02010.1;AT2G02010.2;AT2G02000.1	AT2G02010.1;AT2G02010.2;AT2G02000.1	7;7;5	1;1;1	1;1;1	AT2G02010.1 | glutamate decarboxylase 4 | Chr2:474375-476495 REVERSE LENGTH=493 | 201606;AT2G02010.2 | glutamate decarboxylase 4 | Chr2:474375-476651 REVERSE LENGTH=545 | 201606;AT2G02000.1 | glutamate decarboxylase 3 | Chr2:469505-471997 REVERSE LENGTH=50	3	7	1	1	2	2	2	0	0	2	2	2	1	2	2	1	3	3	4	3	3	3	3	3	2	3	2	2	1	3	3	3	0	0	0	0	3	3	4	3	2	0	2	2
AT2G02050.1	AT2G02050.1	6	6	6	AT2G02050.1 | NADH-ubiquinone oxidoreductase B18 subunit | Chr2:490024-490335 FORWARD LENGTH=103 | 201606	1	6	6	6	4	5	5	5	1	5	3	5	5	5	5	5	5	5	5	5	5	5	5	5	5	5	5	5	2	4	5	5	0	1	1	1	5	5	4	5	4	0	5	5
AT2G02140.1	AT2G02140.1	1	1	1	AT2G02140.1 | low-molecular-weight cysteine-rich 72 | Chr2:544755-545169 FORWARD LENGTH=73 | 201606	1	1	1	1	0	0	0	0	0	0	0	0	0	0	0	0	0	0	0	0	0	0	0	0	0	0	0	0	0	0	0	0	0	0	0	0	0	0	0	0	0	0	0	0
AT2G02390.2;AT2G02390.1;AT2G02390.3;AT2G02390.4;AT2G02380.1	AT2G02390.2;AT2G02390.1;AT2G02390.3;AT2G02390.4;AT2G02380.1	4;4;4;3;2	4;4;4;3;2	4;4;4;3;2	AT2G02390.2 | glutathione S-transferase zeta 1 | Chr2:629015-630607 FORWARD LENGTH=191 | 201606;AT2G02390.1 | glutathione S-transferase zeta 1 | Chr2:629015-630955 FORWARD LENGTH=221 | 201606;AT2G02390.3 | glutathione S-transferase zeta 1 | Chr2:629015-630	5	4	4	4	2	2	2	1	1	2	2	1	1	1	1	1	2	2	2	2	2	1	2	1	1	2	2	2	0	1	1	1	0	0	0	0	1	2	3	1	3	0	3	3
AT2G02400.1	AT2G02400.1	2	2	2	AT2G02400.1 | NAD(P)-binding Rossmann-fold superfamily protein | Chr2:631413-632449 REVERSE LENGTH=318 | 201606	1	2	2	2	0	0	0	0	0	0	0	0	0	1	0	0	0	0	0	0	0	0	0	0	0	0	0	0	0	0	0	0	0	0	0	0	0	0	0	0	0	0	0	0
AT2G02500.2;AT2G02500.1	AT2G02500.2;AT2G02500.1	10;10	10;10	10;10	AT2G02500.2 | Nucleotide-diphospho-sugar transferases superfamily protein | Chr2:671054-673124 REVERSE LENGTH=302 | 201606;AT2G02500.1 | Nucleotide-diphospho-sugar transferases superfamily protein | Chr2:671054-673124 REVERSE LENGTH=302 | 201606	2	10	10	10	5	2	6	6	6	7	4	6	7	7	8	7	7	8	8	6	6	6	5	6	6	6	4	5	2	7	7	7	0	1	0	1	7	6	7	7	4	0	5	5
AT2G02560.2;AT2G02560.1	AT2G02560.2;AT2G02560.1	3;3	3;3	3;3	AT2G02560.2 | cullin-associated and neddylation dissociated | Chr2:690345-697342 FORWARD LENGTH=1217 | 201606;AT2G02560.1 | cullin-associated and neddylation dissociated | Chr2:690345-697342 FORWARD LENGTH=1219 | 201606	2	3	3	3	0	1	0	0	0	1	1	1	0	0	0	0	0	1	0	0	0	0	0	0	0	0	0	0	0	0	0	0	0	0	0	0	1	0	1	1	0	0	0	0
AT2G02570.4;AT2G02570.2;AT2G02570.1;AT2G02570.3	AT2G02570.4;AT2G02570.2;AT2G02570.1;AT2G02570.3	7;7;7;6	7;7;7;6	7;7;7;6	AT2G02570.4 | nucleic acid binding/RNA binding protein | Chr2:698361-700794 REVERSE LENGTH=300 | 201606;AT2G02570.2 | nucleic acid binding/RNA binding protein | Chr2:698361-700794 REVERSE LENGTH=300 | 201606;AT2G02570.1 | nucleic acid binding/RNA binding p	4	7	7	7	2	1	1	1	0	1	1	1	1	2	2	1	1	2	2	2	2	1	2	2	3	4	2	4	0	0	0	0	0	0	0	0	2	1	1	2	1	0	2	2
AT2G02740.1	AT2G02740.1	5	5	4	AT2G02740.1 | ssDNA-binding transcriptional regulator | Chr2:769389-770993 FORWARD LENGTH=268 | 201606	1	5	5	4	1	1	0	0	0	0	0	0	0	0	0	0	1	0	1	0	1	1	1	0	1	1	1	1	0	0	0	0	0	0	0	0	2	1	3	0	2	0	2	2
AT2G02750.1	AT2G02750.1	1	1	1	AT2G02750.1 | Pentatricopeptide repeat (PPR) superfamily protein | Chr2:771641-773482 REVERSE LENGTH=613 | 201606	1	1	1	1	1	1	1	1	0	0	0	0	1	1	1	1	1	1	1	1	1	1	1	1	1	1	1	1	0	1	1	1	0	0	0	0	1	1	1	1	0	0	0	0
AT2G02790.3;AT2G02790.2;AT2G02790.1	AT2G02790.3;AT2G02790.2;AT2G02790.1	2;2;2	2;2;2	2;2;2	AT2G02790.3 | IQ-domain 29 | Chr2:788708-790927 FORWARD LENGTH=597 | 201606;AT2G02790.2 | IQ-domain 29 | Chr2:788708-790927 FORWARD LENGTH=597 | 201606;AT2G02790.1 | IQ-domain 29 | Chr2:788708-790946 FORWARD LENGTH=636 | 201606	3	2	2	2	0	0	0	0	0	1	1	1	1	1	0	0	0	0	0	0	0	0	0	0	0	0	0	0	0	0	0	0	0	0	0	0	1	1	1	1	0	0	0	0
AT2G02930.1	AT2G02930.1	11	2	2	AT2G02930.1 | glutathione S-transferase F3 | Chr2:851348-852106 REVERSE LENGTH=212 | 201606	1	11	2	2	7	5	5	5	4	7	5	7	7	7	6	7	7	5	7	7	6	6	7	5	7	7	7	7	3	6	6	5	0	2	1	2	7	6	5	7	7	4	8	8
AT2G02990.1	AT2G02990.1	6	6	6	AT2G02990.1 | ribonuclease 1 | Chr2:873714-874667 FORWARD LENGTH=230 | 201606	1	6	6	6	1	1	1	0	0	2	0	2	1	0	2	2	3	4	3	3	4	5	5	5	2	2	2	2	1	4	6	6	0	0	0	0	4	2	3	4	1	0	3	2
AT2G03390.4;AT2G03390.1;AT2G03390.7;AT2G03390.6;AT2G03390.5;AT2G03390.3;AT2G03390.2	AT2G03390.4;AT2G03390.1;AT2G03390.7;AT2G03390.6;AT2G03390.5;AT2G03390.3;AT2G03390.2	6;6;5;5;5;5;4	6;6;5;5;5;5;4	6;6;5;5;5;5;4	AT2G03390.4 | uvrB/uvrC motif-containing protein | Chr2:1030635-1032354 REVERSE LENGTH=330 | 201606;AT2G03390.1 | uvrB/uvrC motif-containing protein | Chr2:1030635-1032354 REVERSE LENGTH=330 | 201606;AT2G03390.7 | uvrB/uvrC motif-containing protein | Chr2:	7	6	6	6	3	3	3	3	2	5	3	3	4	4	3	4	4	3	4	4	3	3	3	3	5	5	5	5	0	2	2	2	0	0	0	0	3	3	3	3	3	0	3	2
AT2G03420.1	AT2G03420.1	2	2	2	AT2G03420.1 | hypothetical protein | Chr2:1035100-1035937 REVERSE LENGTH=170 | 201606	1	2	2	2	1	0	1	1	0	1	0	1	1	1	2	2	1	1	1	1	1	1	1	1	1	0	1	1	0	0	0	0	0	0	0	1	1	1	1	1	1	0	1	1
AT2G03440.1	AT2G03440.1	3	2	2	AT2G03440.1 | nodulin-related protein 1 | Chr2:1039409-1039972 REVERSE LENGTH=187 | 201606	1	3	2	2	1	1	1	1	0	1	0	1	3	1	2	3	1	1	1	1	1	1	1	1	1	1	1	1	1	1	1	1	0	1	1	1	1	1	1	1	0	0	0	0
AT2G03505.3;AT2G03505.4;AT2G03505.2;AT2G03505.1	AT2G03505.3;AT2G03505.4;AT2G03505.2;AT2G03505.1	1;1;1;1	1;1;1;1	1;1;1;1	AT2G03505.3 | Carbohydrate-binding X8 domain superfamily protein | Chr2:1064317-1064834 FORWARD LENGTH=118 | 201606;AT2G03505.4 | Carbohydrate-binding X8 domain superfamily protein | Chr2:1064317-1065094 FORWARD LENGTH=168 | 201606;AT2G03505.2 | Carbohydra	4	1	1	1	0	0	0	0	0	0	0	0	0	0	1	1	0	0	0	0	0	0	0	0	0	0	0	0	0	0	0	0	0	0	0	0	0	0	0	0	0	0	0	0
AT2G03510.1	AT2G03510.1	4	4	3	AT2G03510.1 | SPFH/Band 7/PHB domain-containing membrane-associated protein family | Chr2:1066717-1068934 FORWARD LENGTH=356 | 201606	1	4	4	3	2	2	1	1	0	1	1	1	2	1	1	1	2	1	2	2	1	1	1	1	1	1	2	1	0	1	1	1	0	0	0	0	1	1	1	1	1	0	1	1
AT2G03550.1	AT2G03550.1	1	1	1	AT2G03550.1 | alpha/beta-Hydrolases superfamily protein | Chr2:1077080-1078018 FORWARD LENGTH=312 | 201606	1	1	1	1	0	0	0	0	0	0	0	0	0	0	0	0	0	0	0	0	1	0	0	1	0	0	0	0	0	0	0	0	0	0	0	0	0	0	0	0	0	0	0	0
AT2G03640.5;AT2G03640.3;AT2G03640.1;AT2G03640.2;AT2G03640.4	AT2G03640.5;AT2G03640.3;AT2G03640.1;AT2G03640.2;AT2G03640.4	2;2;2;2;2	2;2;2;2;2	2;2;2;2;2	AT2G03640.5 | Nuclear transport factor 2 (NTF2) family protein with RNA binding (RRM-RBD-RNP motifs) domain-containing protein | Chr2:1104525-1106418 REVERSE LENGTH=422 | 201606;AT2G03640.3 | Nuclear transport factor 2 (NTF2) family protein with RNA bindin	5	2	2	2	0	0	0	0	0	0	0	0	0	0	0	0	0	0	0	0	0	0	0	0	1	1	1	0	0	0	0	0	0	0	0	0	0	0	0	0	1	0	1	1
AT2G03680.3;AT2G03680.2;AT2G03680.1	AT2G03680.3;AT2G03680.2;AT2G03680.1	7;7;7	7;7;7	7;7;7	AT2G03680.3 | spiral1 | Chr2:1121398-1121850 FORWARD LENGTH=119 | 201606;AT2G03680.2 | spiral1 | Chr2:1121398-1121850 FORWARD LENGTH=119 | 201606;AT2G03680.1 | spiral1 | Chr2:1121398-1121850 FORWARD LENGTH=119 | 201606	3	7	7	7	4	4	4	4	0	4	3	4	5	4	5	4	4	5	5	4	4	4	4	4	4	4	5	5	1	2	3	4	0	0	0	2	5	4	4	5	4	0	4	4
AT2G03760.1	AT2G03760.1	6	6	6	AT2G03760.1 | sulfotransferase 12 | Chr2:1149475-1150455 REVERSE LENGTH=326 | 201606	1	6	6	6	0	0	0	0	0	1	1	1	1	2	1	1	1	0	1	2	0	0	0	0	0	0	0	0	0	0	0	0	0	0	0	0	0	0	0	0	0	0	0	0
AT2G03800.1;AT2G03800.2	AT2G03800.1;AT2G03800.2	1;1	1;1	1;1	AT2G03800.1 | D-aminoacyl-tRNA deacylase | Chr2:1156782-1158695 FORWARD LENGTH=317 | 201606;AT2G03800.2 | D-aminoacyl-tRNA deacylase | Chr2:1156650-1158695 FORWARD LENGTH=361 | 201606	2	1	1	1	0	0	0	0	0	0	0	0	0	0	0	0	0	0	0	0	0	0	0	0	0	0	0	0	0	0	0	0	0	0	0	0	0	0	1	0	0	0	0	0
AT2G03820.1	AT2G03820.1	3	3	3	AT2G03820.1 | nonsense-mediated mRNA decay NMD3 family protein | Chr2:1165149-1166699 REVERSE LENGTH=516 | 201606	1	3	3	3	0	2	1	0	0	0	0	0	1	1	0	1	0	0	0	0	0	0	0	0	0	0	0	0	0	0	0	0	0	0	0	0	0	0	0	0	1	0	1	1
AT2G03870.2;AT2G03870.1	AT2G03870.2;AT2G03870.1	4;4	4;4	4;4	AT2G03870.2 | Small nuclear ribonucleoprotein family protein | Chr2:1180306-1181256 FORWARD LENGTH=99 | 201606;AT2G03870.1 | Small nuclear ribonucleoprotein family protein | Chr2:1180306-1181256 FORWARD LENGTH=99 | 201606	2	4	4	4	0	0	0	0	0	2	2	2	2	1	2	3	2	2	2	2	1	1	1	1	1	1	1	1	1	1	0	1	0	1	0	1	2	2	2	2	1	0	1	1
AT2G04030.1;AT2G04030.2	AT2G04030.1;AT2G04030.2	47;44	47;44	41;38	AT2G04030.1 | Chaperone protein htpG family protein | Chr2:1281983-1285909 FORWARD LENGTH=780 | 201606;AT2G04030.2 | Chaperone protein htpG family protein | Chr2:1281983-1285909 FORWARD LENGTH=777 | 201606	2	47	47	41	31	29	25	25	22	33	20	27	34	33	28	29	33	30	37	38	27	27	28	28	34	31	29	31	12	29	29	24	2	10	5	10	33	38	38	32	35	10	34	32
AT2G04039.2;AT2G04039.1;AT2G04039.3	AT2G04039.2;AT2G04039.1;AT2G04039.3	6;6;3	6;6;3	6;6;3	AT2G04039.2 | DUF2996 family protein | Chr2:1333714-1334438 FORWARD LENGTH=165 | 201606;AT2G04039.1 | DUF2996 family protein | Chr2:1333464-1334438 FORWARD LENGTH=199 | 201606;AT2G04039.3 | DUF2996 family protein | Chr2:1333464-1334457 FORWARD LENGTH=206 |	3	6	6	6	3	2	2	4	1	4	1	2	3	3	4	4	3	3	3	3	3	3	3	2	3	2	3	3	0	3	2	3	1	1	1	1	3	3	3	3	2	0	2	1
AT3G10610.1;AT2G05220.2;AT2G05220.1;AT5G04800.4;AT5G04800.3;AT5G04800.2;AT5G04800.1;AT2G04390.1	AT3G10610.1;AT2G05220.2;AT2G05220.1;AT5G04800.4;AT5G04800.3;AT5G04800.2;AT5G04800.1;AT2G04390.1	7;7;7;7;7;7;7;7	7;7;7;7;7;7;7;7	7;7;7;7;7;7;7;7	AT3G10610.1 | Ribosomal S17 family protein | Chr3:3319459-3319881 FORWARD LENGTH=140 | 201606;AT2G05220.2 | Ribosomal S17 family protein | Chr2:1894757-1895179 REVERSE LENGTH=140 | 201606;AT2G05220.1 | Ribosomal S17 family protein | Chr2:1894757-1895179 RE	8	7	7	7	5	6	6	6	3	5	5	6	5	4	4	5	5	6	6	5	5	5	4	5	6	4	6	6	0	2	3	4	0	0	0	0	6	6	5	6	2	0	2	2
AT2G04400.1	AT2G04400.1	14	14	14	AT2G04400.1 | Aldolase-type TIM barrel family protein | Chr2:1531208-1533578 FORWARD LENGTH=402 | 201606	1	14	14	14	6	6	4	3	1	2	3	2	5	8	2	3	3	1	4	3	1	1	1	1	4	4	3	4	0	3	1	2	0	0	0	0	2	2	3	1	4	0	4	4
AT2G04520.1;AT5G35680.3	AT2G04520.1;AT5G35680.3	5;3	5;3	2;0	AT2G04520.1 | Nucleic acid-binding%2C OB-fold-like protein | Chr2:1574802-1575239 REVERSE LENGTH=145 | 201606;AT5G35680.3 | Nucleic acid-binding%2C OB-fold-like protein | Chr5:13858085-13858589 REVERSE LENGTH=150 | 201606	2	5	5	2	3	3	2	2	0	2	1	3	4	4	1	3	3	1	3	3	3	3	3	2	2	2	3	3	1	1	1	0	0	1	1	1	5	3	4	4	2	0	2	0
AT2G04550.3;AT2G04550.1	AT2G04550.3;AT2G04550.1	2;2	2;2	2;2	AT2G04550.3 | indole-3-butyric acid response 5 | Chr2:1588538-1589603 FORWARD LENGTH=178 | 201606;AT2G04550.1 | indole-3-butyric acid response 5 | Chr2:1588538-1589838 FORWARD LENGTH=257 | 201606	2	2	2	2	0	0	0	0	0	0	0	0	0	0	0	0	0	0	0	0	1	1	1	1	0	0	0	0	0	0	0	0	0	0	0	0	0	0	0	0	0	0	0	0
[truncated: 3,411 more rows]
[truncated: 511 more columns]

## Sheet: Dataset S2
Dataset S2. Protein groups (MaxQuant output) measured in the eluate obtained from the co-immunoprecipitation experiment (Co-IP). Raw intensities (columns AX-BC) were used for the qualitative while LFQ (label-free quantification) intensities (columns BD - BI) for the quantitative downstream analysis of the Arabidopsis proteins identified with at least two unique peptides (column J). "0" was treate…
[truncated: 1,486 more rows]
[truncated: 30 more columns]

[truncated: 3 more sheets: Dataset S3, Dataset S4A, Dataset S4B]
