# Supplementary material for: Selective autophagy regulates heat stress memory in Arabidopsis by NBR1-mediated targeting of HSP90.1 and ROF1
Source: Autophagy. 2020 Sep 24;17(9):2184–99. doi: 10.1080/15548627.2020.1820778 (PMC8496721; doi:10.1080/15548627.2020.1820778)
Supplement: Supplemental Material [file KAUP_A_1820778_SM4625.zip › Supplementary information/Supplementary Tables S1-S2.xlsx]

## Sheet: Table S1
Table S1. List of the putative NBR1 cargo proteins based on the priming (Dataset S3) and Co-IP experiments (Dataset S4A and S4B). HSP90 and ROF1 are highlighted.
Protein IDs	Majority protein IDs	Fasta headers	Protein IDs
AT1G02780.1	AT1G02780.1	AT1G02780.1 | Ribosomal protein L19e family protein | Chr1:608120-609391 REVERSE LENGTH=214 | 201606	AT1G02780
AT1G07320.1;AT1G07320.4;AT1G07320.3;AT1G07320.2	AT1G07320.1;AT1G07320.4;AT1G07320.3;AT1G07320.2	AT1G07320.1 | ribosomal protein L4 | Chr1:2249190-2250189 FORWARD LENGTH=282 | 201606;AT1G07320.4 | ribosomal protein L4 | Chr1:2249190-2250173 FORWARD LENGTH=278 | 201606;AT1G07320.3 | ribosomal protein L4 | Chr1:2249190-2250026 FORWARD LENGTH=278 | 20160	AT1G07320
AT1G09130.2;AT1G09130.1;AT1G09130.3	AT1G09130.2;AT1G09130.1;AT1G09130.3	AT1G09130.2 | ATP-dependent caseinolytic (Clp) protease/crotonase family protein | Chr1:2940063-2942217 REVERSE LENGTH=330 | 201606;AT1G09130.1 | ATP-dependent caseinolytic (Clp) protease/crotonase family protein | Chr1:2940063-2942217 REVERSE LENGTH=330 |	AT1G09130
AT1G10590.2;AT1G10590.1;AT1G10590.3	AT1G10590.2;AT1G10590.1;AT1G10590.3	AT1G10590.2 | Nucleic acid-binding%2C OB-fold-like protein | Chr1:3502324-3502991 REVERSE LENGTH=139 | 201606;AT1G10590.1 | Nucleic acid-binding%2C OB-fold-like protein | Chr1:3502324-3502991 REVERSE LENGTH=139 | 201606;AT1G10590.3 | Nucleic acid-binding%2	AT1G10590
AT1G12920.1	AT1G12920.1	AT1G12920.1 | eukaryotic release factor 1-2 | Chr1:4396555-4397859 REVERSE LENGTH=434 | 201606	AT1G12920
AT1G14320.1;AT1G14320.2	AT1G14320.1;AT1G14320.2	AT1G14320.1 | Ribosomal protein L16p/L10e family protein | Chr1:4888270-4889408 FORWARD LENGTH=220 | 201606;AT1G14320.2 | Ribosomal protein L16p/L10e family protein | Chr1:4888650-4889408 FORWARD LENGTH=126 | 201606	AT1G14320
AT1G18080.1	AT1G18080.1	AT1G18080.1 | Transducin/WD40 repeat-like superfamily protein | Chr1:6222325-6223901 FORWARD LENGTH=327 | 201606	AT1G18080
AT1G42970.1	AT1G42970.1	AT1G42970.1 | glyceraldehyde-3-phosphate dehydrogenase B subunit | Chr1:16127552-16129584 FORWARD LENGTH=447 | 201606	AT1G42970
AT1G53750.1;AT1G53780.3;AT1G53780.4;AT1G53780.1;AT1G53780.2;AT1G53790.1;AT1G53790.3;AT1G53790.2	AT1G53750.1	AT1G53750.1 | regulatory particle triple-A 1A | Chr1:20065921-20068324 REVERSE LENGTH=426 | 201606	AT1G53750
AT1G72370.2;AT1G72370.1;AT3G04770.2;AT3G04770.1	AT1G72370.2;AT1G72370.1	AT1G72370.2 | 40s ribosomal protein SA | Chr1:27243148-27244842 REVERSE LENGTH=294 | 201606;AT1G72370.1 | 40s ribosomal protein SA | Chr1:27243148-27244842 REVERSE LENGTH=298 | 201606	AT1G72370
AT1G74470.1	AT1G74470.1	AT1G74470.1 | Pyridine nucleotide-disulfide oxidoreductase family protein | Chr1:27991248-27992845 FORWARD LENGTH=467 | 201606	AT1G74470
AT1G79550.2;AT1G79550.1	AT1G79550.2;AT1G79550.1	AT1G79550.2 | phosphoglycerate kinase | Chr1:29924347-29926295 REVERSE LENGTH=401 | 201606;AT1G79550.1 | phosphoglycerate kinase | Chr1:29924347-29926295 REVERSE LENGTH=401 | 201606	AT1G79550
AT2G20420.1	AT2G20420.1	AT2G20420.1 | ATP citrate lyase (ACL) family protein | Chr2:8805574-8807858 FORWARD LENGTH=421 | 201606	AT2G20420
AT2G30200.1;AT2G30200.2	AT2G30200.1;AT2G30200.2	AT2G30200.1 | EMBRYO DEFECTIVE 3147 | Chr2:12883162-12885482 REVERSE LENGTH=393 | 201606;AT2G30200.2 | EMBRYO DEFECTIVE 3147 | Chr2:12883340-12885482 REVERSE LENGTH=369 | 201606	AT2G30200
AT2G30950.3;AT2G30950.2;AT2G30950.1;AT2G30950.4	AT2G30950.3;AT2G30950.2;AT2G30950.1;AT2G30950.4	AT2G30950.3 | FtsH extracellular protease family | Chr2:13174692-13177064 FORWARD LENGTH=695 | 201606;AT2G30950.2 | FtsH extracellular protease family | Chr2:13174692-13177064 FORWARD LENGTH=695 | 201606;AT2G30950.1 | FtsH extracellular protease family | C	AT2G30950
AT2G31610.1	AT2G31610.1	AT2G31610.1 | Ribosomal protein S3 family protein | Chr2:13450384-13451669 FORWARD LENGTH=250 | 201606	AT2G31610
AT2G33800.1	AT2G33800.1	AT2G33800.1 | Ribosomal protein S5 family protein | Chr2:14300925-14302352 REVERSE LENGTH=303 | 201606	AT2G33800
AT2G44120.2;AT2G44120.1	AT2G44120.2;AT2G44120.1	AT2G44120.2 | Ribosomal protein L30/L7 family protein | Chr2:18249227-18250417 REVERSE LENGTH=247 | 201606;AT2G44120.1 | Ribosomal protein L30/L7 family protein | Chr2:18249227-18250402 REVERSE LENGTH=242 | 201606	AT2G44120
AT3G07110.1;AT3G07110.2	AT3G07110.1;AT3G07110.2	AT3G07110.1 | Ribosomal protein L13 family protein | Chr3:2252092-2253332 FORWARD LENGTH=206 | 201606;AT3G07110.2 | Ribosomal protein L13 family protein | Chr3:2252092-2253332 FORWARD LENGTH=207 | 201606	AT3G07110
AT3G07770.3;AT3G07770.2;AT3G07770.1	AT3G07770.3;AT3G07770.2;AT3G07770.1	AT3G07770.3 | HEAT SHOCK PROTEIN 89.1 | Chr3:2479611-2483970 FORWARD LENGTH=799 | 201606;AT3G07770.2 | HEAT SHOCK PROTEIN 89.1 | Chr3:2479611-2483970 FORWARD LENGTH=799 | 201606;AT3G07770.1 | HEAT SHOCK PROTEIN 89.1 | Chr3:2479611-2483970 FORWARD LENGTH=79	AT3G07770
AT3G09630.1;AT3G09630.2	AT3G09630.1;AT3G09630.2	AT3G09630.1 | Ribosomal protein L4/L1 family | Chr3:2953813-2955444 FORWARD LENGTH=406 | 201606;AT3G09630.2 | Ribosomal protein L4/L1 family | Chr3:2953813-2955444 FORWARD LENGTH=405 | 201606	AT3G09630
AT3G10610.1;AT2G05220.2;AT2G05220.1;AT5G04800.4;AT5G04800.3;AT5G04800.2;AT5G04800.1;AT2G04390.1	AT3G10610.1;AT2G05220.2;AT2G05220.1;AT5G04800.4;AT5G04800.3;AT5G04800.2;AT5G04800.1;AT2G04390.1	AT3G10610.1 | Ribosomal S17 family protein | Chr3:3319459-3319881 FORWARD LENGTH=140 | 201606;AT2G05220.2 | Ribosomal S17 family protein | Chr2:1894757-1895179 REVERSE LENGTH=140 | 201606;AT2G05220.1 | Ribosomal S17 family protein | Chr2:1894757-1895179 RE	AT3G10610
AT3G11710.1	AT3G11710.1	AT3G11710.1 | lysyl-tRNA synthetase 1 | Chr3:3702359-3705613 REVERSE LENGTH=626 | 201606	AT3G11710
AT3G15000.1;AT1G53260.2;AT1G53260.1	AT3G15000.1;AT1G53260.2;AT1G53260.1	AT3G15000.1 | cobalt ion binding protein | Chr3:5050321-5052121 FORWARD LENGTH=395 | 201606;AT1G53260.2 | hypothetical protein | Chr1:19859406-19860421 REVERSE LENGTH=230 | 201606;AT1G53260.1 | hypothetical protein | Chr1:19859393-19860421 REVERSE LENGTH=2	AT3G15000
AT3G17390.1	AT3G17390.1	AT3G17390.1 | S-adenosylmethionine synthetase family protein | Chr3:5952484-5953665 REVERSE LENGTH=393 | 201606	AT3G17390
AT3G18780.3;AT3G18780.2;AT3G18780.1;AT1G49240.1	AT3G18780.3;AT3G18780.2;AT3G18780.1;AT1G49240.1	AT3G18780.3 | actin 2 | Chr3:6475535-6476832 FORWARD LENGTH=377 | 201606;AT3G18780.2 | actin 2 | Chr3:6475535-6476832 FORWARD LENGTH=377 | 201606;AT3G18780.1 | actin 2 | Chr3:6475535-6476728 FORWARD LENGTH=371 | 201606;AT1G49240.1 | actin 8 | Chr1:18216539	AT3G18780
AT3G25230.1;AT3G25230.2	AT3G25230.1;AT3G25230.2	AT3G25230.1 | rotamase FKBP 1 | Chr3:9188257-9191137 FORWARD LENGTH=551 | 201606;AT3G25230.2 | rotamase FKBP 1 | Chr3:9188257-9191175 FORWARD LENGTH=562 | 201606	AT3G25230
AT3G25520.3;AT3G25520.1;AT3G25520.2	AT3G25520.3;AT3G25520.1;AT3G25520.2	AT3G25520.3 | ribosomal protein L5 | Chr3:9269573-9271174 REVERSE LENGTH=301 | 201606;AT3G25520.1 | ribosomal protein L5 | Chr3:9269573-9271327 REVERSE LENGTH=301 | 201606;AT3G25520.2 | ribosomal protein L5 | Chr3:9269573-9270434 REVERSE LENGTH=190 | 20160	AT3G25520
AT3G27740.1;AT3G27740.2	AT3G27740.1;AT3G27740.2	AT3G27740.1 | carbamoyl phosphate synthetase A | Chr3:10281470-10283792 REVERSE LENGTH=430 | 201606;AT3G27740.2 | carbamoyl phosphate synthetase A | Chr3:10281470-10283792 REVERSE LENGTH=358 | 201606	AT3G27740
AT3G44110.1;AT3G44110.2	AT3G44110.1;AT3G44110.2	AT3G44110.1 | DNAJ homologue 3 | Chr3:15869115-15871059 REVERSE LENGTH=420 | 201606;AT3G44110.2 | DNAJ homologue 3 | Chr3:15869179-15871059 REVERSE LENGTH=343 | 201606	AT3G44110
AT3G46780.1	AT3G46780.1	AT3G46780.1 | plastid transcriptionally active 16 | Chr3:17228766-17231021 FORWARD LENGTH=510 | 201606	AT3G46780
AT3G48930.1	AT3G48930.1	AT3G48930.1 | Nucleic acid-binding%2C OB-fold-like protein | Chr3:18141017-18142189 REVERSE LENGTH=160 | 201606	AT3G48930
AT3G51800.3;AT3G51800.1;AT3G51800.2	AT3G51800.3;AT3G51800.1;AT3G51800.2	AT3G51800.3 | metallopeptidase M24 family protein | Chr3:19211261-19213568 REVERSE LENGTH=385 | 201606;AT3G51800.1 | metallopeptidase M24 family protein | Chr3:19211261-19213568 REVERSE LENGTH=392 | 201606;AT3G51800.2 | metallopeptidase M24 family protein	AT3G51800
AT3G62530.1	AT3G62530.1	AT3G62530.1 | ARM repeat superfamily protein | Chr3:23132219-23133121 FORWARD LENGTH=221 | 201606	AT3G62530
AT3G63140.1	AT3G63140.1	AT3G63140.1 | chloroplast stem-loop binding protein of 41 kDa | Chr3:23327006-23328620 REVERSE LENGTH=406 | 201606	AT3G63140
AT3G63490.1;AT3G63490.2	AT3G63490.1;AT3G63490.2	AT3G63490.1 | Ribosomal protein L1p/L10e family | Chr3:23444269-23446020 FORWARD LENGTH=346 | 201606;AT3G63490.2 | Ribosomal protein L1p/L10e family | Chr3:23444269-23445777 FORWARD LENGTH=291 | 201606	AT3G63490
AT4G01850.2;AT4G01850.1	AT4G01850.2;AT4G01850.1	AT4G01850.2 | S-adenosylmethionine synthetase 2 | Chr4:796298-797479 REVERSE LENGTH=393 | 201606;AT4G01850.1 | S-adenosylmethionine synthetase 2 | Chr4:796298-797479 REVERSE LENGTH=393 | 201606	AT4G01850
AT4G18100.1	AT4G18100.1	AT4G18100.1 | Ribosomal protein L32e | Chr4:10035715-10036475 REVERSE LENGTH=133 | 201606	AT4G18100
AT4G37910.2;AT4G37910.1	AT4G37910.2;AT4G37910.1	AT4G37910.2 | mitochondrial heat shock protein 70-1 | Chr4:17825368-17828099 REVERSE LENGTH=682 | 201606;AT4G37910.1 | mitochondrial heat shock protein 70-1 | Chr4:17825368-17828099 REVERSE LENGTH=682 | 201606	AT4G37910
AT4G37930.1	AT4G37930.1	AT4G37930.1 | serine transhydroxymethyltransferase 1 | Chr4:17831891-17834742 REVERSE LENGTH=517 | 201606	AT4G37930
AT5G01410.2;AT5G01410.1	AT5G01410.2;AT5G01410.1	AT5G01410.2 | Aldolase-type TIM barrel family protein | Chr5:172576-173505 REVERSE LENGTH=309 | 201606;AT5G01410.1 | Aldolase-type TIM barrel family protein | Chr5:172576-173505 REVERSE LENGTH=309 | 201606	AT5G01410
AT5G02500.1;AT5G02500.2	AT5G02500.1;AT5G02500.2	AT5G02500.1 | heat shock cognate protein 70-1 | Chr5:554055-556334 REVERSE LENGTH=651 | 201606;AT5G02500.2 | heat shock cognate protein 70-1 | Chr5:554055-556334 REVERSE LENGTH=521 | 201606	AT5G02500
AT5G12020.1	AT5G12020.1	AT5G12020.1 | 17.6 kDa class II heat shock protein | Chr5:3882409-3882876 REVERSE LENGTH=155 | 201606	AT5G12020
AT5G14740.9;AT5G14740.8;AT5G14740.7;AT5G14740.6;AT5G14740.2;AT5G14740.1;AT5G14740.5;AT5G14740.4;AT5G14740.3	AT5G14740.9;AT5G14740.8;AT5G14740.7;AT5G14740.6;AT5G14740.2;AT5G14740.1;AT5G14740.5;AT5G14740.4;AT5G14740.3	AT5G14740.9 | carbonic anhydrase 2 | Chr5:4760536-4762382 FORWARD LENGTH=259 | 201606;AT5G14740.8 | carbonic anhydrase 2 | Chr5:4760536-4762382 FORWARD LENGTH=259 | 201606;AT5G14740.7 | carbonic anhydrase 2 | Chr5:4760536-4762382 FORWARD LENGTH=259 | 20160	AT5G14740
AT5G15650.1	AT5G15650.1	AT5G15650.1 | reversibly glycosylated polypeptide 2 | Chr5:5092203-5094093 FORWARD LENGTH=360 | 201606	AT5G15650
AT5G20920.3;AT5G20920.1	AT5G20920.3;AT5G20920.1	AT5G20920.3 | eukaryotic translation initiation factor 2 beta subunit | Chr5:7094994-7096661 REVERSE LENGTH=268 | 201606;AT5G20920.1 | eukaryotic translation initiation factor 2 beta subunit | Chr5:7094994-7096661 REVERSE LENGTH=268 | 201606	AT5G20920
AT5G23540.2;AT5G23540.1	AT5G23540.2;AT5G23540.1	AT5G23540.2 | Mov34/MPN/PAD-1 family protein | Chr5:7938109-7939339 FORWARD LENGTH=259 | 201606;AT5G23540.1 | Mov34/MPN/PAD-1 family protein | Chr5:7937772-7939339 FORWARD LENGTH=308 | 201606	AT5G23540
AT5G27850.1;AT5G27850.2	AT5G27850.1;AT5G27850.2	AT5G27850.1 | Ribosomal protein L18e/L15 superfamily protein | Chr5:9873169-9874297 FORWARD LENGTH=187 | 201606;AT5G27850.2 | Ribosomal protein L18e/L15 superfamily protein | Chr5:9873587-9874297 FORWARD LENGTH=134 | 201606	AT5G27850
AT5G28500.1;AT5G28500.2	AT5G28500.1;AT5G28500.2	AT5G28500.1 | rubisco accumulation factor-like protein | Chr5:10477810-10479114 FORWARD LENGTH=434 | 201606;AT5G28500.2 | rubisco accumulation factor-like protein | Chr5:10477810-10478945 FORWARD LENGTH=269 | 201606	AT5G28500
AT5G37600.1	AT5G37600.1	AT5G37600.1 | hypothetical protein | Chr5:14933574-14935656 REVERSE LENGTH=356 | 201606	AT5G37600
AT5G41520.1;AT5G41520.2	AT5G41520.1	AT5G41520.1 | RNA binding Plectin/S10 domain-containing protein | Chr5:16609377-16610583 REVERSE LENGTH=180 | 201606	AT5G41520
AT5G50850.1	AT5G50850.1	AT5G50850.1 | Transketolase family protein | Chr5:20689671-20692976 FORWARD LENGTH=363 | 201606	AT5G50850
AT5G52920.1	AT5G52920.1	AT5G52920.1 | plastidic pyruvate kinase beta subunit 1 | Chr5:21463680-21466612 FORWARD LENGTH=579 | 201606	AT5G52920
AT5G59290.4;AT5G59290.3;AT5G59290.1;AT5G59290.2	AT5G59290.4;AT5G59290.3;AT5G59290.1;AT5G59290.2	AT5G59290.4 | UDP-glucuronic acid decarboxylase 3 | Chr5:23915814-23917554 REVERSE LENGTH=313 | 201606;AT5G59290.3 | UDP-glucuronic acid decarboxylase 3 | Chr5:23915814-23917738 REVERSE LENGTH=335 | 201606;AT5G59290.1 | UDP-glucuronic acid decarboxylase 3	AT5G59290
AT5G59850.1;AT1G07770.3;AT1G07770.2;AT1G07770.1;AT3G46040.1;AT2G39590.1	AT5G59850.1;AT1G07770.3;AT1G07770.2;AT1G07770.1;AT3G46040.1	AT5G59850.1 | Ribosomal protein S8 family protein | Chr5:24112499-24113084 REVERSE LENGTH=130 | 201606;AT1G07770.3 | ribosomal protein S15A | Chr1:2408413-2409065 REVERSE LENGTH=130 | 201606;AT1G07770.2 | ribosomal protein S15A | Chr1:2408413-2409065 REVER	AT5G59850
AT5G62300.2;AT5G62300.1;AT3G45030.1	AT5G62300.2;AT5G62300.1;AT3G45030.1	AT5G62300.2 | Ribosomal protein S10p/S20e family protein | Chr5:25021388-25022235 REVERSE LENGTH=124 | 201606;AT5G62300.1 | Ribosomal protein S10p/S20e family protein | Chr5:25021388-25022235 REVERSE LENGTH=124 | 201606;AT3G45030.1 | Ribosomal protein S10p	AT5G62300
ATCG00780.1	ATCG00780.1	ATCG00780.1 | ribosomal protein L14 | ChrC:80696-81064 REVERSE LENGTH=122 | 201606	ATCG00780
ATCG00790.1;AT2G28815.1	ATCG00790.1	ATCG00790.1 | ribosomal protein L16 | ChrC:81189-82652 REVERSE LENGTH=135 | 201606	ATCG00790

## Sheet: Table S2
Table S2. Oligonucleotide sequences.
Primers for qRT-PCR
Gene name	Gene ID	Primer Fwd sequence (5´-3´)	Primer Rev sequence (5´-3´)
NBR1	AT4G24690	ACGAGTACAACCTGGAGCAGTC	GTCACATCATCACAGAAGCCCATC
HSP18.2	AT5G59720	TTCACGCCATCTTCTGCGTTGG	TGTAAACGCTGCCACATCACGAG
HSP17.6II	AT5G12020	GCCGGAATGGAAGGGACAAAGATG	TCATGACCCTCCGTCAAAGTCG
HSFA2	AT2G26150	TCGTCAGCTCAATACTTATGGATTC	CACATGACATCCCAGATCCTTGC
HSP22	AT4G10250	AGACCGGTTCCCTGATCCATTC	TGTGTCCCTCTCGAGTCCTAATG
HSP90.1	AT5G52640	AAGCTCGATGGACAGCCTGAAC	TCCCAAGTTGTTCACCAAATCTGC
ROF1	AT3G25230	GTGCCGCCAAACTCAACTGTTAC	TGTCCCACGATTCCCTTTCCTTG
BOBBER1	AT5G53400	TCCAACAAGCGAGGAGCTACAG	AAGTCCATCTCCGGATGCTCAG
HSP70B	AT1G16030	ACGAAGGAGAACGTGCAAGGAC	TGCCCTTGAGCTCGAAAGTTCC
Constructs
Construct name	Forward primer used for cloning	Reverse primer used for cloning	sites added
	Oligonucleotide sequence (5'-3')	Oligonucleotide sequence (5'-3')
pUBQ10::ROF1-RFP	GGGGACAAGTTTGTACAAAAAAGCAGGCTTAATGGATGCTAATTTCGAGA	GGGGACCACTTTGTACAAGAAAGCTGGGTTTTCCTTACTTAGTTTCGCAA	gateway cloning sites are underlined and italiscised
pUBQ10::HSP90.1-RFP	GGGGACAAGTTTGTACAAAAAAGCAGGCTTAATGGCTGATGCAGAGAC	GGGGACCACTTTGTACAAGAAAGCTGGGTTGTCGACTTCCTCCATCTTGC	gateway cloning sites are underlined and italiscised
pHSFA2::HsfA2-GFP:
pK7FWG2_MCS	TTGTACAAACTTGTGATATCACTAGTCGCGAGATCTCGAGGCC	CCCACAGATGGTTAGAGAGGCCTCGAGATCTCGCGACTAG
pHSFA2	CATCTCGAGCCCACAGCTATAGATAAAAT	CATACTAGTCAAGACAAGATCATTTCACT
HSFA2	GGGGACAAGTTTGTACAAAAAAGCAGGCTTATCTCTAGAACCTTCTCTTC	GGGGACCACTTTGTACAAGAAAGCTGGGTTAGGTTCCGAACCAAGAAAAC	gateway cloning sites are underlined and italiscised
			gateway cloning sites are underlined and italiscised
BiFC constructs (pBiFC-2in1 )			gateway cloning sites are underlined and italiscised
ROF1 entry vector (pDONR™221 P2P3)	GGGGACAACTTTGTATAATAAAGTTGTAATGGATGCTAATTTCGAGATGC	GGGGACCACTTTGTACAAGAAAGCTGGGTTAGACCTCAGGTGCTCATTG	gateway cloning sites are underlined and italiscised
HSP90.1 entry vector (pDONR™221 P2P3)	GGGGACAACTTTGTATAATAAAGTTGTAATGGCTGATGCAGAGACTTTTG	GGGGACCACTTTGTACAAGAAAGCTGGGTTTTAGTCGACTTCCTCCATCT	gateway cloning sites are underlined and italiscised
NBR1 entry vector (pDONR™221 P1P4 )	GGGGACAAGTTTGTACAAAAAAGCAGGCTTAATGGAGTCTACTGCTAACG	GGGGACAACTTTGTATAGAAAAGTTGGGTGTCAAGCCTCCTTCTCCCCTG
NBR1-∆UBA entry vector (pDONR™221 P1P4 )	GGGGACAACTTTGTATAATAAAGTTGTAATGTTACGTCCTGTAGAAACCCCAA	GGGGACCACTTTGTACAAGAAAGCTGGGTTTTGTTTGCCTCCCTGCTGCGGTT
	GGGGACAACTTTGTATAATAAAGTTGTAATGTTACGTCCTGTAGAAACCCCAA	GGGGACCACTTTGTACAAGAAAGCTGGGTTTTGTTTGCCTCCCTGCTGCGGTT
Genotyping
ROF1FL_FP	ATGGATGCTAATTTCGAGAT
ROF1FL_RP	TTCCTTACTTAGTTTCGCAA
ROF1_RP	ACCTCATAAGTAACAGTTGA
p745F	AACGTCCGCAATGTGTTATTAAGTTGTC
